# Supplementary material for: Optimized fragmentation schemes and data analysis strategies for proteome-wide cross-link identification
Source: Nat Commun. 2017 May 19;8:15473. doi: 10.1038/ncomms15473 (PMC5454533; doi:10.1038/ncomms15473)
Supplement: Supplementary Data 1 — All cross-links of E.coli and HeLa [file ncomms15473-s2.xlsx]

## Sheet: Column_description
Supplementary Data 1. All cross-links identified from full E. coli and HeLa cell lysates.
Column description
1. index, the software generated number for spectra annotation
2. file_name, the name of the searched mgf file
3. XL_type, inter: a cross-link originated from two proteins with different names; intra: a cross-link between two proteins with the same name
4. scan, the scan number
5. charge, the charge state of the precursor
6. precursor mass, the monoisotopic neutral mass of the precursor
7. spectra_num, the PSM number of the unique cross-link identification
8. peptide_a/peptide_b, the peptide a/b sequence
9. xl_a/xl_b, the cross-linked residue number of the peptide
10. pep_pos_a/pep_pos_b, the location of the peptide in the protein
11. protein_a/protein_b, the name of protein a/b
12. mass_a/mass_b, the monoisotopic neutral mass of the peptide
13. n_score_a/n_score_b, the n_score of peptide a/b
14. n_score_a_MS2_MS3/n_score_b_MS2_MS3, the combined MS2 and MS3 n_score of peptide a/b
15. FDR cutoff, the FDR cutoff used to identify cross-links

## Sheet: Ecoli
index	file_name	XL_type	scan	charge	precursor_mass	spectra_num	peptide_a	xl_a	pep_pos_a	protein_a	mass_a	n_score_a	n_score_a_MS2_MS3	peptide_b	xl_b	pep_pos_b	protein_b	mass_b	n_score_b	n_score_b_MS2_MS3	protein_a_b	FDR_cutoff
5183-1-22-1-52-1	F1_Agilent5_20160312_FL_EColi_low-conc_DSSO_SCX_CID_MS2_MS3_ETD_MS2_f36.mgf	intra	25508	5	4198.04	2	LQQVGDKPRPK	7	115	>sp|P0AFG0|NUSG_ECOLI Transcription termination/antitermination protein NusG OS=Escherichia coli (strain K12) GN=nusG PE=1 SV=2	1264.73	1	8.77e-15	VMGFIGGTSDRPAPISDKEVDAIMNR	18	89	>sp|P0AFG0|NUSG_ECOLI Transcription termination/antitermination protein NusG OS=Escherichia coli (strain K12) GN=nusG PE=1 SV=2	2775.37	1	5.11e-11	>sp|P0AFG0|NUSG_ECOLI Transcription termination/antitermination protein NusG OS=Escherichia coli (strain K12) GN=nusG PE=1 SV=2-106->sp|P0AFG0|NUSG_ECOLI Transcription termination/antitermination protein NusG OS=Escherichia coli (strain K12) GN=nusG PE=1 SV=2-121	1% FDR
1281-1-23-1-40-1	F1_Agilent5_20160307_FL_EColi_DSSO_XL_SCX_f33_CID_MS2_MS3_ETD_MS2.mgf	intra	9565	4	2350.15	1	LEKDVMAQR	3	83	>sp|P0AEU7|SKP_ECOLI Chaperone protein Skp OS=Escherichia coli (strain K12) GN=skp PE=1 SV=1	1088.56	1.18e-16	1.18e-16	AGSDRTKLEK	7	76	>sp|P0AEU7|SKP_ECOLI Chaperone protein Skp OS=Escherichia coli (strain K12) GN=skp PE=1 SV=1	1103.59	1	4.89e-11	>sp|P0AEU7|SKP_ECOLI Chaperone protein Skp OS=Escherichia coli (strain K12) GN=skp PE=1 SV=1-82->sp|P0AEU7|SKP_ECOLI Chaperone protein Skp OS=Escherichia coli (strain K12) GN=skp PE=1 SV=1-85	1% FDR
1766-1-27-1-18-1	F1_Agilent5_20160307_FL_EColi_DSSO_XL_SCX_f33_CID_MS2_MS3_ETD_MS2.mgf	inter	11281	4	2421.21	8	VFIKPGNGK	4	19	>sp|P0A7X3|RS9_ECOLI 30S ribosomal protein S9 OS=Escherichia coli (strain K12) GN=rpsI PE=1 SV=2	958.56	9.2e-05	1e-13	GALDCSGVKDRK	9	100	>sp|P0A7S3|RS12_ECOLI 30S ribosomal protein S12 OS=Escherichia coli (strain K12) GN=rpsL PE=1 SV=2	1304.65	1	4.04e-11	>sp|P0A7S3|RS12_ECOLI 30S ribosomal protein S12 OS=Escherichia coli (strain K12) GN=rpsL PE=1 SV=2-108->sp|P0A7X3|RS9_ECOLI 30S ribosomal protein S9 OS=Escherichia coli (strain K12) GN=rpsI PE=1 SV=2-22	1% FDR
2429-1-6-1-36-1	F1_Agilent5_20160312_FL_EColi_low-conc_DSSO_SCX_CID_MS2_MS3_ETD_MS2_f38.mgf	intra	13083	4	2727.33	4	YGYQKDQAEK	5	47	>sp|P68206|YJBJ_ECOLI UPF0337 protein YjbJ OS=Escherichia coli (strain K12) GN=yjbJ PE=1 SV=1	1228.57	1	6.37e-16	RDQLVGKIQER	7	36	>sp|P68206|YJBJ_ECOLI UPF0337 protein YjbJ OS=Escherichia coli (strain K12) GN=yjbJ PE=1 SV=1	1340.75	1	4.04e-11	>sp|P68206|YJBJ_ECOLI UPF0337 protein YjbJ OS=Escherichia coli (strain K12) GN=yjbJ PE=1 SV=1-42->sp|P68206|YJBJ_ECOLI UPF0337 protein YjbJ OS=Escherichia coli (strain K12) GN=yjbJ PE=1 SV=1-51	1% FDR
3880-1-1-1-22-1	F1_Agilent5_20160312_FL_EColi_low-conc_DSSO_SCX_CID_MS2_MS3_ETD_MS2_f40.mgf	inter	16797	4	2112.04	4	RFNIPGSK	8	63	>sp|P0A7M9|RL31_ECOLI 50S ribosomal protein L31 OS=Escherichia coli (strain K12) GN=rpmE PE=1 SV=1	917.508	1.68e-14	1.68e-14	AKLHDYYK	2	2	>sp|P62399|RL5_ECOLI 50S ribosomal protein L5 OS=Escherichia coli (strain K12) GN=rplE PE=1 SV=2	1036.53	0.0122439	3.69e-11	>sp|P0A7M9|RL31_ECOLI 50S ribosomal protein L31 OS=Escherichia coli (strain K12) GN=rpmE PE=1 SV=1-70->sp|P62399|RL5_ECOLI 50S ribosomal protein L5 OS=Escherichia coli (strain K12) GN=rplE PE=1 SV=2-3	1% FDR
1289-1-5-1-23-1	F1_Agilent5_20160307_FL_EColi_DSSO_XL_SCX_f34_CID_MS2_MS3_ETD_MS2.mgf	intra	9320	4	1910.93	3	DEVVKK	5	10	>sp|P62399|RL5_ECOLI 50S ribosomal protein L5 OS=Escherichia coli (strain K12) GN=rplE PE=1 SV=2	716.407	1.92e-18	1.92e-18	AKLHDYYK	1	2	>sp|P62399|RL5_ECOLI 50S ribosomal protein L5 OS=Escherichia coli (strain K12) GN=rplE PE=1 SV=2	1036.53	0.00114025	3.69e-11	>sp|P62399|RL5_ECOLI 50S ribosomal protein L5 OS=Escherichia coli (strain K12) GN=rplE PE=1 SV=2-14->sp|P62399|RL5_ECOLI 50S ribosomal protein L5 OS=Escherichia coli (strain K12) GN=rplE PE=1 SV=2-2	1% FDR
1224-1-11-1-75-1	F1_Agilent5_20160307_FL_EColi_DSSO_XL_SCX_f35_CID_MS2_MS3_ETD_MS2.mgf	intra	8825	4	2062.05	1	KPELDAK	1	108	>sp|P0A7V3|RS3_ECOLI 30S ribosomal protein S3 OS=Escherichia coli (strain K12) GN=rpsC PE=1 SV=2	799.444	6.05e-09	1.51e-17	GQKVHPNGIR	3	2	>sp|P0A7V3|RS3_ECOLI 30S ribosomal protein S3 OS=Escherichia coli (strain K12) GN=rpsC PE=1 SV=2	1104.62	0.0215447	1.77e-11	>sp|P0A7V3|RS3_ECOLI 30S ribosomal protein S3 OS=Escherichia coli (strain K12) GN=rpsC PE=1 SV=2-108->sp|P0A7V3|RS3_ECOLI 30S ribosomal protein S3 OS=Escherichia coli (strain K12) GN=rpsC PE=1 SV=2-4	1% FDR
2800-1-1-1-1-1	F1_Agilent5_20160307_FL_EColi_DSSO_XL_SCX_f34_CID_MS2_MS3_ETD_MS2.mgf	intra	15147	4	2322.13	3	DFKSDIKR	3	420	>sp|P0ABH7|CISY_ECOLI Citrate synthase OS=Escherichia coli (strain K12) GN=gltA PE=1 SV=1	1007.54	0.000288805	1.77e-11	QLYTGYEKR	8	411	>sp|P0ABH7|CISY_ECOLI Citrate synthase OS=Escherichia coli (strain K12) GN=gltA PE=1 SV=1	1156.59	1.35e-11	1.35e-11	>sp|P0ABH7|CISY_ECOLI Citrate synthase OS=Escherichia coli (strain K12) GN=gltA PE=1 SV=1-418->sp|P0ABH7|CISY_ECOLI Citrate synthase OS=Escherichia coli (strain K12) GN=gltA PE=1 SV=1-422	1% FDR
3079-1-13-1-46-1	F1_Agilent5_20160312_FL_EColi_low-conc_DSSO_SCX_CID_MS2_MS3_ETD_MS2_f27.mgf	intra	21372	4	3474.68	4	DSLPEGVYNDQFKK	13	102	>sp|P0A8N5|SYK2_ECOLI Lysine--tRNA ligase, heat inducible OS=Escherichia coli (strain K12) GN=lysU PE=1 SV=2	1638.79	3.04e-12	3.04e-12	IMGKASFVTLQDVGGR	4	79	>sp|P0A8N3|SYK1_ECOLI Lysine--tRNA ligase OS=Escherichia coli (strain K12) GN=lysS PE=1 SV=2,>sp|P0A8N5|SYK2_ECOLI Lysine--tRNA ligase, heat inducible OS=Escherichia coli (strain K12) GN=lysU PE=1 SV=2	1677.89	1e-11	1e-11	>sp|P0A8N3|SYK1_ECOLI Lysine--tRNA ligase OS=Escherichia coli (strain K12) GN=lysS PE=1 SV=2,>sp|P0A8N5|SYK2_ECOLI Lysine--tRNA ligase, heat inducible OS=Escherichia coli (strain K12) GN=lysU PE=1 SV=2-82->sp|P0A8N5|SYK2_ECOLI Lysine--tRNA ligase, heat inducible OS=Escherichia coli (strain K12) GN=lysU PE=1 SV=2-114	1% FDR
849-1-22-1-3-1	F1_Agilent5_20160312_FL_EColi_low-conc_DSSO_SCX_CID_MS2_MS3_ETD_MS2_f40.mgf	intra	6531	5	3565.64	2	REAAEQAKREAAEK	8	142	>sp|P0A705|IF2_ECOLI Translation initiation factor IF-2 OS=Escherichia coli (strain K12) GN=infB PE=1 SV=1	1585.82	3.86e-05	9.33e-19	VSNQQDDMoTKNAQAEK	10	158	>sp|P0A705|IF2_ECOLI Translation initiation factor IF-2 OS=Escherichia coli (strain K12) GN=infB PE=1 SV=1	1821.82	1	8.15e-12	>sp|P0A705|IF2_ECOLI Translation initiation factor IF-2 OS=Escherichia coli (strain K12) GN=infB PE=1 SV=1-149->sp|P0A705|IF2_ECOLI Translation initiation factor IF-2 OS=Escherichia coli (strain K12) GN=infB PE=1 SV=1-167	1% FDR
225-1-14-1-14-1	F1_Agilent5_20160307_FL_EColi_DSSO_XL_SCX_f36_CID_MS2_MS3_ETD_MS2.mgf	intra	4159	4	1529.86	6	LGAKGIK	4	144	>sp|P0A7V3|RS3_ECOLI 30S ribosomal protein S3 OS=Escherichia coli (strain K12) GN=rpsC PE=1 SV=2	685.449	6.54e-12	6.54e-12	LGAKGIK	4	144	>sp|P0A7V3|RS3_ECOLI 30S ribosomal protein S3 OS=Escherichia coli (strain K12) GN=rpsC PE=1 SV=2	685.449	6.54e-12	6.54e-12	>sp|P0A7V3|RS3_ECOLI 30S ribosomal protein S3 OS=Escherichia coli (strain K12) GN=rpsC PE=1 SV=2-147->sp|P0A7V3|RS3_ECOLI 30S ribosomal protein S3 OS=Escherichia coli (strain K12) GN=rpsC PE=1 SV=2-147	1% FDR
3009-1-6-1-1-1	F1_Agilent5_20160312_FL_EColi_low-conc_DSSO_SCX_CID_MS2_MS3_ETD_MS2_f27.mgf	intra	21081	4	3228.71	2	ADQVLQDKLR	8	392	>sp|P35340|AHPF_ECOLI Alkyl hydroperoxide reductase subunit F OS=Escherichia coli (strain K12) GN=ahpF PE=1 SV=2	1184.65	1	2.08e-13	SLKNVDIILNAQTTEVK	3	402	>sp|P35340|AHPF_ECOLI Alkyl hydroperoxide reductase subunit F OS=Escherichia coli (strain K12) GN=ahpF PE=1 SV=2	1885.05	5.69e-12	5.69e-12	>sp|P35340|AHPF_ECOLI Alkyl hydroperoxide reductase subunit F OS=Escherichia coli (strain K12) GN=ahpF PE=1 SV=2-399->sp|P35340|AHPF_ECOLI Alkyl hydroperoxide reductase subunit F OS=Escherichia coli (strain K12) GN=ahpF PE=1 SV=2-404	1% FDR
4134-1-3-1-35-1	F1_Agilent5_20160307_FL_EColi_DSSO_XL_SCX_f32_CID_MS2_MS3_ETD_MS2.mgf	intra	20042	4	2619.22	1	LDEDCKR	6	192	>sp|P60906|SYH_ECOLI Histidine--tRNA ligase OS=Escherichia coli (strain K12) GN=hisS PE=1 SV=2	934.418	3.87e-05	6.71e-15	DALVAFLEQHKEK	11	179	>sp|P60906|SYH_ECOLI Histidine--tRNA ligase OS=Escherichia coli (strain K12) GN=hisS PE=1 SV=2	1526.81	0.000820914	1.77e-12	>sp|P60906|SYH_ECOLI Histidine--tRNA ligase OS=Escherichia coli (strain K12) GN=hisS PE=1 SV=2-189->sp|P60906|SYH_ECOLI Histidine--tRNA ligase OS=Escherichia coli (strain K12) GN=hisS PE=1 SV=2-197	1% FDR
1570-1-32-1-39-1	F1_Agilent5_20160312_FL_EColi_low-conc_DSSO_SCX_CID_MS2_MS3_ETD_MS2_f37.mgf	intra	10173	4	2163.13	3	ISIKDTR	4	450	>sp|P22259|PCKA_ECOLI Phosphoenolpyruvate carboxykinase [ATP] OS=Escherichia coli (strain K12) GN=pckA PE=1 SV=2	831.481	3.28e-14	5.69e-24	TTLSTDPKRR	8	255	>sp|P22259|PCKA_ECOLI Phosphoenolpyruvate carboxykinase [ATP] OS=Escherichia coli (strain K12) GN=pckA PE=1 SV=2	1173.65	1.13e-12	1.13e-12	>sp|P22259|PCKA_ECOLI Phosphoenolpyruvate carboxykinase [ATP] OS=Escherichia coli (strain K12) GN=pckA PE=1 SV=2-262->sp|P22259|PCKA_ECOLI Phosphoenolpyruvate carboxykinase [ATP] OS=Escherichia coli (strain K12) GN=pckA PE=1 SV=2-453	1% FDR
2922-1-2-1-7-1	F1_Agilent5_20160307_FL_EColi_DSSO_XL_SCX_f35_CID_MS2_MS3_ETD_MS2.mgf	intra	15324	4	2415.08	1	FPMGKSDFR	5	136	>sp|P09394|GLPQ_ECOLI Glycerophosphoryl diester phosphodiesterase OS=Escherichia coli (strain K12) GN=glpQ PE=1 SV=2	1083.52	1	1.51e-13	KYGYTGKDDK	1	195	>sp|P09394|GLPQ_ECOLI Glycerophosphoryl diester phosphodiesterase OS=Escherichia coli (strain K12) GN=glpQ PE=1 SV=2	1173.57	1	9.48e-13	>sp|P09394|GLPQ_ECOLI Glycerophosphoryl diester phosphodiesterase OS=Escherichia coli (strain K12) GN=glpQ PE=1 SV=2-140->sp|P09394|GLPQ_ECOLI Glycerophosphoryl diester phosphodiesterase OS=Escherichia coli (strain K12) GN=glpQ PE=1 SV=2-195	1% FDR
3580-1-49-1-115-1	F1_Agilent5_20160307_FL_EColi_DSSO_XL_SCX_f27_CID_MS2_MS3_ETD_MS2.mgf	inter	20675	4	2298.21	3	GKVGGTAR	2	346	>sp|P37773|MPL_ECOLI UDP-N-acetylmuramate--L-alanyl-gamma-D-glutamyl-meso-2,6-diaminoheptandioate ligase OS=Escherichia coli (strain K12) GN=mpl PE=1 SV=3	744.424	3.73e-13	3.73e-13	LADAIAEPLLDKK	12	145	>sp|P05458|PTRA_ECOLI Protease 3 OS=Escherichia coli (strain K12) GN=ptrA PE=1 SV=1	1395.8	7.02e-13	7.02e-13	>sp|P05458|PTRA_ECOLI Protease 3 OS=Escherichia coli (strain K12) GN=ptrA PE=1 SV=1-156->sp|P37773|MPL_ECOLI UDP-N-acetylmuramate--L-alanyl-gamma-D-glutamyl-meso-2,6-diaminoheptandioate ligase OS=Escherichia coli (strain K12) GN=mpl PE=1 SV=3-347	1% FDR
196-1-13-1-18-1	F1_Agilent5_20160307_FL_EColi_DSSO_XL_SCX_f34_CID_MS2_MS3_ETD_MS2.mgf	intra	4517	4	1923.05	2	TVKAPR	3	168	>sp|P45577|PROQ_ECOLI RNA chaperone ProQ OS=Escherichia coli (strain K12) GN=proQ PE=1 SV=2	670.413	8e-05	2.2e-11	AQKPVEKAPK	7	158	>sp|P45577|PROQ_ECOLI RNA chaperone ProQ OS=Escherichia coli (strain K12) GN=proQ PE=1 SV=2	1094.64	4.79e-13	4.79e-13	>sp|P45577|PROQ_ECOLI RNA chaperone ProQ OS=Escherichia coli (strain K12) GN=proQ PE=1 SV=2-164->sp|P45577|PROQ_ECOLI RNA chaperone ProQ OS=Escherichia coli (strain K12) GN=proQ PE=1 SV=2-170	1% FDR
3163-1-19-1-29-1	F1_Agilent5_20160312_FL_EColi_low-conc_DSSO_SCX_CID_MS2_MS3_ETD_MS2_f35.mgf	inter	16110	4	2743.32	1	VMoEGVKLENR	6	58	>sp|P09373|PFLB_ECOLI Formate acetyltransferase 1 OS=Escherichia coli (strain K12) GN=pflB PE=1 SV=2	1189.61	1	3.72e-12	ETLEDAVKHPEK	8	81	>sp|P68066|GRCA_ECOLI Autonomous glycyl radical cofactor OS=Escherichia coli (strain K12) GN=grcA PE=1 SV=1	1394.7	1	4.63e-13	>sp|P09373|PFLB_ECOLI Formate acetyltransferase 1 OS=Escherichia coli (strain K12) GN=pflB PE=1 SV=2-63->sp|P68066|GRCA_ECOLI Autonomous glycyl radical cofactor OS=Escherichia coli (strain K12) GN=grcA PE=1 SV=1-88	1% FDR
3342-1-8-1-39-1	F1_Agilent5_20160307_FL_EColi_DSSO_XL_SCX_f27_CID_MS2_MS3_ETD_MS2.mgf	inter	19521	4	2454.23	2	DFANLKDK	6	147	>sp|P37902|GLTI_ECOLI Glutamate/aspartate periplasmic-binding protein OS=Escherichia coli (strain K12) GN=gltI PE=1 SV=2	949.487	1	1.36e-11	QLEGKYLVQNR	5	150	>sp|P00452|RIR1_ECOLI Ribonucleoside-diphosphate reductase 1 subunit alpha OS=Escherichia coli (strain K12) GN=nrdA PE=1 SV=2	1346.73	0.000710115	3.5e-13	>sp|P00452|RIR1_ECOLI Ribonucleoside-diphosphate reductase 1 subunit alpha OS=Escherichia coli (strain K12) GN=nrdA PE=1 SV=2-154->sp|P37902|GLTI_ECOLI Glutamate/aspartate periplasmic-binding protein OS=Escherichia coli (strain K12) GN=gltI PE=1 SV=2-152	1% FDR
3696-1-141-1-25-1	F1_Agilent5_20160307_FL_EColi_DSSO_XL_SCX_f38_CID_MS2_MS3_ETD_MS2.mgf	intra	15968	4	2557.43	3	YILAPKGLK	6	103	>sp|P60422|RL2_ECOLI 50S ribosomal protein L2 OS=Escherichia coli (strain K12) GN=rplB PE=1 SV=2	1001.63	6.46e-07	2.15e-20	HVVKVVNPELHK	4	15	>sp|P60422|RL2_ECOLI 50S ribosomal protein L2 OS=Escherichia coli (strain K12) GN=rplB PE=1 SV=2	1397.81	0.774513	2.74e-13	>sp|P60422|RL2_ECOLI 50S ribosomal protein L2 OS=Escherichia coli (strain K12) GN=rplB PE=1 SV=2-108->sp|P60422|RL2_ECOLI 50S ribosomal protein L2 OS=Escherichia coli (strain K12) GN=rplB PE=1 SV=2-18	1% FDR
996-1-26-1-164-1	F1_Agilent5_20160307_FL_EColi_DSSO_XL_SCX_f22_CID_MS2_MS3_ETD_MS2.mgf	intra	12590	4	2830.46	1	AKLLADDIVPSR	2	144	>sp|P0AFH8|OSMY_ECOLI Osmotically-inducible protein Y OS=Escherichia coli (strain K12) GN=osmY PE=1 SV=1	1296.74	7.59e-13	7.59e-13	VAKGVEGVTSVSDK	3	105	>sp|P0AFH8|OSMY_ECOLI Osmotically-inducible protein Y OS=Escherichia coli (strain K12) GN=osmY PE=1 SV=1	1374.74	0.000224778	2.08e-13	>sp|P0AFH8|OSMY_ECOLI Osmotically-inducible protein Y OS=Escherichia coli (strain K12) GN=osmY PE=1 SV=1-107->sp|P0AFH8|OSMY_ECOLI Osmotically-inducible protein Y OS=Escherichia coli (strain K12) GN=osmY PE=1 SV=1-145	1% FDR
3104-1-30-1-40-1	F1_Agilent5_20160307_FL_EColi_DSSO_XL_SCX_f32_CID_MS2_MS3_ETD_MS2.mgf	intra	16058	4	2520.33	1	VVNPELHKGK	8	19	>sp|P60422|RL2_ECOLI 50S ribosomal protein L2 OS=Escherichia coli (strain K12) GN=rplB PE=1 SV=2	1119.64	1	2.96e-15	PFAPLLEKNSK	8	29	>sp|P60422|RL2_ECOLI 50S ribosomal protein L2 OS=Escherichia coli (strain K12) GN=rplB PE=1 SV=2	1242.7	0.0141713	2.08e-13	>sp|P60422|RL2_ECOLI 50S ribosomal protein L2 OS=Escherichia coli (strain K12) GN=rplB PE=1 SV=2-26->sp|P60422|RL2_ECOLI 50S ribosomal protein L2 OS=Escherichia coli (strain K12) GN=rplB PE=1 SV=2-36	1% FDR
327-1-4-1-4-1	F1_Agilent5_20160307_FL_EColi_DSSO_XL_SCX_f34_CID_MS2_MS3_ETD_MS2.mgf	intra	5149	5	2858.35	4	ADAKPEADAK	4	254	>sp|P45523|FKBA_ECOLI FKBP-type peptidyl-prolyl cis-trans isomerase FkpA OS=Escherichia coli (strain K12) GN=fkpA PE=1 SV=1	1014.5	2.9e-05	4.69e-12	ADAKPEADAKAADSAKK	10	254	>sp|P45523|FKBA_ECOLI FKBP-type peptidyl-prolyl cis-trans isomerase FkpA OS=Escherichia coli (strain K12) GN=fkpA PE=1 SV=1	1685.86	1	1.63e-13	>sp|P45523|FKBA_ECOLI FKBP-type peptidyl-prolyl cis-trans isomerase FkpA OS=Escherichia coli (strain K12) GN=fkpA PE=1 SV=1-257->sp|P45523|FKBA_ECOLI FKBP-type peptidyl-prolyl cis-trans isomerase FkpA OS=Escherichia coli (strain K12) GN=fkpA PE=1 SV=1-263	1% FDR
2886-1-11-1-31-1	F1_Agilent5_20160307_FL_EColi_DSSO_XL_SCX_f33_CID_MS2_MS3_ETD_MS2.mgf	intra	15350	4	2767.35	7	KAGEGEAVR	1	352	>sp|P0AC33|FUMA_ECOLI Fumarate hydratase class I, aerobic OS=Escherichia coli (strain K12) GN=fumA PE=1 SV=2	915.477	0.00519222	3.81e-14	LEHNPGKYIPEELR	7	338	>sp|P0AC33|FUMA_ECOLI Fumarate hydratase class I, aerobic OS=Escherichia coli (strain K12) GN=fumA PE=1 SV=2	1693.88	1	1.28e-13	>sp|P0AC33|FUMA_ECOLI Fumarate hydratase class I, aerobic OS=Escherichia coli (strain K12) GN=fumA PE=1 SV=2-344->sp|P0AC33|FUMA_ECOLI Fumarate hydratase class I, aerobic OS=Escherichia coli (strain K12) GN=fumA PE=1 SV=2-352	1% FDR
4373-1-5-1-44-1	F1_Agilent5_20160312_FL_EColi_low-conc_DSSO_SCX_CID_MS2_MS3_ETD_MS2_f30_in40ul.mgf	intra	23923	4	2569.29	3	AKDYQADMTR	2	14	>sp|P65807|YGEY_ECOLI Uncharacterized protein YgeY OS=Escherichia coli (strain K12) GN=ygeY PE=3 SV=1	1197.54	2.11e-34	2.11e-34	NIPFKLILEK	5	4	>sp|P65807|YGEY_ECOLI Uncharacterized protein YgeY OS=Escherichia coli (strain K12) GN=ygeY PE=3 SV=1	1213.74	8.64e-14	8.64e-14	>sp|P65807|YGEY_ECOLI Uncharacterized protein YgeY OS=Escherichia coli (strain K12) GN=ygeY PE=3 SV=1-15->sp|P65807|YGEY_ECOLI Uncharacterized protein YgeY OS=Escherichia coli (strain K12) GN=ygeY PE=3 SV=1-8	1% FDR
1009-1-24-1-52-1	F1_Agilent5_20160312_FL_EColi_low-conc_DSSO_SCX_CID_MS2_MS3_ETD_MS2_f26.mgf	inter	13808	4	2676.38	5	ANAKFEVK	4	102	>sp|P0A7J3|RL10_ECOLI 50S ribosomal protein L10 OS=Escherichia coli (strain K12) GN=rplJ PE=1 SV=2	905.497	1	6.18e-12	DLVESAPAALKEGVSK	11	86	>sp|P0A7K2|RL7_ECOLI 50S ribosomal protein L7/L12 OS=Escherichia coli (strain K12) GN=rplL PE=1 SV=2	1612.87	4.05e-07	8.38e-14	>sp|P0A7J3|RL10_ECOLI 50S ribosomal protein L10 OS=Escherichia coli (strain K12) GN=rplJ PE=1 SV=2-105->sp|P0A7K2|RL7_ECOLI 50S ribosomal protein L7/L12 OS=Escherichia coli (strain K12) GN=rplL PE=1 SV=2-96	1% FDR
1153-1-3-1-7-1	F1_Agilent5_20160307_FL_EColi_DSSO_XL_SCX_f28_CID_MS2_MS3_ETD_MS2.mgf	intra	8715	4	1756.92	1	VVALAKR	6	196	>sp|P77434|ALAC_ECOLI Glutamate-pyruvate aminotransferase AlaC OS=Escherichia coli (strain K12) GN=alaC PE=1 SV=1	755.502	6.36e-27	1.1e-36	ADTRPER	1	2	>sp|P77434|ALAC_ECOLI Glutamate-pyruvate aminotransferase AlaC OS=Escherichia coli (strain K12) GN=alaC PE=1 SV=1	843.42	7.26e-14	7.26e-14	>sp|P77434|ALAC_ECOLI Glutamate-pyruvate aminotransferase AlaC OS=Escherichia coli (strain K12) GN=alaC PE=1 SV=1-2->sp|P77434|ALAC_ECOLI Glutamate-pyruvate aminotransferase AlaC OS=Escherichia coli (strain K12) GN=alaC PE=1 SV=1-201	1% FDR
867-1-4-1-4-1	F1_Agilent5_20160307_FL_EColi_DSSO_XL_SCX_f30_CID_MS2_MS3_ETD_MS2.mgf	intra	7527	4	1562.69	3	KPGMDR	1	82	>sp|P61889|MDH_ECOLI Malate dehydrogenase OS=Escherichia coli (strain K12) GN=mdh PE=1 SV=1	702.348	2.62e-07	6.8e-14	KPGMDR	1	82	>sp|P61889|MDH_ECOLI Malate dehydrogenase OS=Escherichia coli (strain K12) GN=mdh PE=1 SV=1	702.348	2.62e-07	6.8e-14	>sp|P61889|MDH_ECOLI Malate dehydrogenase OS=Escherichia coli (strain K12) GN=mdh PE=1 SV=1-82->sp|P61889|MDH_ECOLI Malate dehydrogenase OS=Escherichia coli (strain K12) GN=mdh PE=1 SV=1-82	1% FDR
1794-1-3-1-3-1	F1_Agilent5_20160307_FL_EColi_DSSO_XL_SCX_f33_CID_MS2_MS3_ETD_MS2.mgf	intra	11399	4	2462.33	12	LSHNIATLKR	9	87	>sp|P0AF08|APBC_ECOLI Iron-sulfur cluster carrier protein OS=Escherichia coli (strain K12) GN=mrp PE=3 SV=1	1151.68	1	6.24e-14	LSHNIATLKR	9	87	>sp|P0AF08|APBC_ECOLI Iron-sulfur cluster carrier protein OS=Escherichia coli (strain K12) GN=mrp PE=3 SV=1	1151.68	1	6.24e-14	>sp|P0AF08|APBC_ECOLI Iron-sulfur cluster carrier protein OS=Escherichia coli (strain K12) GN=mrp PE=3 SV=1-95->sp|P0AF08|APBC_ECOLI Iron-sulfur cluster carrier protein OS=Escherichia coli (strain K12) GN=mrp PE=3 SV=1-95	1% FDR
3134-1-21-1-51-1	F1_Agilent5_20160307_FL_EColi_DSSO_XL_SCX_f30_CID_MS2_MS3_ETD_MS2.mgf	intra	17486	4	2884.48	2	AVDGVKSVK	6	187	>sp|P0AFH8|OSMY_ECOLI Osmotically-inducible protein Y OS=Escherichia coli (strain K12) GN=osmY PE=1 SV=1	901.523	0.120746	5.55e-15	AALVDHDNIKSTDISVK	10	65	>sp|P0AFH8|OSMY_ECOLI Osmotically-inducible protein Y OS=Escherichia coli (strain K12) GN=osmY PE=1 SV=1	1824.96	0.000269467	5.9e-14	>sp|P0AFH8|OSMY_ECOLI Osmotically-inducible protein Y OS=Escherichia coli (strain K12) GN=osmY PE=1 SV=1-192->sp|P0AFH8|OSMY_ECOLI Osmotically-inducible protein Y OS=Escherichia coli (strain K12) GN=osmY PE=1 SV=1-74	1% FDR
2428-1-14-1-1-1	F1_Agilent5_20160307_FL_EColi_DSSO_XL_SCX_f25_CID_MS2_MS3_ETD_MS2.mgf	intra	15914	4	3301.41	11	IKGYDGPIVECEK	2	701	>sp|P06612|TOP1_ECOLI DNA topoisomerase 1 OS=Escherichia coli (strain K12) GN=topA PE=1 SV=2	1506.74	0.39593	2.1e-12	FGKYMACTNEECK	3	725	>sp|P06612|TOP1_ECOLI DNA topoisomerase 1 OS=Escherichia coli (strain K12) GN=topA PE=1 SV=2	1636.67	1	5.72e-14	>sp|P06612|TOP1_ECOLI DNA topoisomerase 1 OS=Escherichia coli (strain K12) GN=topA PE=1 SV=2-702->sp|P06612|TOP1_ECOLI DNA topoisomerase 1 OS=Escherichia coli (strain K12) GN=topA PE=1 SV=2-727	1% FDR
3130-1-28-1-16-1	F1_Agilent5_20160307_FL_EColi_DSSO_XL_SCX_f35_CID_MS2_MS3_ETD_MS2.mgf	intra	16040	4	2471.25	4	SKACLIQR	2	191	>sp|P60757|HIS1_ECOLI ATP phosphoribosyltransferase OS=Escherichia coli (strain K12) GN=hisG PE=1 SV=1	974.533	3.25e-10	2.2e-19	CGIKINLHTQR	4	28	>sp|P60757|HIS1_ECOLI ATP phosphoribosyltransferase OS=Escherichia coli (strain K12) GN=hisG PE=1 SV=1	1338.72	0.00104893	4.58e-14	>sp|P60757|HIS1_ECOLI ATP phosphoribosyltransferase OS=Escherichia coli (strain K12) GN=hisG PE=1 SV=1-192->sp|P60757|HIS1_ECOLI ATP phosphoribosyltransferase OS=Escherichia coli (strain K12) GN=hisG PE=1 SV=1-31	1% FDR
6569-1-24-1-2-1	F1_Agilent5_20160312_FL_EColi_low-conc_DSSO_SCX_CID_MS2_MS3_ETD_MS2_f35.mgf	intra	26955	4	2830.47	4	MTDLDLAGKR	9	6	>sp|P0A799|PGK_ECOLI Phosphoglycerate kinase OS=Escherichia coli (strain K12) GN=pgk PE=1 SV=2	1118.58	6.9e-07	6.05e-21	VLPAVAMLEERAKK	14	374	>sp|P0A799|PGK_ECOLI Phosphoglycerate kinase OS=Escherichia coli (strain K12) GN=pgk PE=1 SV=2	1553.9	1	3.49e-14	>sp|P0A799|PGK_ECOLI Phosphoglycerate kinase OS=Escherichia coli (strain K12) GN=pgk PE=1 SV=2-14->sp|P0A799|PGK_ECOLI Phosphoglycerate kinase OS=Escherichia coli (strain K12) GN=pgk PE=1 SV=2-387	1% FDR
527-1-20-1-13-1	F1_Agilent5_20160307_FL_EColi_DSSO_XL_SCX_f36_CID_MS2_MS3_ETD_MS2.mgf	intra	5581	4	1736.92	1	KAAQDAK	1	14	>sp|P0A8A0|YEBC_ECOLI Probable transcriptional regulatory protein YebC OS=Escherichia coli (strain K12) GN=yebC PE=1 SV=1	730.397	4.15e-12	2.5e-21	RGKIFTK	3	21	>sp|P0A8A0|YEBC_ECOLI Probable transcriptional regulatory protein YebC OS=Escherichia coli (strain K12) GN=yebC PE=1 SV=1	848.523	3.44e-14	3.44e-14	>sp|P0A8A0|YEBC_ECOLI Probable transcriptional regulatory protein YebC OS=Escherichia coli (strain K12) GN=yebC PE=1 SV=1-14->sp|P0A8A0|YEBC_ECOLI Probable transcriptional regulatory protein YebC OS=Escherichia coli (strain K12) GN=yebC PE=1 SV=1-23	1% FDR
5590-1-35-1-47-1	F1_Agilent5_20160307_FL_EColi_DSSO_XL_SCX_f31_CID_MS2_MS3_ETD_MS2.mgf	intra	23664	4	2990.51	4	FSEASLVKELEK	8	477	>sp|P06612|TOP1_ECOLI DNA topoisomerase 1 OS=Escherichia coli (strain K12) GN=topA PE=1 SV=2	1378.73	1	2.13e-13	KGDEDRILPAVNK	1	443	>sp|P06612|TOP1_ECOLI DNA topoisomerase 1 OS=Escherichia coli (strain K12) GN=topA PE=1 SV=2	1453.79	1	3.27e-14	>sp|P06612|TOP1_ECOLI DNA topoisomerase 1 OS=Escherichia coli (strain K12) GN=topA PE=1 SV=2-443->sp|P06612|TOP1_ECOLI DNA topoisomerase 1 OS=Escherichia coli (strain K12) GN=topA PE=1 SV=2-484	1% FDR
415-1-10-1-25-1	F1_Agilent5_20160307_FL_EColi_DSSO_XL_SCX_f31_CID_MS2_MS3_ETD_MS2.mgf	intra	5744	4	2587.25	7	GKENADSTLNR	2	293	>sp|P29131|FTSN_ECOLI Cell division protein FtsN OS=Escherichia coli (strain K12) GN=ftsN PE=1 SV=3	1203.58	3.79e-33	3.79e-33	AADAPKPTAEKK	11	232	>sp|P29131|FTSN_ECOLI Cell division protein FtsN OS=Escherichia coli (strain K12) GN=ftsN PE=1 SV=3	1225.67	0.0134411	3.27e-14	>sp|P29131|FTSN_ECOLI Cell division protein FtsN OS=Escherichia coli (strain K12) GN=ftsN PE=1 SV=3-242->sp|P29131|FTSN_ECOLI Cell division protein FtsN OS=Escherichia coli (strain K12) GN=ftsN PE=1 SV=3-294	1% FDR
663-1-9-1-2-1	F1_Agilent5_20160312_FL_EColi_low-conc_DSSO_SCX_CID_MS2_MS3_ETD_MS2_f35.mgf	intra	6307	4	1615.73	2	SEAEKR	5	47	>sp|P39325|YTFQ_ECOLI ABC transporter periplasmic-binding protein YtfQ OS=Escherichia coli (strain K12) GN=ytfQ PE=1 SV=1	718.361	1.17e-18	1.17e-18	KKNMGY	2	313	>sp|P39325|YTFQ_ECOLI ABC transporter periplasmic-binding protein YtfQ OS=Escherichia coli (strain K12) GN=ytfQ PE=1 SV=1	739.369	2.42e-14	2.42e-14	>sp|P39325|YTFQ_ECOLI ABC transporter periplasmic-binding protein YtfQ OS=Escherichia coli (strain K12) GN=ytfQ PE=1 SV=1-314->sp|P39325|YTFQ_ECOLI ABC transporter periplasmic-binding protein YtfQ OS=Escherichia coli (strain K12) GN=ytfQ PE=1 SV=1-51	1% FDR
6510-1-3-1-4-1	F1_Agilent5_20160312_FL_EColi_low-conc_DSSO_SCX_CID_MS2_MS3_ETD_MS2_f35.mgf	intra	26808	5	2783.43	3	FPKMGVK	3	583	>sp|P0A9Q7|ADHE_ECOLI Aldehyde-alcohol dehydrogenase OS=Escherichia coli (strain K12) GN=adhE PE=1 SV=2	805.452	2.61e-05	1.53e-16	GSLPIALDEVITDGHKR	16	465	>sp|P0A9Q7|ADHE_ECOLI Aldehyde-alcohol dehydrogenase OS=Escherichia coli (strain K12) GN=adhE PE=1 SV=2	1819.98	2.4e-14	2.4e-14	>sp|P0A9Q7|ADHE_ECOLI Aldehyde-alcohol dehydrogenase OS=Escherichia coli (strain K12) GN=adhE PE=1 SV=2-480->sp|P0A9Q7|ADHE_ECOLI Aldehyde-alcohol dehydrogenase OS=Escherichia coli (strain K12) GN=adhE PE=1 SV=2-585	1% FDR
1077-1-4-1-29-1	F1_Agilent5_20160307_FL_EColi_DSSO_XL_SCX_f34_CID_MS2_MS3_ETD_MS2.mgf	intra	8519	4	2703.27	5	KQYGEAFEK	1	218	>sp|P0AFG6|ODO2_ECOLI Dihydrolipoyllysine-residue succinyltransferase component of 2-oxoglutarate dehydrogenase complex OS=Escherichia coli (strain K12) GN=sucB PE=1 SV=2	1098.53	1	7.09e-13	LREGNSAGKETSAK	9	77	>sp|P0AFG6|ODO2_ECOLI Dihydrolipoyllysine-residue succinyltransferase component of 2-oxoglutarate dehydrogenase complex OS=Escherichia coli (strain K12) GN=sucB PE=1 SV=2	1446.74	1	1.97e-14	>sp|P0AFG6|ODO2_ECOLI Dihydrolipoyllysine-residue succinyltransferase component of 2-oxoglutarate dehydrogenase complex OS=Escherichia coli (strain K12) GN=sucB PE=1 SV=2-218->sp|P0AFG6|ODO2_ECOLI Dihydrolipoyllysine-residue succinyltransferase component of 2-oxoglutarate dehydrogenase complex OS=Escherichia coli (strain K12) GN=sucB PE=1 SV=2-85	1% FDR
1749-1-15-1-9-1	F1_Agilent5_20160307_FL_EColi_DSSO_XL_SCX_f27_CID_MS2_MS3_ETD_MS2.mgf	intra	11743	4	1905.91	9	DVQGKMK	5	106	>sp|P76004|YCGM_ECOLI Uncharacterized protein YcgM OS=Escherichia coli (strain K12) GN=ycgM PE=1 SV=1	804.416	1.3e-11	5.48e-19	KAGQPWEK	1	113	>sp|P76004|YCGM_ECOLI Uncharacterized protein YcgM OS=Escherichia coli (strain K12) GN=ycgM PE=1 SV=1	942.492	1.74e-05	1.18e-14	>sp|P76004|YCGM_ECOLI Uncharacterized protein YcgM OS=Escherichia coli (strain K12) GN=ycgM PE=1 SV=1-110->sp|P76004|YCGM_ECOLI Uncharacterized protein YcgM OS=Escherichia coli (strain K12) GN=ycgM PE=1 SV=1-113	1% FDR
245-1-43-1-15-1	F1_Agilent5_20160307_FL_EColi_DSSO_XL_SCX_f34_CID_MS2_MS3_ETD_MS2.mgf	inter	4767	4	2123.03	8	MNLSTKQK	6	1	>sp|P0AGK4|YHBY_ECOLI RNA-binding protein YhbY OS=Escherichia coli (strain K12) GN=yhbY PE=1 SV=1	948.506	1.3e-18	8.81e-28	SGSGKPNKDK	8	88	>sp|P0A7J7|RL11_ECOLI 50S ribosomal protein L11 OS=Escherichia coli (strain K12) GN=rplK PE=1 SV=2	1016.53	1.19e-05	1.04e-14	>sp|P0A7J7|RL11_ECOLI 50S ribosomal protein L11 OS=Escherichia coli (strain K12) GN=rplK PE=1 SV=2-95->sp|P0AGK4|YHBY_ECOLI RNA-binding protein YhbY OS=Escherichia coli (strain K12) GN=yhbY PE=1 SV=1-6	1% FDR
886-1-16-1-53-1	F1_Agilent5_20160312_FL_EColi_low-conc_DSSO_SCX_CID_MS2_MS3_ETD_MS2_f25.mgf	intra	13346	4	2811.5	1	AAGANKVAVIK	6	61	>sp|P0A7K2|RL7_ECOLI 50S ribosomal protein L7/L12 OS=Escherichia coli (strain K12) GN=rplL PE=1 SV=2	1040.63	0.692201	1.51e-13	DLVESAPAALKEGVSK	11	86	>sp|P0A7K2|RL7_ECOLI 50S ribosomal protein L7/L12 OS=Escherichia coli (strain K12) GN=rplL PE=1 SV=2	1612.87	9.49e-15	9.49e-15	>sp|P0A7K2|RL7_ECOLI 50S ribosomal protein L7/L12 OS=Escherichia coli (strain K12) GN=rplL PE=1 SV=2-66->sp|P0A7K2|RL7_ECOLI 50S ribosomal protein L7/L12 OS=Escherichia coli (strain K12) GN=rplL PE=1 SV=2-96	1% FDR
1910-2-14-1-62-1	F1_Agilent5_20160307_FL_EColi_DSSO_XL_SCX_f27_CID_MS2_MS3_ETD_MS2.mgf	intra	12507	4	1963.99	1	TAKDGATSK	3	13	>sp|P0A8A2|YEEN_ECOLI Probable transcriptional regulatory protein YeeN OS=Escherichia coli (strain K12) GN=yeeN PE=1 SV=1	877.451	8.92e-27	3.29e-37	WANIVAKK	7	5	>sp|P0A8A2|YEEN_ECOLI Probable transcriptional regulatory protein YeeN OS=Escherichia coli (strain K12) GN=yeeN PE=1 SV=1	928.549	6e-15	6e-15	>sp|P0A8A2|YEEN_ECOLI Probable transcriptional regulatory protein YeeN OS=Escherichia coli (strain K12) GN=yeeN PE=1 SV=1-11->sp|P0A8A2|YEEN_ECOLI Probable transcriptional regulatory protein YeeN OS=Escherichia coli (strain K12) GN=yeeN PE=1 SV=1-15	1% FDR
3937-1-49-1-59-1	F1_Agilent5_20160307_FL_EColi_DSSO_XL_SCX_f24_CID_MS2_MS3_ETD_MS2.mgf	intra	22513	4	3159.6	3	TLDAAAALAAANKR	13	572	>sp|P00961|SYGB_ECOLI Glycine--tRNA ligase beta subunit OS=Escherichia coli (strain K12) GN=glyS PE=1 SV=4	1355.75	1.56e-06	5.2e-20	VSNILAKSDEVLSDR	7	586	>sp|P00961|SYGB_ECOLI Glycine--tRNA ligase beta subunit OS=Escherichia coli (strain K12) GN=glyS PE=1 SV=4	1644.87	1	5.27e-15	>sp|P00961|SYGB_ECOLI Glycine--tRNA ligase beta subunit OS=Escherichia coli (strain K12) GN=glyS PE=1 SV=4-584->sp|P00961|SYGB_ECOLI Glycine--tRNA ligase beta subunit OS=Escherichia coli (strain K12) GN=glyS PE=1 SV=4-592	1% FDR
744-1-1-1-58-1	F1_Agilent5_20160312_FL_EColi_low-conc_DSSO_SCX_CID_MS2_MS3_ETD_MS2_f38.mgf	inter	6642	4	1800.99	2	ALKDAVK	3	84	>sp|P0ACF0|DBHA_ECOLI DNA-binding protein HU-alpha OS=Escherichia coli (strain K12) GN=hupA PE=1 SV=1	743.454	1.94e-22	1.94e-22	ADLRKAAR	5	2	>sp|P68661|YBCO_ECOLI Uncharacterized protein YbcO OS=Escherichia coli (strain K12) GN=ybcO PE=1 SV=1	899.53	1.87e-07	3.23e-15	>sp|P0ACF0|DBHA_ECOLI DNA-binding protein HU-alpha OS=Escherichia coli (strain K12) GN=hupA PE=1 SV=1-86->sp|P68661|YBCO_ECOLI Uncharacterized protein YbcO OS=Escherichia coli (strain K12) GN=ybcO PE=1 SV=1-6	1% FDR
1203-1-21-1-34-1	F1_Agilent5_20160312_FL_EColi_low-conc_DSSO_SCX_CID_MS2_MS3_ETD_MS2_f42.mgf	inter	7375	5	2541.26	1	TGDKVELEGK	4	66	>sp|P0A6Y1|IHFB_ECOLI Integration host factor subunit beta OS=Escherichia coli (strain K12) GN=ihfB PE=1 SV=1	1074.56	2.69e-18	4.49e-30	DKNQRPGRNPK	2	56	>sp|P0A6X7|IHFA_ECOLI Integration host factor subunit alpha OS=Escherichia coli (strain K12) GN=ihfA PE=1 SV=1	1308.7	7.99e-06	2.57e-15	>sp|P0A6X7|IHFA_ECOLI Integration host factor subunit alpha OS=Escherichia coli (strain K12) GN=ihfA PE=1 SV=1-57->sp|P0A6Y1|IHFB_ECOLI Integration host factor subunit beta OS=Escherichia coli (strain K12) GN=ihfB PE=1 SV=1-69	1% FDR
2879-2-49-1-14-1	F1_Agilent5_20160307_FL_EColi_DSSO_XL_SCX_f34_CID_MS2_MS3_ETD_MS2.mgf	intra	15485	4	2799.34	1	NGEKQLIK	4	551	>sp|P16659|SYP_ECOLI Proline--tRNA ligase OS=Escherichia coli (strain K12) GN=proS PE=1 SV=4	928.534	2.73e-12	2.3e-22	NLDNDDIEYKYRR	10	538	>sp|P16659|SYP_ECOLI Proline--tRNA ligase OS=Escherichia coli (strain K12) GN=proS PE=1 SV=4	1712.81	1.45e-08	2.09e-15	>sp|P16659|SYP_ECOLI Proline--tRNA ligase OS=Escherichia coli (strain K12) GN=proS PE=1 SV=4-547->sp|P16659|SYP_ECOLI Proline--tRNA ligase OS=Escherichia coli (strain K12) GN=proS PE=1 SV=4-554	1% FDR
2425-1-56-1-27-1	F1_Agilent5_20160307_FL_EColi_DSSO_XL_SCX_f38_CID_MS2_MS3_ETD_MS2.mgf	intra	12015	5	2718.33	1	ANKPSAEELKK	10	2	>sp|P0A746|MSRB_ECOLI Peptide methionine sulfoxide reductase MsrB OS=Escherichia coli (strain K12) GN=msrB PE=1 SV=1	1213.67	7.65e-06	5.99e-16	YIKDLSHGMQR	3	80	>sp|P0A746|MSRB_ECOLI Peptide methionine sulfoxide reductase MsrB OS=Escherichia coli (strain K12) GN=msrB PE=1 SV=1	1346.68	1	2e-15	>sp|P0A746|MSRB_ECOLI Peptide methionine sulfoxide reductase MsrB OS=Escherichia coli (strain K12) GN=msrB PE=1 SV=1-11->sp|P0A746|MSRB_ECOLI Peptide methionine sulfoxide reductase MsrB OS=Escherichia coli (strain K12) GN=msrB PE=1 SV=1-82	1% FDR
999-1-36-1-20-1	F1_Agilent5_20160312_FL_EColi_low-conc_DSSO_SCX_CID_MS2_MS3_ETD_MS2_f28.mgf	inter	10806	4	2723.3	3	AEQALKQSR	6	43	>sp|P64581|YQJD_ECOLI Uncharacterized protein YqjD OS=Escherichia coli (strain K12) GN=yqjD PE=1 SV=1	1029.56	1	2.08e-13	SSGDPADQKYVELK	9	27	>sp|P0AEH5|ELAB_ECOLI Protein ElaB OS=Escherichia coli (strain K12) GN=elaB PE=1 SV=1	1535.75	0.85265	1.13e-15	>sp|P0AEH5|ELAB_ECOLI Protein ElaB OS=Escherichia coli (strain K12) GN=elaB PE=1 SV=1-35->sp|P64581|YQJD_ECOLI Uncharacterized protein YqjD OS=Escherichia coli (strain K12) GN=yqjD PE=1 SV=1-48	1% FDR
469-1-44-1-9-1	F1_Agilent5_20160307_FL_EColi_DSSO_XL_SCX_f34_CID_MS2_MS3_ETD_MS2.mgf	intra	5897	4	2409.15	1	SAQKPGLHPR	4	2	>sp|P75782|RLMF_ECOLI Ribosomal RNA large subunit methyltransferase F OS=Escherichia coli (strain K12) GN=rlmF PE=1 SV=2	1089.6	1	1.03e-11	EMAQGQKQSR	7	279	>sp|P75782|RLMF_ECOLI Ribosomal RNA large subunit methyltransferase F OS=Escherichia coli (strain K12) GN=rlmF PE=1 SV=2	1161.56	7.78e-08	1e-15	>sp|P75782|RLMF_ECOLI Ribosomal RNA large subunit methyltransferase F OS=Escherichia coli (strain K12) GN=rlmF PE=1 SV=2-285->sp|P75782|RLMF_ECOLI Ribosomal RNA large subunit methyltransferase F OS=Escherichia coli (strain K12) GN=rlmF PE=1 SV=2-5	1% FDR
1756-1-39-1-39-1	F1_Agilent5_20160307_FL_EColi_DSSO_XL_SCX_f34_CID_MS2_MS3_ETD_MS2.mgf	intra	11142	5	2935.42	1	EGVSKDDAEALKK	5	97	>sp|P0A7K2|RL7_ECOLI 50S ribosomal protein L7/L12 OS=Escherichia coli (strain K12) GN=rplL PE=1 SV=2	1388.71	1.45e-06	9.74e-16	EGVSKDDAEALKK	5	97	>sp|P0A7K2|RL7_ECOLI 50S ribosomal protein L7/L12 OS=Escherichia coli (strain K12) GN=rplL PE=1 SV=2	1388.71	1.45e-06	9.74e-16	>sp|P0A7K2|RL7_ECOLI 50S ribosomal protein L7/L12 OS=Escherichia coli (strain K12) GN=rplL PE=1 SV=2-101->sp|P0A7K2|RL7_ECOLI 50S ribosomal protein L7/L12 OS=Escherichia coli (strain K12) GN=rplL PE=1 SV=2-101	1% FDR
627-1-34-1-18-1	F1_Agilent5_20160307_FL_EColi_DSSO_XL_SCX_f34_CID_MS2_MS3_ETD_MS2.mgf	intra	6634	4	2694.27	3	RIEETQKEK	7	83	>sp|P0A8B5|YBAB_ECOLI Nucleoid-associated protein YbaB OS=Escherichia coli (strain K12) GN=ybaB PE=1 SV=1	1159.62	9.87e-17	6.13e-28	QAQQMQEKMQK	8	13	>sp|P0A8B5|YBAB_ECOLI Nucleoid-associated protein YbaB OS=Escherichia coli (strain K12) GN=ybaB PE=1 SV=1	1376.65	8.84e-16	8.84e-16	>sp|P0A8B5|YBAB_ECOLI Nucleoid-associated protein YbaB OS=Escherichia coli (strain K12) GN=ybaB PE=1 SV=1-20->sp|P0A8B5|YBAB_ECOLI Nucleoid-associated protein YbaB OS=Escherichia coli (strain K12) GN=ybaB PE=1 SV=1-89	1% FDR
3618-1-3-1-24-1	F1_Agilent5_20160312_FL_EColi_low-conc_DSSO_SCX_CID_MS2_MS3_ETD_MS2_f27.mgf	intra	23477	4	3928.85	10	ALFKEPNDKALN	9	291	>sp|P37902|GLTI_ECOLI Glutamate/aspartate periplasmic-binding protein OS=Escherichia coli (strain K12) GN=gltI PE=1 SV=2	1358.72	1	5.91e-12	LMDDTIAQVQTSGEAEKWFDK	17	248	>sp|P37902|GLTI_ECOLI Glutamate/aspartate periplasmic-binding protein OS=Escherichia coli (strain K12) GN=gltI PE=1 SV=2	2411.13	0.000187397	6.88e-16	>sp|P37902|GLTI_ECOLI Glutamate/aspartate periplasmic-binding protein OS=Escherichia coli (strain K12) GN=gltI PE=1 SV=2-264->sp|P37902|GLTI_ECOLI Glutamate/aspartate periplasmic-binding protein OS=Escherichia coli (strain K12) GN=gltI PE=1 SV=2-299	1% FDR
5358-1-15-1-70-1	F1_Agilent5_20160312_FL_EColi_low-conc_DSSO_SCX_CID_MS2_MS3_ETD_MS2_f27.mgf	intra	30489	4	3831.89	3	WSLMPKDESMNIR	6	73	>sp|P31979|NUOF_ECOLI NADH-quinone oxidoreductase subunit F OS=Escherichia coli (strain K12) GN=nuoF PE=1 SV=3	1605.76	0.000372776	1.77e-12	ALTGLSPDEIVNQVKDAGLK	15	41	>sp|P31979|NUOF_ECOLI NADH-quinone oxidoreductase subunit F OS=Escherichia coli (strain K12) GN=nuoF PE=1 SV=3	2067.12	6.63e-16	6.63e-16	>sp|P31979|NUOF_ECOLI NADH-quinone oxidoreductase subunit F OS=Escherichia coli (strain K12) GN=nuoF PE=1 SV=3-55->sp|P31979|NUOF_ECOLI NADH-quinone oxidoreductase subunit F OS=Escherichia coli (strain K12) GN=nuoF PE=1 SV=3-78	1% FDR
1961-1-22-1-16-1	F1_Agilent5_20160307_FL_EColi_DSSO_XL_SCX_f32_CID_MS2_MS3_ETD_MS2.mgf	intra	12093	4	2368.17	9	KELANAIR	1	5	>sp|P27302|TKT1_ECOLI Transketolase 1 OS=Escherichia coli (strain K12) GN=tktA PE=1 SV=5	913.535	4.25e-05	9.81e-15	DIDGHDAASIKR	11	215	>sp|P27302|TKT1_ECOLI Transketolase 1 OS=Escherichia coli (strain K12) GN=tktA PE=1 SV=5	1296.64	0.0184801	6.37e-16	>sp|P27302|TKT1_ECOLI Transketolase 1 OS=Escherichia coli (strain K12) GN=tktA PE=1 SV=5-225->sp|P27302|TKT1_ECOLI Transketolase 1 OS=Escherichia coli (strain K12) GN=tktA PE=1 SV=5-5	1% FDR
69-1-8-1-11-1	F1_Agilent5_20160307_FL_EColi_DSSO_XL_SCX_f37_CID_MS2_MS3_ETD_MS2.mgf	intra	3456	4	2031.97	8	NAQAEKAR	6	168	>sp|P0A705|IF2_ECOLI Translation initiation factor IF-2 OS=Escherichia coli (strain K12) GN=infB PE=1 SV=1	886.462	4.31e-27	4.66e-40	RKAEEEAR	2	185	>sp|P0A705|IF2_ECOLI Translation initiation factor IF-2 OS=Escherichia coli (strain K12) GN=infB PE=1 SV=1	987.51	4.51e-16	4.51e-16	>sp|P0A705|IF2_ECOLI Translation initiation factor IF-2 OS=Escherichia coli (strain K12) GN=infB PE=1 SV=1-173->sp|P0A705|IF2_ECOLI Translation initiation factor IF-2 OS=Escherichia coli (strain K12) GN=infB PE=1 SV=1-186	1% FDR
4804-1-6-1-71-1	F1_Agilent5_20160307_FL_EColi_DSSO_XL_SCX_f28_CID_MS2_MS3_ETD_MS2.mgf	intra	24624	5	3802.98	2	VAKAPVVVPAGVDVK	3	4	>sp|P0AG55|RL6_ECOLI 50S ribosomal protein L6 OS=Escherichia coli (strain K12) GN=rplF PE=1 SV=2	1447.88	1.42e-11	1.42e-11	TLNDAVEVKHADNTLTFGPR	9	36	>sp|P0AG55|RL6_ECOLI 50S ribosomal protein L6 OS=Escherichia coli (strain K12) GN=rplF PE=1 SV=2	2197.11	8.27e-07	1.43e-16	>sp|P0AG55|RL6_ECOLI 50S ribosomal protein L6 OS=Escherichia coli (strain K12) GN=rplF PE=1 SV=2-44->sp|P0AG55|RL6_ECOLI 50S ribosomal protein L6 OS=Escherichia coli (strain K12) GN=rplF PE=1 SV=2-6	1% FDR
2019-1-29-1-15-1	F1_Agilent5_20160312_FL_EColi_low-conc_DSSO_SCX_CID_MS2_MS3_ETD_MS2_f30_in40ul.mgf	intra	14907	4	2112.11	1	SLSTEATAK	1	2	>sp|P0ADZ4|RS15_ECOLI 30S ribosomal protein S15 OS=Escherichia coli (strain K12) GN=rpsO PE=1 SV=2	906.466	3.69e-13	3.69e-13	LLDYLKRK	6	66	>sp|P0ADZ4|RS15_ECOLI 30S ribosomal protein S15 OS=Escherichia coli (strain K12) GN=rpsO PE=1 SV=2	1047.64	7.61e-06	1.35e-16	>sp|P0ADZ4|RS15_ECOLI 30S ribosomal protein S15 OS=Escherichia coli (strain K12) GN=rpsO PE=1 SV=2-2->sp|P0ADZ4|RS15_ECOLI 30S ribosomal protein S15 OS=Escherichia coli (strain K12) GN=rpsO PE=1 SV=2-71	1% FDR
1248-1-36-1-29-1	F1_Agilent5_20160307_FL_EColi_DSSO_XL_SCX_f23_CID_MS2_MS3_ETD_MS2.mgf	inter	13244	4	2767.47	1	INGQVITIKGK	9	19	>sp|P0AG55|RL6_ECOLI 50S ribosomal protein L6 OS=Escherichia coli (strain K12) GN=rplF PE=1 SV=2	1169.71	1	8.45e-14	EAKDLVESAPAALK	3	83	>sp|P0A7K2|RL7_ECOLI 50S ribosomal protein L7/L12 OS=Escherichia coli (strain K12) GN=rplL PE=1 SV=2	1440.78	4.39e-05	1.22e-16	>sp|P0A7K2|RL7_ECOLI 50S ribosomal protein L7/L12 OS=Escherichia coli (strain K12) GN=rplL PE=1 SV=2-85->sp|P0AG55|RL6_ECOLI 50S ribosomal protein L6 OS=Escherichia coli (strain K12) GN=rplF PE=1 SV=2-27	1% FDR
1574-2-6-1-17-1	F1_Agilent5_20160312_FL_EColi_low-conc_DSSO_SCX_CID_MS2_MS3_ETD_MS2_f41.mgf	inter	8849	4	1792.96	1	AGAKGSK	4	122	>sp|P31802|NARP_ECOLI Nitrate/nitrite response regulator protein NarP OS=Escherichia coli (strain K12) GN=narP PE=3 SV=1	617.35	2.86e-11	2.86e-11	FREVKLAR	5	661	>sp|P0A705|IF2_ECOLI Translation initiation factor IF-2 OS=Escherichia coli (strain K12) GN=infB PE=1 SV=1	1017.61	1.15e-16	1.15e-16	>sp|P0A705|IF2_ECOLI Translation initiation factor IF-2 OS=Escherichia coli (strain K12) GN=infB PE=1 SV=1-665->sp|P31802|NARP_ECOLI Nitrate/nitrite response regulator protein NarP OS=Escherichia coli (strain K12) GN=narP PE=3 SV=1-125	1% FDR
1389-1-11-1-11-1	F1_Agilent5_20160307_FL_EColi_DSSO_XL_SCX_f29_CID_MS2_MS3_ETD_MS2.mgf	intra	9821	4	1556.87	4	KAVLNR	1	147	>sp|P07003|POXB_ECOLI Pyruvate dehydrogenase [ubiquinone] OS=Escherichia coli (strain K12) GN=poxB PE=1 SV=1	699.439	8.21e-10	1.03e-16	KAVLNR	1	147	>sp|P07003|POXB_ECOLI Pyruvate dehydrogenase [ubiquinone] OS=Escherichia coli (strain K12) GN=poxB PE=1 SV=1	699.439	8.21e-10	1.03e-16	>sp|P07003|POXB_ECOLI Pyruvate dehydrogenase [ubiquinone] OS=Escherichia coli (strain K12) GN=poxB PE=1 SV=1-147->sp|P07003|POXB_ECOLI Pyruvate dehydrogenase [ubiquinone] OS=Escherichia coli (strain K12) GN=poxB PE=1 SV=1-147	1% FDR
381-2-1-1-35-1	F1_Agilent5_20160307_FL_EColi_DSSO_XL_SCX_f27_CID_MS2_MS3_ETD_MS2.mgf	intra	5315	4	1721.85	7	SDSNSR	1	2	>sp|P08245|YCIH_ECOLI Uncharacterized protein YciH OS=Escherichia coli (strain K12) GN=yciH PE=1 SV=1	664.278	2.49e-18	2.49e-18	LAAELKKK	6	63	>sp|P08245|YCIH_ECOLI Uncharacterized protein YciH OS=Escherichia coli (strain K12) GN=yciH PE=1 SV=1	899.58	7.67e-17	7.67e-17	>sp|P08245|YCIH_ECOLI Uncharacterized protein YciH OS=Escherichia coli (strain K12) GN=yciH PE=1 SV=1-2->sp|P08245|YCIH_ECOLI Uncharacterized protein YciH OS=Escherichia coli (strain K12) GN=yciH PE=1 SV=1-68	1% FDR
1220-1-47-1-44-1	F1_Agilent5_20160307_FL_EColi_DSSO_XL_SCX_f35_CID_MS2_MS3_ETD_MS2.mgf	intra	8811	4	1917	2	TGEVKGR	5	120	>sp|P76116|YNCE_ECOLI Uncharacterized protein YncE OS=Escherichia coli (strain K12) GN=yncE PE=1 SV=1	745.408	1.73e-14	2.7e-22	LVLDDRKR	7	127	>sp|P76116|YNCE_ECOLI Uncharacterized protein YncE OS=Escherichia coli (strain K12) GN=yncE PE=1 SV=1	1013.6	6.83e-08	7.64e-17	>sp|P76116|YNCE_ECOLI Uncharacterized protein YncE OS=Escherichia coli (strain K12) GN=yncE PE=1 SV=1-124->sp|P76116|YNCE_ECOLI Uncharacterized protein YncE OS=Escherichia coli (strain K12) GN=yncE PE=1 SV=1-133	1% FDR
3886-1-7-1-74-1	F1_Agilent5_20160307_FL_EColi_DSSO_XL_SCX_f26_CID_MS2_MS3_ETD_MS2.mgf	inter	21433	4	2624.26	6	MYAVFQSGGK	1	1	>sp|P0AG48|RL21_ECOLI 50S ribosomal protein L21 OS=Escherichia coli (strain K12) GN=rplU PE=1 SV=1	1086.52	1.69e-40	1.69e-40	MKTFTAKPETVK	1	1	>sp|P0AA10|RL13_ECOLI 50S ribosomal protein L13 OS=Escherichia coli (strain K12) GN=rplM PE=1 SV=1	1379.75	6.74e-17	6.74e-17	>sp|P0AA10|RL13_ECOLI 50S ribosomal protein L13 OS=Escherichia coli (strain K12) GN=rplM PE=1 SV=1-1->sp|P0AG48|RL21_ECOLI 50S ribosomal protein L21 OS=Escherichia coli (strain K12) GN=rplU PE=1 SV=1-1	1% FDR
143-1-103-1-10-1	F1_Agilent5_20160307_FL_EColi_DSSO_XL_SCX_f26_CID_MS2_MS3_ETD_MS2.mgf	inter	4864	4	1733.88	6	KGAIVTGK	1	450	>sp|P0AG67|RS1_ECOLI 30S ribosomal protein S1 OS=Escherichia coli (strain K12) GN=rpsA PE=1 SV=1	772.481	4.7e-22	9.51e-30	KGEDVEK	1	80	>sp|P0A7V3|RS3_ECOLI 30S ribosomal protein S3 OS=Escherichia coli (strain K12) GN=rpsC PE=1 SV=2	803.402	4.57e-08	6.61e-17	>sp|P0A7V3|RS3_ECOLI 30S ribosomal protein S3 OS=Escherichia coli (strain K12) GN=rpsC PE=1 SV=2-80->sp|P0AG67|RS1_ECOLI 30S ribosomal protein S1 OS=Escherichia coli (strain K12) GN=rpsA PE=1 SV=1-450	1% FDR
2429-1-2-1-3-1	F1_Agilent5_20160307_FL_EColi_DSSO_XL_SCX_f24_CID_MS2_MS3_ETD_MS2.mgf	intra	16982	4	3484.51	2	CAKACVDIGYR	3	260	>sp|P24182|ACCC_ECOLI Biotin carboxylase OS=Escherichia coli (strain K12) GN=accC PE=1 SV=2	1311.61	5.76e-09	9.3e-25	KAGVPCVPGSDGPLGDDMDK	1	125	>sp|P24182|ACCC_ECOLI Biotin carboxylase OS=Escherichia coli (strain K12) GN=accC PE=1 SV=2	2013.91	5.08e-09	6.55e-17	>sp|P24182|ACCC_ECOLI Biotin carboxylase OS=Escherichia coli (strain K12) GN=accC PE=1 SV=2-125->sp|P24182|ACCC_ECOLI Biotin carboxylase OS=Escherichia coli (strain K12) GN=accC PE=1 SV=2-262	1% FDR
3061-1-33-1-35-1	F1_Agilent5_20160307_FL_EColi_DSSO_XL_SCX_f35_CID_MS2_MS3_ETD_MS2.mgf	intra	15812	4	2480.28	1	ISLGLKQCK	6	342	>sp|P0AG67|RS1_ECOLI 30S ribosomal protein S1 OS=Escherichia coli (strain K12) GN=rpsA PE=1 SV=1	1045.6	0.000189054	6.24e-14	RYPEGTKLTGR	7	273	>sp|P0AG67|RS1_ECOLI 30S ribosomal protein S1 OS=Escherichia coli (strain K12) GN=rpsA PE=1 SV=1	1276.69	1.26e-09	5.06e-17	>sp|P0AG67|RS1_ECOLI 30S ribosomal protein S1 OS=Escherichia coli (strain K12) GN=rpsA PE=1 SV=1-279->sp|P0AG67|RS1_ECOLI 30S ribosomal protein S1 OS=Escherichia coli (strain K12) GN=rpsA PE=1 SV=1-347	1% FDR
539-1-22-1-24-1	F1_Agilent5_20160312_FL_EColi_low-conc_DSSO_SCX_CID_MS2_MS3_ETD_MS2_f38.mgf	intra	5755	4	1833	3	SSKEQKK	3	80	>sp|P0A707|IF3_ECOLI Translation initiation factor IF-3 OS=Escherichia coli (strain K12) GN=infC PE=1 SV=1	833.461	2.98e-13	9.1e-23	QKVIQVK	2	88	>sp|P0A707|IF3_ECOLI Translation initiation factor IF-3 OS=Escherichia coli (strain K12) GN=infC PE=1 SV=1	841.539	2.39e-17	2.39e-17	>sp|P0A707|IF3_ECOLI Translation initiation factor IF-3 OS=Escherichia coli (strain K12) GN=infC PE=1 SV=1-82->sp|P0A707|IF3_ECOLI Translation initiation factor IF-3 OS=Escherichia coli (strain K12) GN=infC PE=1 SV=1-89	1% FDR
1346-1-16-1-16-1	F1_Agilent5_20160307_FL_EColi_DSSO_XL_SCX_f28_CID_MS2_MS3_ETD_MS2.mgf	intra	9574	4	1670.89	3	TPNLGKK	6	292	>sp|P0A7Z4|RPOA_ECOLI DNA-directed RNA polymerase subunit alpha OS=Escherichia coli (strain K12) GN=rpoA PE=1 SV=1	756.449	5.18e-10	2.19e-17	TPNLGKK	6	292	>sp|P0A7Z4|RPOA_ECOLI DNA-directed RNA polymerase subunit alpha OS=Escherichia coli (strain K12) GN=rpoA PE=1 SV=1	756.449	5.18e-10	2.19e-17	>sp|P0A7Z4|RPOA_ECOLI DNA-directed RNA polymerase subunit alpha OS=Escherichia coli (strain K12) GN=rpoA PE=1 SV=1-297->sp|P0A7Z4|RPOA_ECOLI DNA-directed RNA polymerase subunit alpha OS=Escherichia coli (strain K12) GN=rpoA PE=1 SV=1-297	1% FDR
686-1-34-1-12-1	F1_Agilent5_20160307_FL_EColi_DSSO_XL_SCX_f26_CID_MS2_MS3_ETD_MS2.mgf	inter	7766	4	1729.92	1	KGAIVTGK	1	450	>sp|P0AG67|RS1_ECOLI 30S ribosomal protein S1 OS=Escherichia coli (strain K12) GN=rpsA PE=1 SV=1	772.481	3.66e-25	3.66e-25	KPELDAK	1	108	>sp|P0A7V3|RS3_ECOLI 30S ribosomal protein S3 OS=Escherichia coli (strain K12) GN=rpsC PE=1 SV=2	799.444	1.86e-17	1.86e-17	>sp|P0A7V3|RS3_ECOLI 30S ribosomal protein S3 OS=Escherichia coli (strain K12) GN=rpsC PE=1 SV=2-108->sp|P0AG67|RS1_ECOLI 30S ribosomal protein S1 OS=Escherichia coli (strain K12) GN=rpsA PE=1 SV=1-450	1% FDR
348-1-91-1-14-1	F1_Agilent5_20160307_FL_EColi_DSSO_XL_SCX_f25_CID_MS2_MS3_ETD_MS2.mgf	intra	6542	4	1632.82	1	ALLKDK	4	141	>sp|P0A805|RRF_ECOLI Ribosome-recycling factor OS=Escherichia coli (strain K12) GN=frr PE=1 SV=1	686.433	3.28e-14	1.98e-23	DANDKVK	5	134	>sp|P0A805|RRF_ECOLI Ribosome-recycling factor OS=Escherichia coli (strain K12) GN=frr PE=1 SV=1	788.403	1.48e-09	1.77e-17	>sp|P0A805|RRF_ECOLI Ribosome-recycling factor OS=Escherichia coli (strain K12) GN=frr PE=1 SV=1-138->sp|P0A805|RRF_ECOLI Ribosome-recycling factor OS=Escherichia coli (strain K12) GN=frr PE=1 SV=1-144	1% FDR
6259-1-6-1-55-1	F1_Agilent5_20160307_FL_EColi_DSSO_XL_SCX_f27_CID_MS2_MS3_ETD_MS2.mgf	inter	32204	4	3240.59	3	AHIEKQAGELQEK	5	2	>sp|P0A7W1|RS5_ECOLI 30S ribosomal protein S5 OS=Escherichia coli (strain K12) GN=rpsE PE=1 SV=2	1521.78	2.19e-26	5.97e-38	WLGGMLTNWKTVR	10	96	>sp|P0A7V0|RS2_ECOLI 30S ribosomal protein S2 OS=Escherichia coli (strain K12) GN=rpsB PE=1 SV=2	1560.82	1.1e-17	1.1e-17	>sp|P0A7V0|RS2_ECOLI 30S ribosomal protein S2 OS=Escherichia coli (strain K12) GN=rpsB PE=1 SV=2-105->sp|P0A7W1|RS5_ECOLI 30S ribosomal protein S5 OS=Escherichia coli (strain K12) GN=rpsE PE=1 SV=2-6	1% FDR
2113-1-12-1-41-1	F1_Agilent5_20160307_FL_EColi_DSSO_XL_SCX_f25_CID_MS2_MS3_ETD_MS2.mgf	intra	14550	4	2721.33	1	FFETQSSKGGR	8	227	>sp|P76177|YDGH_ECOLI Protein YdgH OS=Escherichia coli (strain K12) GN=ydgH PE=1 SV=1	1242.6	1	1.03e-11	VVADLYKADAEK	7	84	>sp|P76177|YDGH_ECOLI Protein YdgH OS=Escherichia coli (strain K12) GN=ydgH PE=1 SV=1	1320.69	3e-05	9.12e-18	>sp|P76177|YDGH_ECOLI Protein YdgH OS=Escherichia coli (strain K12) GN=ydgH PE=1 SV=1-234->sp|P76177|YDGH_ECOLI Protein YdgH OS=Escherichia coli (strain K12) GN=ydgH PE=1 SV=1-90	1% FDR
1461-1-5-1-4-1	F1_Agilent5_20160307_FL_EColi_DSSO_XL_SCX_f26_CID_MS2_MS3_ETD_MS2.mgf	intra	11061	4	2583.22	2	KSDNPSITR	1	192	>sp|P0A6H1|CLPX_ECOLI ATP-dependent Clp protease ATP-binding subunit ClpX OS=Escherichia coli (strain K12) GN=clpX PE=1 SV=2	1016.53	2.83e-08	1.94e-16	LLQKCDYDVQK	4	165	>sp|P0A6H1|CLPX_ECOLI ATP-dependent Clp protease ATP-binding subunit ClpX OS=Escherichia coli (strain K12) GN=clpX PE=1 SV=2	1408.7	1.13e-07	8.69e-18	>sp|P0A6H1|CLPX_ECOLI ATP-dependent Clp protease ATP-binding subunit ClpX OS=Escherichia coli (strain K12) GN=clpX PE=1 SV=2-168->sp|P0A6H1|CLPX_ECOLI ATP-dependent Clp protease ATP-binding subunit ClpX OS=Escherichia coli (strain K12) GN=clpX PE=1 SV=2-192	1% FDR
694-1-24-1-34-1	F1_Agilent5_20160307_FL_EColi_DSSO_XL_SCX_f25_CID_MS2_MS3_ETD_MS2.mgf	inter	8533	4	2347.22	3	VVNQIKTR	6	154	>sp|P0A6M8|EFG_ECOLI Elongation factor G OS=Escherichia coli (strain K12) GN=fusA PE=1 SV=2	956.577	4.81e-43	4.05e-53	KMoLNLADEVGK	1	334	>sp|P77485|CUSS_ECOLI Sensor kinase CusS OS=Escherichia coli (strain K12) GN=cusS PE=1 SV=1	1232.64	8.45e-18	8.45e-18	>sp|P0A6M8|EFG_ECOLI Elongation factor G OS=Escherichia coli (strain K12) GN=fusA PE=1 SV=2-159->sp|P77485|CUSS_ECOLI Sensor kinase CusS OS=Escherichia coli (strain K12) GN=cusS PE=1 SV=1-334	1% FDR
1058-1-17-1-38-1	F1_Agilent5_20160307_FL_EColi_DSSO_XL_SCX_f36_CID_MS2_MS3_ETD_MS2.mgf	intra	7835	4	2205.07	6	NAELSKER	6	83	>sp|P0A8M6|YEEX_ECOLI UPF0265 protein YeeX OS=Escherichia coli (strain K12) GN=yeeX PE=1 SV=1	945.488	9.99e-17	4.88e-27	NAELSKERR	6	83	>sp|P0A8M6|YEEX_ECOLI UPF0265 protein YeeX OS=Escherichia coli (strain K12) GN=yeeX PE=1 SV=1	1101.59	5.76e-10	7.21e-18	>sp|P0A8M6|YEEX_ECOLI UPF0265 protein YeeX OS=Escherichia coli (strain K12) GN=yeeX PE=1 SV=1-88->sp|P0A8M6|YEEX_ECOLI UPF0265 protein YeeX OS=Escherichia coli (strain K12) GN=yeeX PE=1 SV=1-88	1% FDR
1322-1-6-1-6-1	F1_Agilent5_20160307_FL_EColi_DSSO_XL_SCX_f36_CID_MS2_MS3_ETD_MS2.mgf	intra	8844	4	1954.87	10	AANDKGR	5	115	>sp|P38489|NFSB_ECOLI Oxygen-insensitive NAD(P)H nitroreductase OS=Escherichia coli (strain K12) GN=nfsB PE=1 SV=1	730.372	6.6e-17	8.54e-27	KFFADMoHR	1	122	>sp|P38489|NFSB_ECOLI Oxygen-insensitive NAD(P)H nitroreductase OS=Escherichia coli (strain K12) GN=nfsB PE=1 SV=1	1066.5	1.23e-09	6.79e-18	>sp|P38489|NFSB_ECOLI Oxygen-insensitive NAD(P)H nitroreductase OS=Escherichia coli (strain K12) GN=nfsB PE=1 SV=1-119->sp|P38489|NFSB_ECOLI Oxygen-insensitive NAD(P)H nitroreductase OS=Escherichia coli (strain K12) GN=nfsB PE=1 SV=1-122	1% FDR
961-1-5-1-5-1	F1_Agilent5_20160307_FL_EColi_DSSO_XL_SCX_f27_CID_MS2_MS3_ETD_MS2.mgf	intra	7999	4	2191.05	3	KSDNPSITR	1	192	>sp|P0A6H1|CLPX_ECOLI ATP-dependent Clp protease ATP-binding subunit ClpX OS=Escherichia coli (strain K12) GN=clpX PE=1 SV=2	1016.53	3.94e-11	6.22e-18	KSDNPSITR	1	192	>sp|P0A6H1|CLPX_ECOLI ATP-dependent Clp protease ATP-binding subunit ClpX OS=Escherichia coli (strain K12) GN=clpX PE=1 SV=2	1016.53	3.94e-11	6.22e-18	>sp|P0A6H1|CLPX_ECOLI ATP-dependent Clp protease ATP-binding subunit ClpX OS=Escherichia coli (strain K12) GN=clpX PE=1 SV=2-192->sp|P0A6H1|CLPX_ECOLI ATP-dependent Clp protease ATP-binding subunit ClpX OS=Escherichia coli (strain K12) GN=clpX PE=1 SV=2-192	1% FDR
880-1-27-1-3-1	F1_Agilent5_20160312_FL_EColi_low-conc_DSSO_SCX_CID_MS2_MS3_ETD_MS2_f42.mgf	inter	6313	4	2702.33	7	TGRNPKTGDK	6	60	>sp|P0A6Y1|IHFB_ECOLI Integration host factor subunit beta OS=Escherichia coli (strain K12) GN=ihfB PE=1 SV=1	1072.56	1	1.77e-11	LKSRVENASPKDE	2	87	>sp|P0A6X7|IHFA_ECOLI Integration host factor subunit alpha OS=Escherichia coli (strain K12) GN=ihfA PE=1 SV=1	1471.76	1	5.99e-18	>sp|P0A6X7|IHFA_ECOLI Integration host factor subunit alpha OS=Escherichia coli (strain K12) GN=ihfA PE=1 SV=1-88->sp|P0A6Y1|IHFB_ECOLI Integration host factor subunit beta OS=Escherichia coli (strain K12) GN=ihfB PE=1 SV=1-65	1% FDR
1725-1-23-1-47-1	F1_Agilent5_20160307_FL_EColi_DSSO_XL_SCX_f25_CID_MS2_MS3_ETD_MS2.mgf	intra	12984	4	2777.4	1	KVASEPIGQR	1	98	>sp|P0A8Z0|YCIA_ECOLI Acyl-CoA thioester hydrolase YciA OS=Escherichia coli (strain K12) GN=yciA PE=3 SV=1	1083.6	1.98e-12	7.3e-23	STTHNVPQGDLVLR	1	2	>sp|P0A8Z0|YCIA_ECOLI Acyl-CoA thioester hydrolase YciA OS=Escherichia coli (strain K12) GN=yciA PE=3 SV=1	1535.81	3.36e-09	4.01e-18	>sp|P0A8Z0|YCIA_ECOLI Acyl-CoA thioester hydrolase YciA OS=Escherichia coli (strain K12) GN=yciA PE=3 SV=1-2->sp|P0A8Z0|YCIA_ECOLI Acyl-CoA thioester hydrolase YciA OS=Escherichia coli (strain K12) GN=yciA PE=3 SV=1-98	1% FDR
590-1-8-1-1-1	F1_Agilent5_20160307_FL_EColi_DSSO_XL_SCX_f25_CID_MS2_MS3_ETD_MS2.mgf	intra	7977	4	2448.12	1	SLENAPDDVK	1	2	>sp|P45807|YBAM_ECOLI Uncharacterized protein YbaM OS=Escherichia coli (strain K12) GN=ybaM PE=4 SV=1	1086.52	1.21e-22	1.21e-22	KLTRDDEAEK	1	44	>sp|P45807|YBAM_ECOLI Uncharacterized protein YbaM OS=Escherichia coli (strain K12) GN=ybaM PE=4 SV=1	1203.61	5.87e-08	3.63e-18	>sp|P45807|YBAM_ECOLI Uncharacterized protein YbaM OS=Escherichia coli (strain K12) GN=ybaM PE=4 SV=1-2->sp|P45807|YBAM_ECOLI Uncharacterized protein YbaM OS=Escherichia coli (strain K12) GN=ybaM PE=4 SV=1-44	1% FDR
3462-1-13-1-31-1	F1_Agilent5_20160307_FL_EColi_DSSO_XL_SCX_f35_CID_MS2_MS3_ETD_MS2.mgf	intra	17174	4	3194.5	1	YGDEQVKQWR	7	107	>sp|P62707|GPMA_ECOLI 2,3-bisphosphoglycerate-dependent phosphoglycerate mutase OS=Escherichia coli (strain K12) GN=gpmA PE=1 SV=2	1307.63	0.00137506	7.96e-12	HYGALQGLNKAETAEK	10	91	>sp|P62707|GPMA_ECOLI 2,3-bisphosphoglycerate-dependent phosphoglycerate mutase OS=Escherichia coli (strain K12) GN=gpmA PE=1 SV=2	1728.88	1	3.6e-18	>sp|P62707|GPMA_ECOLI 2,3-bisphosphoglycerate-dependent phosphoglycerate mutase OS=Escherichia coli (strain K12) GN=gpmA PE=1 SV=2-100->sp|P62707|GPMA_ECOLI 2,3-bisphosphoglycerate-dependent phosphoglycerate mutase OS=Escherichia coli (strain K12) GN=gpmA PE=1 SV=2-113	1% FDR
518-1-14-1-7-1	F1_Agilent5_20160307_FL_EColi_DSSO_XL_SCX_f27_CID_MS2_MS3_ETD_MS2.mgf	intra	5934	4	1581.88	3	LGAKGIK	4	144	>sp|P0A7V3|RS3_ECOLI 30S ribosomal protein S3 OS=Escherichia coli (strain K12) GN=rpsC PE=1 SV=2	685.449	1.07e-31	2.24e-43	PAAQPKK	6	220	>sp|P0A7V3|RS3_ECOLI 30S ribosomal protein S3 OS=Escherichia coli (strain K12) GN=rpsC PE=1 SV=2	738.439	3.27e-18	3.27e-18	>sp|P0A7V3|RS3_ECOLI 30S ribosomal protein S3 OS=Escherichia coli (strain K12) GN=rpsC PE=1 SV=2-147->sp|P0A7V3|RS3_ECOLI 30S ribosomal protein S3 OS=Escherichia coli (strain K12) GN=rpsC PE=1 SV=2-225	1% FDR
2175-1-20-1-251-1	F1_Agilent5_20160307_FL_EColi_DSSO_XL_SCX_f24_CID_MS2_MS3_ETD_MS2.mgf	intra	15890	4	3601.74	5	ASDVKDSSLR	5	910	>sp|P0A8V2|RPOB_ECOLI DNA-directed RNA polymerase subunit beta OS=Escherichia coli (strain K12) GN=rpoB PE=1 SV=1	1076.55	1	3.04e-13	STGSYSLVTQQPLGGKAQFGGQR	16	1247	>sp|P0A8V2|RPOB_ECOLI DNA-directed RNA polymerase subunit beta OS=Escherichia coli (strain K12) GN=rpoB PE=1 SV=1	2366.2	7.39e-08	2.81e-18	>sp|P0A8V2|RPOB_ECOLI DNA-directed RNA polymerase subunit beta OS=Escherichia coli (strain K12) GN=rpoB PE=1 SV=1-1262->sp|P0A8V2|RPOB_ECOLI DNA-directed RNA polymerase subunit beta OS=Escherichia coli (strain K12) GN=rpoB PE=1 SV=1-914	1% FDR
83-1-11-1-17-1	F1_Agilent5_20160307_FL_EColi_DSSO_XL_SCX_f37_CID_MS2_MS3_ETD_MS2.mgf	intra	3549	4	1800.91	2	AQKPVEK	3	158	>sp|P45577|PROQ_ECOLI RNA chaperone ProQ OS=Escherichia coli (strain K12) GN=proQ PE=1 SV=2	798.46	4.82e-14	1.57e-22	RKEGAER	2	148	>sp|P45577|PROQ_ECOLI RNA chaperone ProQ OS=Escherichia coli (strain K12) GN=proQ PE=1 SV=2	844.452	2.68e-18	2.68e-18	>sp|P45577|PROQ_ECOLI RNA chaperone ProQ OS=Escherichia coli (strain K12) GN=proQ PE=1 SV=2-149->sp|P45577|PROQ_ECOLI RNA chaperone ProQ OS=Escherichia coli (strain K12) GN=proQ PE=1 SV=2-160	1% FDR
372-1-32-1-19-1	F1_Agilent5_20160307_FL_EColi_DSSO_XL_SCX_f22_CID_MS2_MS3_ETD_MS2.mgf	intra	8939	4	3142.59	1	IGSKTPIPLGVTEK	4	66	>sp|P0A8H6|YIHI_ECOLI Der GTPase-activating protein YihI OS=Escherichia coli (strain K12) GN=yihI PE=1 SV=1	1438.84	0.256652	1.67e-12	AAGGNTTSGSKGQNAPK	11	46	>sp|P0A8H6|YIHI_ECOLI Der GTPase-activating protein YihI OS=Escherichia coli (strain K12) GN=yihI PE=1 SV=1	1544.75	1.22e-06	2.04e-18	>sp|P0A8H6|YIHI_ECOLI Der GTPase-activating protein YihI OS=Escherichia coli (strain K12) GN=yihI PE=1 SV=1-56->sp|P0A8H6|YIHI_ECOLI Der GTPase-activating protein YihI OS=Escherichia coli (strain K12) GN=yihI PE=1 SV=1-69	1% FDR
1950-1-25-1-25-1	F1_Agilent5_20160307_FL_EColi_DSSO_XL_SCX_f34_CID_MS2_MS3_ETD_MS2.mgf	intra	11951	4	2462.34	2	VKNQPGINGVK	2	97	>sp|P0AF08|APBC_ECOLI Iron-sulfur cluster carrier protein OS=Escherichia coli (strain K12) GN=mrp PE=3 SV=1	1152.66	1.43e-09	2.03e-18	VKNQPGINGVK	2	97	>sp|P0AF08|APBC_ECOLI Iron-sulfur cluster carrier protein OS=Escherichia coli (strain K12) GN=mrp PE=3 SV=1	1152.66	1.43e-09	2.03e-18	>sp|P0AF08|APBC_ECOLI Iron-sulfur cluster carrier protein OS=Escherichia coli (strain K12) GN=mrp PE=3 SV=1-98->sp|P0AF08|APBC_ECOLI Iron-sulfur cluster carrier protein OS=Escherichia coli (strain K12) GN=mrp PE=3 SV=1-98	1% FDR
2080-1-21-1-44-1	F1_Agilent5_20160307_FL_EColi_DSSO_XL_SCX_f37_CID_MS2_MS3_ETD_MS2.mgf	intra	12115	5	3027.64	3	VKNVLSSGK	2	25	>sp|P60624|RL24_ECOLI 50S ribosomal protein L24 OS=Escherichia coli (strain K12) GN=rplX PE=1 SV=2	930.55	5.73e-07	8.17e-16	KHQKPVPALNQPGGIVEK	1	44	>sp|P60624|RL24_ECOLI 50S ribosomal protein L24 OS=Escherichia coli (strain K12) GN=rplX PE=1 SV=2	1939.1	1.51e-18	1.51e-18	>sp|P60624|RL24_ECOLI 50S ribosomal protein L24 OS=Escherichia coli (strain K12) GN=rplX PE=1 SV=2-26->sp|P60624|RL24_ECOLI 50S ribosomal protein L24 OS=Escherichia coli (strain K12) GN=rplX PE=1 SV=2-44	1% FDR
3753-1-23-1-43-1	F1_Agilent5_20160307_FL_EColi_DSSO_XL_SCX_f38_CID_MS2_MS3_ETD_MS2.mgf	intra	16167	5	3016.52	7	TLAASGIKDFR	8	194	>sp|P0AEK4|FABI_ECOLI Enoyl-[acyl-carrier-protein] reductase [NADH] FabI OS=Escherichia coli (strain K12) GN=fabI PE=1 SV=2	1177.65	6.74e-20	3.12e-32	KMLAHCEAVTPIRR	1	205	>sp|P0AEK4|FABI_ECOLI Enoyl-[acyl-carrier-protein] reductase [NADH] FabI OS=Escherichia coli (strain K12) GN=fabI PE=1 SV=2	1680.89	0.00173122	1.45e-18	>sp|P0AEK4|FABI_ECOLI Enoyl-[acyl-carrier-protein] reductase [NADH] FabI OS=Escherichia coli (strain K12) GN=fabI PE=1 SV=2-201->sp|P0AEK4|FABI_ECOLI Enoyl-[acyl-carrier-protein] reductase [NADH] FabI OS=Escherichia coli (strain K12) GN=fabI PE=1 SV=2-205	1% FDR
533-1-36-1-55-1	F1_Agilent5_20160312_FL_EColi_low-conc_DSSO_SCX_CID_MS2_MS3_ETD_MS2_f28.mgf	intra	8219	4	2546.27	1	AEQALKQSR	6	43	>sp|P64581|YQJD_ECOLI Uncharacterized protein YqjD OS=Escherichia coli (strain K12) GN=yqjD PE=1 SV=1	1029.56	1.18e-06	7.39e-20	LGETGDAIAKQTR	10	54	>sp|P64581|YQJD_ECOLI Uncharacterized protein YqjD OS=Escherichia coli (strain K12) GN=yqjD PE=1 SV=1	1358.72	1	1.36e-18	>sp|P64581|YQJD_ECOLI Uncharacterized protein YqjD OS=Escherichia coli (strain K12) GN=yqjD PE=1 SV=1-48->sp|P64581|YQJD_ECOLI Uncharacterized protein YqjD OS=Escherichia coli (strain K12) GN=yqjD PE=1 SV=1-63	1% FDR
476-1-3-1-38-1	F1_Agilent5_20160312_FL_EColi_low-conc_DSSO_SCX_CID_MS2_MS3_ETD_MS2_f26.mgf	intra	10026	4	2790.34	2	ALEEAGAEVEVK	12	110	>sp|P0A7K2|RL7_ECOLI 50S ribosomal protein L7/L12 OS=Escherichia coli (strain K12) GN=rplL PE=1 SV=2	1243.63	2.51e-29	2.51e-29	EGVSKDDAEALKK	5	97	>sp|P0A7K2|RL7_ECOLI 50S ribosomal protein L7/L12 OS=Escherichia coli (strain K12) GN=rplL PE=1 SV=2	1388.71	1	1.36e-18	>sp|P0A7K2|RL7_ECOLI 50S ribosomal protein L7/L12 OS=Escherichia coli (strain K12) GN=rplL PE=1 SV=2-101->sp|P0A7K2|RL7_ECOLI 50S ribosomal protein L7/L12 OS=Escherichia coli (strain K12) GN=rplL PE=1 SV=2-121	1% FDR
1539-1-33-1-22-1	F1_Agilent5_20160307_FL_EColi_DSSO_XL_SCX_f25_CID_MS2_MS3_ETD_MS2.mgf	inter	12174	4	2844.35	6	VFIKPGNGK	4	19	>sp|P0A7X3|RS9_ECOLI 30S ribosomal protein S9 OS=Escherichia coli (strain K12) GN=rpsI PE=1 SV=2	958.56	8.35e-05	2.3e-11	ANPEQLEEQREETR	1	2	>sp|P0AF90|RRAB_ECOLI Regulator of ribonuclease activity B OS=Escherichia coli (strain K12) GN=rraB PE=1 SV=1	1727.81	2.59e-11	1.31e-18	>sp|P0A7X3|RS9_ECOLI 30S ribosomal protein S9 OS=Escherichia coli (strain K12) GN=rpsI PE=1 SV=2-22->sp|P0AF90|RRAB_ECOLI Regulator of ribonuclease activity B OS=Escherichia coli (strain K12) GN=rraB PE=1 SV=1-2	1% FDR
613-1-26-1-15-1	F1_Agilent5_20160307_FL_EColi_DSSO_XL_SCX_f37_CID_MS2_MS3_ETD_MS2.mgf	intra	6370	4	1901.99	2	KNIGVNVK	1	410	>sp|P23843|OPPA_ECOLI Periplasmic oligopeptide-binding protein OS=Escherichia coli (strain K12) GN=oppA PE=1 SV=2	870.529	7.74e-14	7.74e-14	RNEEAKK	6	366	>sp|P23843|OPPA_ECOLI Periplasmic oligopeptide-binding protein OS=Escherichia coli (strain K12) GN=oppA PE=1 SV=2	873.467	9.62e-19	9.62e-19	>sp|P23843|OPPA_ECOLI Periplasmic oligopeptide-binding protein OS=Escherichia coli (strain K12) GN=oppA PE=1 SV=2-371->sp|P23843|OPPA_ECOLI Periplasmic oligopeptide-binding protein OS=Escherichia coli (strain K12) GN=oppA PE=1 SV=2-410	1% FDR
3855-1-55-1-55-1	F1_Agilent5_20160307_FL_EColi_DSSO_XL_SCX_f29_CID_MS2_MS3_ETD_MS2.mgf	intra	20303	4	1989.06	1	MKLQQLR	2	1	>sp|P0A9F3|CYSB_ECOLI HTH-type transcriptional regulator CysB OS=Escherichia coli (strain K12) GN=cysB PE=3 SV=1	915.532	1.31e-08	8.41e-19	MKLQQLR	2	1	>sp|P0A9F3|CYSB_ECOLI HTH-type transcriptional regulator CysB OS=Escherichia coli (strain K12) GN=cysB PE=3 SV=1	915.532	1.31e-08	8.41e-19	>sp|P0A9F3|CYSB_ECOLI HTH-type transcriptional regulator CysB OS=Escherichia coli (strain K12) GN=cysB PE=3 SV=1-2->sp|P0A9F3|CYSB_ECOLI HTH-type transcriptional regulator CysB OS=Escherichia coli (strain K12) GN=cysB PE=3 SV=1-2	1% FDR
1231-1-2-1-1-1	F1_Agilent5_20160312_FL_EColi_low-conc_DSSO_SCX_CID_MS2_MS3_ETD_MS2_f39.mgf	intra	8202	4	2105.1	7	MoRGKGVK	4	305	>sp|P08622|DNAJ_ECOLI Chaperone protein DnaJ OS=Escherichia coli (strain K12) GN=dnaJ PE=1 SV=3	790.448	4.27e-12	1.11e-18	LKVPGETQTGK	2	291	>sp|P08622|DNAJ_ECOLI Chaperone protein DnaJ OS=Escherichia coli (strain K12) GN=dnaJ PE=1 SV=3	1156.65	7.22e-19	7.22e-19	>sp|P08622|DNAJ_ECOLI Chaperone protein DnaJ OS=Escherichia coli (strain K12) GN=dnaJ PE=1 SV=3-292->sp|P08622|DNAJ_ECOLI Chaperone protein DnaJ OS=Escherichia coli (strain K12) GN=dnaJ PE=1 SV=3-308	1% FDR
2743-2-4-1-51-1	F1_Agilent5_20160307_FL_EColi_DSSO_XL_SCX_f34_CID_MS2_MS3_ETD_MS2.mgf	intra	14915	4	2729.29	2	KVEADCR	1	183	>sp|P60422|RL2_ECOLI 50S ribosomal protein L2 OS=Escherichia coli (strain K12) GN=rplB PE=1 SV=2	876.412	9.42e-10	1.52e-16	NFGKHPVTPWGVQTK	4	239	>sp|P60422|RL2_ECOLI 50S ribosomal protein L2 OS=Escherichia coli (strain K12) GN=rplB PE=1 SV=2	1694.89	1	6.67e-19	>sp|P60422|RL2_ECOLI 50S ribosomal protein L2 OS=Escherichia coli (strain K12) GN=rplB PE=1 SV=2-183->sp|P60422|RL2_ECOLI 50S ribosomal protein L2 OS=Escherichia coli (strain K12) GN=rplB PE=1 SV=2-242	1% FDR
3873-1-12-1-32-1	F1_Agilent5_20160312_FL_EColi_low-conc_DSSO_SCX_CID_MS2_MS3_ETD_MS2_f42.mgf	intra	15948	5	3076.41	1	FMoSLFDKHNK	7	19	>sp|P0ACW6|YDCH_ECOLI Uncharacterized protein YdcH OS=Escherichia coli (strain K12) GN=ydcH PE=4 SV=2	1281.62	0.00633614	2.7e-12	KEGSDGRGYNAEVVR	1	36	>sp|P0ACW6|YDCH_ECOLI Uncharacterized protein YdcH OS=Escherichia coli (strain K12) GN=ydcH PE=4 SV=2	1635.8	5.63e-06	6.41e-19	>sp|P0ACW6|YDCH_ECOLI Uncharacterized protein YdcH OS=Escherichia coli (strain K12) GN=ydcH PE=4 SV=2-25->sp|P0ACW6|YDCH_ECOLI Uncharacterized protein YdcH OS=Escherichia coli (strain K12) GN=ydcH PE=4 SV=2-36	1% FDR
2175-2-6-1-25-1	F1_Agilent5_20160307_FL_EColi_DSSO_XL_SCX_f36_CID_MS2_MS3_ETD_MS2.mgf	intra	12250	4	2235.16	11	EEANKQYK	5	395	>sp|P00962|SYQ_ECOLI Glutamine--tRNA ligase OS=Escherichia coli (strain K12) GN=glnS PE=1 SV=3	1008.49	1.24e-19	2.91e-26	RLVLGKEVR	6	403	>sp|P00962|SYQ_ECOLI Glutamine--tRNA ligase OS=Escherichia coli (strain K12) GN=glnS PE=1 SV=3	1068.68	5.65e-19	5.65e-19	>sp|P00962|SYQ_ECOLI Glutamine--tRNA ligase OS=Escherichia coli (strain K12) GN=glnS PE=1 SV=3-399->sp|P00962|SYQ_ECOLI Glutamine--tRNA ligase OS=Escherichia coli (strain K12) GN=glnS PE=1 SV=3-408	1% FDR
1031-1-3-1-22-1	F1_Agilent5_20160312_FL_EColi_low-conc_DSSO_SCX_CID_MS2_MS3_ETD_MS2_f41.mgf	intra	6935	5	3167.44	4	DKVSNQQDDMoTK	2	156	>sp|P0A705|IF2_ECOLI Translation initiation factor IF-2 OS=Escherichia coli (strain K12) GN=infB PE=1 SV=1	1423.62	7.42e-24	1.69e-32	REAAEQAKREAAEK	8	142	>sp|P0A705|IF2_ECOLI Translation initiation factor IF-2 OS=Escherichia coli (strain K12) GN=infB PE=1 SV=1	1585.82	1.88e-05	4.62e-19	>sp|P0A705|IF2_ECOLI Translation initiation factor IF-2 OS=Escherichia coli (strain K12) GN=infB PE=1 SV=1-149->sp|P0A705|IF2_ECOLI Translation initiation factor IF-2 OS=Escherichia coli (strain K12) GN=infB PE=1 SV=1-157	1% FDR
5344-1-3-1-61-1	F1_Agilent5_20160312_FL_EColi_low-conc_DSSO_SCX_CID_MS2_MS3_ETD_MS2_f33.mgf	intra	24237	4	3115.51	2	IKPFKNQAFK	5	8	>sp|P0AE08|AHPC_ECOLI Alkyl hydroperoxide reductase subunit C OS=Escherichia coli (strain K12) GN=ahpC PE=1 SV=2	1219.71	6.14e-08	2.29e-19	NGEFIEITEKDTEGR	10	18	>sp|P0AE08|AHPC_ECOLI Alkyl hydroperoxide reductase subunit C OS=Escherichia coli (strain K12) GN=ahpC PE=1 SV=2	1736.82	3.1e-12	3.27e-19	>sp|P0AE08|AHPC_ECOLI Alkyl hydroperoxide reductase subunit C OS=Escherichia coli (strain K12) GN=ahpC PE=1 SV=2-12->sp|P0AE08|AHPC_ECOLI Alkyl hydroperoxide reductase subunit C OS=Escherichia coli (strain K12) GN=ahpC PE=1 SV=2-27	1% FDR
326-1-2-1-12-1	F1_Agilent5_20160307_FL_EColi_DSSO_XL_SCX_f36_CID_MS2_MS3_ETD_MS2.mgf	inter	4655	4	1766.86	2	SKGGAFR	2	17	>sp|P21151|FADA_ECOLI 3-ketoacyl-CoA thiolase OS=Escherichia coli (strain K12) GN=fadA PE=1 SV=3	721.387	7.02e-15	7.02e-15	EDSKGKPK	4	594	>sp|P21177|FADB_ECOLI Fatty acid oxidation complex subunit alpha OS=Escherichia coli (strain K12) GN=fadB PE=1 SV=2	887.471	3.66e-10	3.2e-19	>sp|P21151|FADA_ECOLI 3-ketoacyl-CoA thiolase OS=Escherichia coli (strain K12) GN=fadA PE=1 SV=3-18->sp|P21177|FADB_ECOLI Fatty acid oxidation complex subunit alpha OS=Escherichia coli (strain K12) GN=fadB PE=1 SV=2-597	1% FDR
958-1-16-1-2-1	F1_Agilent5_20160312_FL_EColi_low-conc_DSSO_SCX_CID_MS2_MS3_ETD_MS2_f32.mgf	inter	8544	4	1587.86	3	KGDVLK	1	54	>sp|P0ADY3|RL14_ECOLI 50S ribosomal protein L14 OS=Escherichia coli (strain K12) GN=rplN PE=1 SV=1	658.401	1.09e-19	1.81e-29	IKERLN	2	110	>sp|P0A7K6|RL19_ECOLI 50S ribosomal protein L19 OS=Escherichia coli (strain K12) GN=rplS PE=1 SV=2	771.46	5.13e-13	3.19e-19	>sp|P0A7K6|RL19_ECOLI 50S ribosomal protein L19 OS=Escherichia coli (strain K12) GN=rplS PE=1 SV=2-111->sp|P0ADY3|RL14_ECOLI 50S ribosomal protein L14 OS=Escherichia coli (strain K12) GN=rplN PE=1 SV=1-54	1% FDR
5237-1-12-1-75-1	F1_Agilent5_20160312_FL_EColi_low-conc_DSSO_SCX_CID_MS2_MS3_ETD_MS2_f27.mgf	intra	30026	4	3759.9	7	IFGDWLCETAAKDNK	12	324	>sp|P77488|DXS_ECOLI 1-deoxy-D-xylulose-5-phosphate synthase OS=Escherichia coli (strain K12) GN=dxs PE=1 SV=3	1766.83	1	9.46e-20	GNAVGVELTPLEKLPIGK	13	479	>sp|P77488|DXS_ECOLI 1-deoxy-D-xylulose-5-phosphate synthase OS=Escherichia coli (strain K12) GN=dxs PE=1 SV=3	1834.06	3.3e-11	1.47e-19	>sp|P77488|DXS_ECOLI 1-deoxy-D-xylulose-5-phosphate synthase OS=Escherichia coli (strain K12) GN=dxs PE=1 SV=3-335->sp|P77488|DXS_ECOLI 1-deoxy-D-xylulose-5-phosphate synthase OS=Escherichia coli (strain K12) GN=dxs PE=1 SV=3-491	1% FDR
1652-1-11-1-41-1	F1_Agilent5_20160312_FL_EColi_low-conc_DSSO_SCX_CID_MS2_MS3_ETD_MS2_f34.mgf	intra	9863	4	3009.54	3	NNKGQTPAQK	3	173	>sp|P0ADV1|LPTA_ECOLI Lipopolysaccharide export system protein LptA OS=Escherichia coli (strain K12) GN=lptA PE=1 SV=1	1084.56	2.53e-11	1.2e-20	INADKVVVTRPGGEQGK	5	67	>sp|P0ADV1|LPTA_ECOLI Lipopolysaccharide export system protein LptA OS=Escherichia coli (strain K12) GN=lptA PE=1 SV=1	1766.96	0.000613505	1.42e-19	>sp|P0ADV1|LPTA_ECOLI Lipopolysaccharide export system protein LptA OS=Escherichia coli (strain K12) GN=lptA PE=1 SV=1-175->sp|P0ADV1|LPTA_ECOLI Lipopolysaccharide export system protein LptA OS=Escherichia coli (strain K12) GN=lptA PE=1 SV=1-71	1% FDR
5500-1-35-1-42-1	F1_Agilent5_20160312_FL_EColi_low-conc_DSSO_SCX_CID_MS2_MS3_ETD_MS2_f28.mgf	intra	27620	4	2955.57	4	GIGDKINAMLK	5	1123	>sp|P0A8V2|RPOB_ECOLI DNA-directed RNA polymerase subunit beta OS=Escherichia coli (strain K12) GN=rpoB PE=1 SV=1	1158.64	0.546918	1.52e-13	ELLKLGDLPTSGQIR	4	1197	>sp|P0A8V2|RPOB_ECOLI DNA-directed RNA polymerase subunit beta OS=Escherichia coli (strain K12) GN=rpoB PE=1 SV=1	1638.93	1.25e-19	1.25e-19	>sp|P0A8V2|RPOB_ECOLI DNA-directed RNA polymerase subunit beta OS=Escherichia coli (strain K12) GN=rpoB PE=1 SV=1-1127->sp|P0A8V2|RPOB_ECOLI DNA-directed RNA polymerase subunit beta OS=Escherichia coli (strain K12) GN=rpoB PE=1 SV=1-1200	1% FDR
1499-1-30-1-5-1	F1_Agilent5_20160307_FL_EColi_DSSO_XL_SCX_f37_CID_MS2_MS3_ETD_MS2.mgf	inter	9906	4	2200.06	3	RLAKDASR	4	68	>sp|P0AFG3|ODO1_ECOLI 2-oxoglutarate dehydrogenase E1 component OS=Escherichia coli (strain K12) GN=sucA PE=1 SV=1	915.525	6.74e-12	1.22e-20	QYGEAFEKR	8	219	>sp|P0AFG6|ODO2_ECOLI Dihydrolipoyllysine-residue succinyltransferase component of 2-oxoglutarate dehydrogenase complex OS=Escherichia coli (strain K12) GN=sucB PE=1 SV=2	1126.54	1.05e-19	1.05e-19	>sp|P0AFG3|ODO1_ECOLI 2-oxoglutarate dehydrogenase E1 component OS=Escherichia coli (strain K12) GN=sucA PE=1 SV=1-71->sp|P0AFG6|ODO2_ECOLI Dihydrolipoyllysine-residue succinyltransferase component of 2-oxoglutarate dehydrogenase complex OS=Escherichia coli (strain K12) GN=sucB PE=1 SV=2-226	1% FDR
4739-1-24-1-22-1	F1_Agilent5_20160307_FL_EColi_DSSO_XL_SCX_f31_CID_MS2_MS3_ETD_MS2.mgf	intra	21198	4	3189.59	1	TLAASGIKDFRK	8	194	>sp|P0AEK4|FABI_ECOLI Enoyl-[acyl-carrier-protein] reductase [NADH] FabI OS=Escherichia coli (strain K12) GN=fabI PE=1 SV=2	1305.74	1	1.22e-14	EGAELAFTYQNDKLK	13	31	>sp|P0AEK4|FABI_ECOLI Enoyl-[acyl-carrier-protein] reductase [NADH] FabI OS=Escherichia coli (strain K12) GN=fabI PE=1 SV=2	1725.86	1.19e-09	5.83e-20	>sp|P0AEK4|FABI_ECOLI Enoyl-[acyl-carrier-protein] reductase [NADH] FabI OS=Escherichia coli (strain K12) GN=fabI PE=1 SV=2-201->sp|P0AEK4|FABI_ECOLI Enoyl-[acyl-carrier-protein] reductase [NADH] FabI OS=Escherichia coli (strain K12) GN=fabI PE=1 SV=2-43	1% FDR
70-1-3-1-4-1	F1_Agilent5_20160307_FL_EColi_DSSO_XL_SCX_f36_CID_MS2_MS3_ETD_MS2.mgf	inter	3351	4	1759.79	5	GHAADKK	6	82	>sp|P0A7U3|RS19_ECOLI 30S ribosomal protein S19 OS=Escherichia coli (strain K12) GN=rpsS PE=1 SV=2	725.382	2.28e-06	1.65e-12	KVEADCR	1	183	>sp|P60422|RL2_ECOLI 50S ribosomal protein L2 OS=Escherichia coli (strain K12) GN=rplB PE=1 SV=2	876.412	2.01e-12	5.79e-20	>sp|P0A7U3|RS19_ECOLI 30S ribosomal protein S19 OS=Escherichia coli (strain K12) GN=rpsS PE=1 SV=2-87->sp|P60422|RL2_ECOLI 50S ribosomal protein L2 OS=Escherichia coli (strain K12) GN=rplB PE=1 SV=2-183	1% FDR
4426-1-3-1-35-1	F1_Agilent5_20160312_FL_EColi_low-conc_DSSO_SCX_CID_MS2_MS3_ETD_MS2_f31.mgf	intra	22566	4	2696.32	3	TFVIDKAGY	6	260	>sp|P21338|RNI_ECOLI Ribonuclease I OS=Escherichia coli (strain K12) GN=rna PE=1 SV=1	1012.52	1.71e-33	1.71e-33	FLADNYGKTVSRR	8	186	>sp|P21338|RNI_ECOLI Ribonuclease I OS=Escherichia coli (strain K12) GN=rna PE=1 SV=1	1525.8	5.66e-20	5.66e-20	>sp|P21338|RNI_ECOLI Ribonuclease I OS=Escherichia coli (strain K12) GN=rna PE=1 SV=1-193->sp|P21338|RNI_ECOLI Ribonuclease I OS=Escherichia coli (strain K12) GN=rna PE=1 SV=1-265	1% FDR
877-1-16-1-25-1	F1_Agilent5_20160307_FL_EColi_DSSO_XL_SCX_f34_CID_MS2_MS3_ETD_MS2.mgf	intra	7722	4	2363.15	2	TAQTGKIGDGK	6	80	>sp|P0A9Z1|GLNB_ECOLI Nitrogen regulatory protein P-II 1 OS=Escherichia coli (strain K12) GN=glnB PE=1 SV=1	1074.57	6.34e-41	2.94e-53	QKGHTELYR	2	39	>sp|P0A9Z1|GLNB_ECOLI Nitrogen regulatory protein P-II 1 OS=Escherichia coli (strain K12) GN=glnB PE=1 SV=1	1130.58	5.32e-20	5.32e-20	>sp|P0A9Z1|GLNB_ECOLI Nitrogen regulatory protein P-II 1 OS=Escherichia coli (strain K12) GN=glnB PE=1 SV=1-40->sp|P0A9Z1|GLNB_ECOLI Nitrogen regulatory protein P-II 1 OS=Escherichia coli (strain K12) GN=glnB PE=1 SV=1-85	1% FDR
283-1-4-1-15-1	F1_Agilent5_20160307_FL_EColi_DSSO_XL_SCX_f38_CID_MS2_MS3_ETD_MS2.mgf	intra	4486	4	1610.81	5	SKYGVK	2	115	>sp|P0A7S3|RS12_ECOLI 30S ribosomal protein S12 OS=Escherichia coli (strain K12) GN=rpsL PE=1 SV=2	680.386	6.43e-16	5.85e-24	DRKQAR	3	109	>sp|P0A7S3|RS12_ECOLI 30S ribosomal protein S12 OS=Escherichia coli (strain K12) GN=rpsL PE=1 SV=2	772.43	7.86e-14	4.89e-20	>sp|P0A7S3|RS12_ECOLI 30S ribosomal protein S12 OS=Escherichia coli (strain K12) GN=rpsL PE=1 SV=2-111->sp|P0A7S3|RS12_ECOLI 30S ribosomal protein S12 OS=Escherichia coli (strain K12) GN=rpsL PE=1 SV=2-116	1% FDR
2206-1-5-1-80-1	F1_Agilent5_20160307_FL_EColi_DSSO_XL_SCX_f32_CID_MS2_MS3_ETD_MS2.mgf	intra	12915	4	2558.31	2	TGKAAR	3	104	>sp|P0A7K6|RL19_ECOLI 50S ribosomal protein L19 OS=Escherichia coli (strain K12) GN=rplS PE=1 SV=2	602.35	0.0657008	5.26e-13	VFQTHSPVVDSISVKR	15	73	>sp|P0A7K6|RL19_ECOLI 50S ribosomal protein L19 OS=Escherichia coli (strain K12) GN=rplS PE=1 SV=2	1797.97	8.51e-06	4.48e-20	>sp|P0A7K6|RL19_ECOLI 50S ribosomal protein L19 OS=Escherichia coli (strain K12) GN=rplS PE=1 SV=2-106->sp|P0A7K6|RL19_ECOLI 50S ribosomal protein L19 OS=Escherichia coli (strain K12) GN=rplS PE=1 SV=2-87	1% FDR
458-1-33-1-23-1	F1_Agilent5_20160307_FL_EColi_DSSO_XL_SCX_f34_CID_MS2_MS3_ETD_MS2.mgf	inter	5830	4	1828.02	1	TTLPKAK	5	36	>sp|P0AG44|RL17_ECOLI 50S ribosomal protein L17 OS=Escherichia coli (strain K12) GN=rplQ PE=1 SV=1	757.47	2.05e-20	2.59e-27	KPNSALRK	1	44	>sp|P0A7S3|RS12_ECOLI 30S ribosomal protein S12 OS=Escherichia coli (strain K12) GN=rpsL PE=1 SV=2	912.55	2.04e-13	2.61e-20	>sp|P0A7S3|RS12_ECOLI 30S ribosomal protein S12 OS=Escherichia coli (strain K12) GN=rpsL PE=1 SV=2-44->sp|P0AG44|RL17_ECOLI 50S ribosomal protein L17 OS=Escherichia coli (strain K12) GN=rplQ PE=1 SV=1-40	1% FDR
808-1-63-1-212-1	F1_Agilent5_20160312_FL_EColi_low-conc_DSSO_SCX_CID_MS2_MS3_ETD_MS2_f26.mgf	intra	12462	4	3257.7	4	GKDQGVVVNNVK	2	406	>sp|P0C0V0|DEGP_ECOLI Periplasmic serine endoprotease DegP OS=Escherichia coli (strain K12) GN=degP PE=1 SV=1	1255.69	3.32e-07	1.52e-20	GAFVSQVLPNSSAAKAGIK	15	313	>sp|P0C0V0|DEGP_ECOLI Periplasmic serine endoprotease DegP OS=Escherichia coli (strain K12) GN=degP PE=1 SV=1	1844.02	6.71e-12	2.4e-20	>sp|P0C0V0|DEGP_ECOLI Periplasmic serine endoprotease DegP OS=Escherichia coli (strain K12) GN=degP PE=1 SV=1-327->sp|P0C0V0|DEGP_ECOLI Periplasmic serine endoprotease DegP OS=Escherichia coli (strain K12) GN=degP PE=1 SV=1-407	1% FDR
2927-1-8-1-26-1	F1_Agilent5_20160307_FL_EColi_DSSO_XL_SCX_f32_CID_MS2_MS3_ETD_MS2.mgf	intra	15504	5	2897.42	7	VMDSNDLEKER	9	42	>sp|P32132|TYPA_ECOLI GTP-binding protein TypA/BipA OS=Escherichia coli (strain K12) GN=typA PE=1 SV=2	1334.61	6.8e-22	4.88e-34	LNKELVHNVALR	3	335	>sp|P32132|TYPA_ECOLI GTP-binding protein TypA/BipA OS=Escherichia coli (strain K12) GN=typA PE=1 SV=2	1404.82	0.000935013	1.85e-20	>sp|P32132|TYPA_ECOLI GTP-binding protein TypA/BipA OS=Escherichia coli (strain K12) GN=typA PE=1 SV=2-337->sp|P32132|TYPA_ECOLI GTP-binding protein TypA/BipA OS=Escherichia coli (strain K12) GN=typA PE=1 SV=2-50	1% FDR
4071-1-2-1-241-1	F1_Agilent5_20160312_FL_EColi_low-conc_DSSO_SCX_CID_MS2_MS3_ETD_MS2_f27.mgf	intra	25295	4	4122.02	7	GNVKWFNESK	4	6	>sp|P0A972|CSPE_ECOLI Cold shock-like protein CspE OS=Escherichia coli (strain K12) GN=cspE PE=1 SV=2	1207.6	6.78e-05	2.85e-16	TLAEGQRVEFEITNGAKGPSAANVIAL	17	43	>sp|P0A972|CSPE_ECOLI Cold shock-like protein CspE OS=Escherichia coli (strain K12) GN=cspE PE=1 SV=2	2755.45	1.54e-20	1.54e-20	>sp|P0A972|CSPE_ECOLI Cold shock-like protein CspE OS=Escherichia coli (strain K12) GN=cspE PE=1 SV=2-59->sp|P0A972|CSPE_ECOLI Cold shock-like protein CspE OS=Escherichia coli (strain K12) GN=cspE PE=1 SV=2-9	1% FDR
3414-1-31-1-31-1	F1_Agilent5_20160312_FL_EColi_low-conc_DSSO_SCX_CID_MS2_MS3_ETD_MS2_f42.mgf	intra	14588	5	2395.29	7	TKPYVRLDK	1	2	>sp|P21367|YCAC_ECOLI Uncharacterized protein YcaC OS=Escherichia coli (strain K12) GN=ycaC PE=1 SV=1	1118.64	2.27e-09	1.41e-20	TKPYVRLDK	1	2	>sp|P21367|YCAC_ECOLI Uncharacterized protein YcaC OS=Escherichia coli (strain K12) GN=ycaC PE=1 SV=1	1118.64	2.27e-09	1.41e-20	>sp|P21367|YCAC_ECOLI Uncharacterized protein YcaC OS=Escherichia coli (strain K12) GN=ycaC PE=1 SV=1-2->sp|P21367|YCAC_ECOLI Uncharacterized protein YcaC OS=Escherichia coli (strain K12) GN=ycaC PE=1 SV=1-2	1% FDR
2076-1-7-1-13-1	F1_Agilent5_20160312_FL_EColi_low-conc_DSSO_SCX_CID_MS2_MS3_ETD_MS2_f33.mgf	intra	11776	4	1867.88	1	QANFKDK	5	92	>sp|P0AES9|HDEA_ECOLI Acid stress chaperone HdeA OS=Escherichia coli (strain K12) GN=hdeA PE=1 SV=1	849.434	9e-30	9e-30	VKGEWDK	2	99	>sp|P0AES9|HDEA_ECOLI Acid stress chaperone HdeA OS=Escherichia coli (strain K12) GN=hdeA PE=1 SV=1	860.439	6.62e-13	9.16e-21	>sp|P0AES9|HDEA_ECOLI Acid stress chaperone HdeA OS=Escherichia coli (strain K12) GN=hdeA PE=1 SV=1-100->sp|P0AES9|HDEA_ECOLI Acid stress chaperone HdeA OS=Escherichia coli (strain K12) GN=hdeA PE=1 SV=1-96	1% FDR
2019-1-10-1-27-1	F1_Agilent5_20160307_FL_EColi_DSSO_XL_SCX_f38_CID_MS2_MS3_ETD_MS2.mgf	intra	10712	4	2397.32	1	VLGKAGAAR	4	204	>sp|P60422|RL2_ECOLI 50S ribosomal protein L2 OS=Escherichia coli (strain K12) GN=rplB PE=1 SV=2	841.513	1.19e-16	8.04e-29	HVVKVVNPELHK	4	15	>sp|P60422|RL2_ECOLI 50S ribosomal protein L2 OS=Escherichia coli (strain K12) GN=rplB PE=1 SV=2	1397.81	1.34e-05	8.52e-21	>sp|P60422|RL2_ECOLI 50S ribosomal protein L2 OS=Escherichia coli (strain K12) GN=rplB PE=1 SV=2-18->sp|P60422|RL2_ECOLI 50S ribosomal protein L2 OS=Escherichia coli (strain K12) GN=rplB PE=1 SV=2-207	1% FDR
349-1-13-1-11-1	F1_Agilent5_20160307_FL_EColi_DSSO_XL_SCX_f28_CID_MS2_MS3_ETD_MS2.mgf	intra	4859	4	1626.87	2	TVKAPR	3	168	>sp|P45577|PROQ_ECOLI RNA chaperone ProQ OS=Escherichia coli (strain K12) GN=proQ PE=1 SV=2	670.413	1.43e-08	8.74e-15	AQKPVEK	3	158	>sp|P45577|PROQ_ECOLI RNA chaperone ProQ OS=Escherichia coli (strain K12) GN=proQ PE=1 SV=2	798.46	3.19e-14	8.28e-21	>sp|P45577|PROQ_ECOLI RNA chaperone ProQ OS=Escherichia coli (strain K12) GN=proQ PE=1 SV=2-160->sp|P45577|PROQ_ECOLI RNA chaperone ProQ OS=Escherichia coli (strain K12) GN=proQ PE=1 SV=2-170	1% FDR
3721-1-40-1-37-1	F1_Agilent5_20160312_FL_EColi_low-conc_DSSO_SCX_CID_MS2_MS3_ETD_MS2_f29.mgf	intra	22072	4	3897.76	2	NPVATGERGPDSSK	14	422	>sp|P78067|YNJE_ECOLI Thiosulfate sulfurtransferase YnjE OS=Escherichia coli (strain K12) GN=ynjE PE=1 SV=2	1413.68	1	2.42e-14	AWNIKPEQQVSFYCGTGWR	5	372	>sp|P78067|YNJE_ECOLI Thiosulfate sulfurtransferase YnjE OS=Escherichia coli (strain K12) GN=ynjE PE=1 SV=2	2326.1	2.13e-06	8.27e-21	>sp|P78067|YNJE_ECOLI Thiosulfate sulfurtransferase YnjE OS=Escherichia coli (strain K12) GN=ynjE PE=1 SV=2-376->sp|P78067|YNJE_ECOLI Thiosulfate sulfurtransferase YnjE OS=Escherichia coli (strain K12) GN=ynjE PE=1 SV=2-435	1% FDR
4124-1-32-1-13-1	F1_Agilent5_20160307_FL_EColi_DSSO_XL_SCX_f26_CID_MS2_MS3_ETD_MS2.mgf	intra	22318	4	2557.23	2	FGADPTLKR	8	105	>sp|P24228|DACB_ECOLI D-alanyl-D-alanine carboxypeptidase DacB OS=Escherichia coli (strain K12) GN=dacB PE=1 SV=2	1003.55	1	1.52e-15	KSDNMIADTVFR	1	305	>sp|P24228|DACB_ECOLI D-alanyl-D-alanine carboxypeptidase DacB OS=Escherichia coli (strain K12) GN=dacB PE=1 SV=2	1395.68	6.18e-21	6.18e-21	>sp|P24228|DACB_ECOLI D-alanyl-D-alanine carboxypeptidase DacB OS=Escherichia coli (strain K12) GN=dacB PE=1 SV=2-112->sp|P24228|DACB_ECOLI D-alanyl-D-alanine carboxypeptidase DacB OS=Escherichia coli (strain K12) GN=dacB PE=1 SV=2-305	1% FDR
3652-2-26-1-13-1	F1_Agilent5_20160312_FL_EColi_low-conc_DSSO_SCX_CID_MS2_MS3_ETD_MS2_f27.mgf	intra	23622	4	3392.6	1	KFVTAYLGDAGMLR	1	115	>sp|P23827|ECOT_ECOLI Ecotin OS=Escherichia coli (strain K12) GN=eco PE=1 SV=1	1540.81	4.87e-55	4.87e-55	VSSPVSTMMACPDGKK	15	97	>sp|P23827|ECOT_ECOLI Ecotin OS=Escherichia coli (strain K12) GN=eco PE=1 SV=1	1693.78	6.43e-08	5.03e-21	>sp|P23827|ECOT_ECOLI Ecotin OS=Escherichia coli (strain K12) GN=eco PE=1 SV=1-111->sp|P23827|ECOT_ECOLI Ecotin OS=Escherichia coli (strain K12) GN=eco PE=1 SV=1-115	1% FDR
3241-1-5-1-3-1	F1_Agilent5_20160307_FL_EColi_DSSO_XL_SCX_f25_CID_MS2_MS3_ETD_MS2.mgf	intra	19229	4	2779.38	1	LVDKALWPLGK	4	786	>sp|P00864|CAPP_ECOLI Phosphoenolpyruvate carboxylase OS=Escherichia coli (strain K12) GN=ppc PE=1 SV=1	1238.74	4.84e-08	2.92e-20	QAEKEGQEPDPR	4	852	>sp|P00864|CAPP_ECOLI Phosphoenolpyruvate carboxylase OS=Escherichia coli (strain K12) GN=ppc PE=1 SV=1	1382.64	9.42e-14	3.79e-21	>sp|P00864|CAPP_ECOLI Phosphoenolpyruvate carboxylase OS=Escherichia coli (strain K12) GN=ppc PE=1 SV=1-789->sp|P00864|CAPP_ECOLI Phosphoenolpyruvate carboxylase OS=Escherichia coli (strain K12) GN=ppc PE=1 SV=1-855	1% FDR
1830-1-72-1-15-1	F1_Agilent5_20160307_FL_EColi_DSSO_XL_SCX_f36_CID_MS2_MS3_ETD_MS2.mgf	intra	10864	4	2168.07	4	HGNKGVISK	4	1070	>sp|P0A8V2|RPOB_ECOLI DNA-directed RNA polymerase subunit beta OS=Escherichia coli (strain K12) GN=rpoB PE=1 SV=1	938.53	7.96e-22	5.37e-34	IQPGDKMAGR	6	1060	>sp|P0A8V2|RPOB_ECOLI DNA-directed RNA polymerase subunit beta OS=Escherichia coli (strain K12) GN=rpoB PE=1 SV=1	1071.55	3.44e-21	3.44e-21	>sp|P0A8V2|RPOB_ECOLI DNA-directed RNA polymerase subunit beta OS=Escherichia coli (strain K12) GN=rpoB PE=1 SV=1-1065->sp|P0A8V2|RPOB_ECOLI DNA-directed RNA polymerase subunit beta OS=Escherichia coli (strain K12) GN=rpoB PE=1 SV=1-1073	1% FDR
3311-1-26-1-29-1	F1_Agilent5_20160307_FL_EColi_DSSO_XL_SCX_f24_CID_MS2_MS3_ETD_MS2.mgf	intra	20493	4	2539.26	3	TMAAKLEQNK	5	231	>sp|P00582|DPO1_ECOLI DNA polymerase I OS=Escherichia coli (strain K12) GN=polA PE=1 SV=1	1132.59	3.49e-20	7.65e-32	DKGLLTAFAEGK	2	720	>sp|P00582|DPO1_ECOLI DNA polymerase I OS=Escherichia coli (strain K12) GN=polA PE=1 SV=1	1248.67	2.85e-21	2.85e-21	>sp|P00582|DPO1_ECOLI DNA polymerase I OS=Escherichia coli (strain K12) GN=polA PE=1 SV=1-235->sp|P00582|DPO1_ECOLI DNA polymerase I OS=Escherichia coli (strain K12) GN=polA PE=1 SV=1-721	1% FDR
202-1-3-1-2-1	F1_Agilent5_20160307_FL_EColi_DSSO_XL_SCX_f38_CID_MS2_MS3_ETD_MS2.mgf	intra	4126	4	1573.86	1	AGAKSVR	4	45	>sp|P60472|UPPS_ECOLI Ditrans,polycis-undecaprenyl-diphosphate synthase ((2E,6E)-farnesyl-diphosphate specific) OS=Escherichia coli (strain K12) GN=ispU PE=1 SV=1	687.403	1.87e-20	2.09e-33	KQGKIR	4	34	>sp|P60472|UPPS_ECOLI Ditrans,polycis-undecaprenyl-diphosphate synthase ((2E,6E)-farnesyl-diphosphate specific) OS=Escherichia coli (strain K12) GN=ispU PE=1 SV=1	728.466	2.55e-21	2.55e-21	>sp|P60472|UPPS_ECOLI Ditrans,polycis-undecaprenyl-diphosphate synthase ((2E,6E)-farnesyl-diphosphate specific) OS=Escherichia coli (strain K12) GN=ispU PE=1 SV=1-37->sp|P60472|UPPS_ECOLI Ditrans,polycis-undecaprenyl-diphosphate synthase ((2E,6E)-farnesyl-diphosphate specific) OS=Escherichia coli (strain K12) GN=ispU PE=1 SV=1-48	1% FDR
835-1-3-1-7-1	F1_Agilent5_20160312_FL_EColi_low-conc_DSSO_SCX_CID_MS2_MS3_ETD_MS2_f30_in40ul.mgf	intra	9954	4	2218.06	17	DAQTRITK	8	389	>sp|P0AEX9|MALE_ECOLI Maltose-binding periplasmic protein OS=Escherichia coli (strain K12) GN=malE PE=1 SV=1	931.509	1.33e-30	1.33e-30	YENGKYDIK	5	197	>sp|P0AEX9|MALE_ECOLI Maltose-binding periplasmic protein OS=Escherichia coli (strain K12) GN=malE PE=1 SV=1	1128.55	6.55e-11	1.94e-21	>sp|P0AEX9|MALE_ECOLI Maltose-binding periplasmic protein OS=Escherichia coli (strain K12) GN=malE PE=1 SV=1-201->sp|P0AEX9|MALE_ECOLI Maltose-binding periplasmic protein OS=Escherichia coli (strain K12) GN=malE PE=1 SV=1-396	1% FDR
1322-1-23-1-28-1	F1_Agilent5_20160307_FL_EColi_DSSO_XL_SCX_f35_CID_MS2_MS3_ETD_MS2.mgf	inter	9259	4	2029.11	1	KPNSALRK	1	44	>sp|P0A7S3|RS12_ECOLI 30S ribosomal protein S12 OS=Escherichia coli (strain K12) GN=rpsL PE=1 SV=2	912.55	1.15e-11	3.06e-19	VFIKPGNGK	4	19	>sp|P0A7X3|RS9_ECOLI 30S ribosomal protein S9 OS=Escherichia coli (strain K12) GN=rpsI PE=1 SV=2	958.56	1.7e-21	1.7e-21	>sp|P0A7S3|RS12_ECOLI 30S ribosomal protein S12 OS=Escherichia coli (strain K12) GN=rpsL PE=1 SV=2-44->sp|P0A7X3|RS9_ECOLI 30S ribosomal protein S9 OS=Escherichia coli (strain K12) GN=rpsI PE=1 SV=2-22	1% FDR
4624-1-10-1-34-1	F1_Agilent5_20160307_FL_EColi_DSSO_XL_SCX_f26_CID_MS2_MS3_ETD_MS2.mgf	intra	24043	4	2654.37	7	SENSIR	1	2	>sp|P16456|SELD_ECOLI Selenide, water dikinase OS=Escherichia coli (strain K12) GN=selD PE=1 SV=1	704.345	9.71e-12	9.71e-12	ISPKVLETILHSEQAK	4	21	>sp|P16456|SELD_ECOLI Selenide, water dikinase OS=Escherichia coli (strain K12) GN=selD PE=1 SV=1	1792.01	3.48e-10	1.45e-21	>sp|P16456|SELD_ECOLI Selenide, water dikinase OS=Escherichia coli (strain K12) GN=selD PE=1 SV=1-2->sp|P16456|SELD_ECOLI Selenide, water dikinase OS=Escherichia coli (strain K12) GN=selD PE=1 SV=1-24	1% FDR
251-2-15-1-14-1	F1_Agilent5_20160307_FL_EColi_DSSO_XL_SCX_f28_CID_MS2_MS3_ETD_MS2.mgf	intra	4356	4	1524.75	1	VTGKSR	4	132	>sp|P0A8E7|YAJQ_ECOLI UPF0234 protein YajQ OS=Escherichia coli (strain K12) GN=yajQ PE=1 SV=2	646.376	1.58e-19	1.58e-19	MIKDSK	3	113	>sp|P0A8E7|YAJQ_ECOLI UPF0234 protein YajQ OS=Escherichia coli (strain K12) GN=yajQ PE=1 SV=2	720.384	1.14e-21	1.14e-21	>sp|P0A8E7|YAJQ_ECOLI UPF0234 protein YajQ OS=Escherichia coli (strain K12) GN=yajQ PE=1 SV=2-115->sp|P0A8E7|YAJQ_ECOLI UPF0234 protein YajQ OS=Escherichia coli (strain K12) GN=yajQ PE=1 SV=2-135	1% FDR
288-1-50-1-23-1	F1_Agilent5_20160312_FL_EColi_low-conc_DSSO_SCX_CID_MS2_MS3_ETD_MS2_f39.mgf	intra	4262	4	1888.98	1	KSRVQAR	1	30	>sp|P51024|YAIL_ECOLI Uncharacterized protein YaiL OS=Escherichia coli (strain K12) GN=yaiL PE=4 SV=2	843.504	8.67e-05	3.64e-13	AAVEENKK	7	40	>sp|P51024|YAIL_ECOLI Uncharacterized protein YaiL OS=Escherichia coli (strain K12) GN=yaiL PE=4 SV=2	887.471	1.33e-14	8.92e-22	>sp|P51024|YAIL_ECOLI Uncharacterized protein YaiL OS=Escherichia coli (strain K12) GN=yaiL PE=4 SV=2-30->sp|P51024|YAIL_ECOLI Uncharacterized protein YaiL OS=Escherichia coli (strain K12) GN=yaiL PE=4 SV=2-46	1% FDR
1211-1-2-1-5-1	F1_Agilent5_20160307_FL_EColi_DSSO_XL_SCX_f35_CID_MS2_MS3_ETD_MS2.mgf	intra	8774	4	1751.92	2	AELLKK	5	183	>sp|P0A9Q1|ARCA_ECOLI Aerobic respiration control protein ArcA OS=Escherichia coli (strain K12) GN=arcA PE=1 SV=1	700.448	8.32e-31	8.13e-38	ELKPHDR	3	193	>sp|P0A9Q1|ARCA_ECOLI Aerobic respiration control protein ArcA OS=Escherichia coli (strain K12) GN=arcA PE=1 SV=1	893.472	8.45e-15	8.78e-22	>sp|P0A9Q1|ARCA_ECOLI Aerobic respiration control protein ArcA OS=Escherichia coli (strain K12) GN=arcA PE=1 SV=1-187->sp|P0A9Q1|ARCA_ECOLI Aerobic respiration control protein ArcA OS=Escherichia coli (strain K12) GN=arcA PE=1 SV=1-195	1% FDR
3422-1-13-1-48-1	F1_Agilent5_20160307_FL_EColi_DSSO_XL_SCX_f24_CID_MS2_MS3_ETD_MS2.mgf	intra	20907	4	3126.59	1	VSQEGKPSETR	6	209	>sp|P0AA39|RLUC_ECOLI Ribosomal large subunit pseudouridine synthase C OS=Escherichia coli (strain K12) GN=rluC PE=1 SV=1	1216.6	1.22e-06	3.71e-16	SVQAPLLKNILQSGER	8	190	>sp|P0AA39|RLUC_ECOLI Ribosomal large subunit pseudouridine synthase C OS=Escherichia coli (strain K12) GN=rluC PE=1 SV=1	1751.99	1.6e-07	6.19e-22	>sp|P0AA39|RLUC_ECOLI Ribosomal large subunit pseudouridine synthase C OS=Escherichia coli (strain K12) GN=rluC PE=1 SV=1-197->sp|P0AA39|RLUC_ECOLI Ribosomal large subunit pseudouridine synthase C OS=Escherichia coli (strain K12) GN=rluC PE=1 SV=1-214	1% FDR
60-1-10-1-6-1	F1_Agilent5_20160307_FL_EColi_DSSO_XL_SCX_f27_CID_MS2_MS3_ETD_MS2.mgf	intra	3531	4	2017.94	9	EAAEQAKR	7	135	>sp|P0A705|IF2_ECOLI Translation initiation factor IF-2 OS=Escherichia coli (strain K12) GN=infB PE=1 SV=1	901.462	5.64e-22	5.64e-22	EAQQKAER	5	127	>sp|P0A705|IF2_ECOLI Translation initiation factor IF-2 OS=Escherichia coli (strain K12) GN=infB PE=1 SV=1	958.483	5.64e-22	5.64e-22	>sp|P0A705|IF2_ECOLI Translation initiation factor IF-2 OS=Escherichia coli (strain K12) GN=infB PE=1 SV=1-131->sp|P0A705|IF2_ECOLI Translation initiation factor IF-2 OS=Escherichia coli (strain K12) GN=infB PE=1 SV=1-141	1% FDR
3422-1-7-1-75-1	F1_Agilent5_20160307_FL_EColi_DSSO_XL_SCX_f25_CID_MS2_MS3_ETD_MS2.mgf	inter	19945	4	2624.26	2	MYAVFQSGGK	1	1	>sp|P0AG48|RL21_ECOLI 50S ribosomal protein L21 OS=Escherichia coli (strain K12) GN=rplU PE=1 SV=1	1086.52	8.61e-46	8.61e-46	MKTFTAKPETVK	2	1	>sp|P0AA10|RL13_ECOLI 50S ribosomal protein L13 OS=Escherichia coli (strain K12) GN=rplM PE=1 SV=1	1379.75	5e-22	5e-22	>sp|P0AA10|RL13_ECOLI 50S ribosomal protein L13 OS=Escherichia coli (strain K12) GN=rplM PE=1 SV=1-2->sp|P0AG48|RL21_ECOLI 50S ribosomal protein L21 OS=Escherichia coli (strain K12) GN=rplU PE=1 SV=1-1	1% FDR
3053-1-165-1-74-1	F1_Agilent5_20160307_FL_EColi_DSSO_XL_SCX_f33_CID_MS2_MS3_ETD_MS2.mgf	intra	15977	5	2342.31	2	IALYELSKR	8	87	>sp|P0A780|NUSB_ECOLI N utilization substance protein B OS=Escherichia coli (strain K12) GN=nusB PE=1 SV=1	1091.63	2.59e-13	2.59e-13	IALYELSKR	8	87	>sp|P0A780|NUSB_ECOLI N utilization substance protein B OS=Escherichia coli (strain K12) GN=nusB PE=1 SV=1	1091.63	2.59e-13	4.95e-22	>sp|P0A780|NUSB_ECOLI N utilization substance protein B OS=Escherichia coli (strain K12) GN=nusB PE=1 SV=1-94->sp|P0A780|NUSB_ECOLI N utilization substance protein B OS=Escherichia coli (strain K12) GN=nusB PE=1 SV=1-94	1% FDR
101-1-8-1-14-1	F1_Agilent5_20160307_FL_EColi_DSSO_XL_SCX_f36_CID_MS2_MS3_ETD_MS2.mgf	intra	3532	4	2102.02	1	NAQAEKAR	6	168	>sp|P0A705|IF2_ECOLI Translation initiation factor IF-2 OS=Escherichia coli (strain K12) GN=infB PE=1 SV=1	886.462	1.08e-10	1.34e-24	REAAEQAKR	8	134	>sp|P0A705|IF2_ECOLI Translation initiation factor IF-2 OS=Escherichia coli (strain K12) GN=infB PE=1 SV=1	1057.56	1.84e-14	4.9e-22	>sp|P0A705|IF2_ECOLI Translation initiation factor IF-2 OS=Escherichia coli (strain K12) GN=infB PE=1 SV=1-141->sp|P0A705|IF2_ECOLI Translation initiation factor IF-2 OS=Escherichia coli (strain K12) GN=infB PE=1 SV=1-173	1% FDR
3828-1-10-1-4-1	F1_Agilent5_20160307_FL_EColi_DSSO_XL_SCX_f27_CID_MS2_MS3_ETD_MS2.mgf	intra	21820	4	2679.31	3	ILNASKGPAVR	6	83	>sp|P0A6U3|MNMG_ECOLI tRNA uridine 5-carboxymethylaminomethyl modification enzyme MnmG OS=Escherichia coli (strain K12) GN=mnmG PE=1 SV=1	1124.67	2.73e-30	8.14e-48	YCPSIEDKVMR	8	276	>sp|P0A6U3|MNMG_ECOLI tRNA uridine 5-carboxymethylaminomethyl modification enzyme MnmG OS=Escherichia coli (strain K12) GN=mnmG PE=1 SV=1	1396.65	5.22e-12	4.39e-22	>sp|P0A6U3|MNMG_ECOLI tRNA uridine 5-carboxymethylaminomethyl modification enzyme MnmG OS=Escherichia coli (strain K12) GN=mnmG PE=1 SV=1-283->sp|P0A6U3|MNMG_ECOLI tRNA uridine 5-carboxymethylaminomethyl modification enzyme MnmG OS=Escherichia coli (strain K12) GN=mnmG PE=1 SV=1-88	1% FDR
2817-1-64-1-20-1	F1_Agilent5_20160307_FL_EColi_DSSO_XL_SCX_f31_CID_MS2_MS3_ETD_MS2.mgf	intra	14654	4	2606.26	4	MKPSIVAK	1	1	>sp|P0A7I0|RF1_ECOLI Peptide chain release factor 1 OS=Escherichia coli (strain K12) GN=prfA PE=1 SV=1	872.515	0.000269129	8.15e-12	EMAQDELREAKEK	11	76	>sp|P0A7I0|RF1_ECOLI Peptide chain release factor 1 OS=Escherichia coli (strain K12) GN=prfA PE=1 SV=1	1575.76	3.14e-10	4.16e-22	>sp|P0A7I0|RF1_ECOLI Peptide chain release factor 1 OS=Escherichia coli (strain K12) GN=prfA PE=1 SV=1-1->sp|P0A7I0|RF1_ECOLI Peptide chain release factor 1 OS=Escherichia coli (strain K12) GN=prfA PE=1 SV=1-86	1% FDR
3065-1-20-1-76-1	F1_Agilent5_20160307_FL_EColi_DSSO_XL_SCX_f31_CID_MS2_MS3_ETD_MS2.mgf	intra	15465	4	3043.52	20	KISNGEGVER	1	63	>sp|P0A7K6|RL19_ECOLI 50S ribosomal protein L19 OS=Escherichia coli (strain K12) GN=rplS PE=1 SV=2	1087.56	4.3e-13	5.84e-24	VFQTHSPVVDSISVKR	15	73	>sp|P0A7K6|RL19_ECOLI 50S ribosomal protein L19 OS=Escherichia coli (strain K12) GN=rplS PE=1 SV=2	1797.97	1.33e-05	4.08e-22	>sp|P0A7K6|RL19_ECOLI 50S ribosomal protein L19 OS=Escherichia coli (strain K12) GN=rplS PE=1 SV=2-63->sp|P0A7K6|RL19_ECOLI 50S ribosomal protein L19 OS=Escherichia coli (strain K12) GN=rplS PE=1 SV=2-87	1% FDR
977-2-5-1-29-1	F1_Agilent5_20160307_FL_EColi_DSSO_XL_SCX_f36_CID_MS2_MS3_ETD_MS2.mgf	inter	7499	4	1807.91	3	DEVVKK	5	10	>sp|P62399|RL5_ECOLI 50S ribosomal protein L5 OS=Escherichia coli (strain K12) GN=rplE PE=1 SV=2	716.407	1.01e-29	6.93e-38	VDRFNKR	6	57	>sp|P0A7M9|RL31_ECOLI 50S ribosomal protein L31 OS=Escherichia coli (strain K12) GN=rpmE PE=1 SV=1	933.514	3.46e-22	3.46e-22	>sp|P0A7M9|RL31_ECOLI 50S ribosomal protein L31 OS=Escherichia coli (strain K12) GN=rpmE PE=1 SV=1-62->sp|P62399|RL5_ECOLI 50S ribosomal protein L5 OS=Escherichia coli (strain K12) GN=rplE PE=1 SV=2-14	1% FDR
2609-1-33-1-20-1	F1_Agilent5_20160312_FL_EColi_low-conc_DSSO_SCX_CID_MS2_MS3_ETD_MS2_f28.mgf	intra	17175	4	3276.6	1	TPKPIAQALAEGK	3	115	>sp|P0ACG1|STPA_ECOLI DNA-binding protein StpA OS=Escherichia coli (strain K12) GN=stpA PE=1 SV=1	1322.76	0.462614	6.88e-19	FTDVNGETKTWTGQGR	9	99	>sp|P0ACG1|STPA_ECOLI DNA-binding protein StpA OS=Escherichia coli (strain K12) GN=stpA PE=1 SV=1	1795.85	5.24e-08	2.31e-22	>sp|P0ACG1|STPA_ECOLI DNA-binding protein StpA OS=Escherichia coli (strain K12) GN=stpA PE=1 SV=1-107->sp|P0ACG1|STPA_ECOLI DNA-binding protein StpA OS=Escherichia coli (strain K12) GN=stpA PE=1 SV=1-117	1% FDR
154-1-2-1-5-1	F1_Agilent5_20160307_FL_EColi_DSSO_XL_SCX_f24_CID_MS2_MS3_ETD_MS2.mgf	intra	5554	4	2652.27	1	AAAVANQGKAK	9	240	>sp|P62707|GPMA_ECOLI 2,3-bisphosphoglycerate-dependent phosphoglycerate mutase OS=Escherichia coli (strain K12) GN=gpmA PE=1 SV=2	1027.58	3.27e-18	6.53e-33	AETAEKYGDEQVK	6	101	>sp|P62707|GPMA_ECOLI 2,3-bisphosphoglycerate-dependent phosphoglycerate mutase OS=Escherichia coli (strain K12) GN=gpmA PE=1 SV=2	1466.69	2.54e-09	1.9e-22	>sp|P62707|GPMA_ECOLI 2,3-bisphosphoglycerate-dependent phosphoglycerate mutase OS=Escherichia coli (strain K12) GN=gpmA PE=1 SV=2-106->sp|P62707|GPMA_ECOLI 2,3-bisphosphoglycerate-dependent phosphoglycerate mutase OS=Escherichia coli (strain K12) GN=gpmA PE=1 SV=2-248	1% FDR
4424-1-40-1-69-1	F1_Agilent5_20160307_FL_EColi_DSSO_XL_SCX_f38_CID_MS2_MS3_ETD_MS2.mgf	inter	18290	5	3419.84	4	RTKPEKLELK	6	28	>sp|P0A7N9|RL33_ECOLI 50S ribosomal protein L33 OS=Escherichia coli (strain K12) GN=rpmG PE=1 SV=2	1240.75	3.94e-05	4.88e-19	GLMPNPKVGTVTPNVAEAVK	7	135	>sp|P0A7L0|RL1_ECOLI 50S ribosomal protein L1 OS=Escherichia coli (strain K12) GN=rplA PE=1 SV=2	2021.1	5.05e-09	1.68e-22	>sp|P0A7L0|RL1_ECOLI 50S ribosomal protein L1 OS=Escherichia coli (strain K12) GN=rplA PE=1 SV=2-141->sp|P0A7N9|RL33_ECOLI 50S ribosomal protein L33 OS=Escherichia coli (strain K12) GN=rpmG PE=1 SV=2-33	1% FDR
569-1-36-1-22-1	F1_Agilent5_20160307_FL_EColi_DSSO_XL_SCX_f32_CID_MS2_MS3_ETD_MS2.mgf	intra	6974	4	2292.22	1	AIQVTTGAKK	9	47	>sp|P60438|RL3_ECOLI 50S ribosomal protein L3 OS=Escherichia coli (strain K12) GN=rplC PE=1 SV=1	1015.6	9.19e-12	2.63e-24	KVDVTGTSKGK	9	106	>sp|P60438|RL3_ECOLI 50S ribosomal protein L3 OS=Escherichia coli (strain K12) GN=rplC PE=1 SV=1	1118.63	1.95e-09	1.5e-22	>sp|P60438|RL3_ECOLI 50S ribosomal protein L3 OS=Escherichia coli (strain K12) GN=rplC PE=1 SV=1-114->sp|P60438|RL3_ECOLI 50S ribosomal protein L3 OS=Escherichia coli (strain K12) GN=rplC PE=1 SV=1-55	1% FDR
5463-1-56-1-79-1	F1_Agilent5_20160312_FL_EColi_low-conc_DSSO_SCX_CID_MS2_MS3_ETD_MS2_f27.mgf	intra	30880	4	3673.86	13	TLDQLEEKGLISR	8	66	>sp|P0A8W2|SLYA_ECOLI Transcriptional regulator SlyA OS=Escherichia coli (strain K12) GN=slyA PE=3 SV=1	1500.81	1	5.72e-14	LTEKAEPLISEMEAVINK	4	92	>sp|P0A8W2|SLYA_ECOLI Transcriptional regulator SlyA OS=Escherichia coli (strain K12) GN=slyA PE=3 SV=1	2014.07	1.01e-22	1.01e-22	>sp|P0A8W2|SLYA_ECOLI Transcriptional regulator SlyA OS=Escherichia coli (strain K12) GN=slyA PE=3 SV=1-73->sp|P0A8W2|SLYA_ECOLI Transcriptional regulator SlyA OS=Escherichia coli (strain K12) GN=slyA PE=3 SV=1-95	1% FDR
1022-1-9-1-17-1	F1_Agilent5_20160307_FL_EColi_DSSO_XL_SCX_f28_CID_MS2_MS3_ETD_MS2.mgf	inter	8125	4	2219.07	1	STIEER	1	2	>sp|P0A6A8|ACP_ECOLI Acyl carrier protein OS=Escherichia coli (strain K12) GN=acpP PE=1 SV=2	733.361	1.92e-17	1.92e-17	TGRNPQTGKEIK	9	59	>sp|P0ACF0|DBHA_ECOLI DNA-binding protein HU-alpha OS=Escherichia coli (strain K12) GN=hupA PE=1 SV=1	1327.72	3.71e-14	7.54e-23	>sp|P0A6A8|ACP_ECOLI Acyl carrier protein OS=Escherichia coli (strain K12) GN=acpP PE=1 SV=2-2->sp|P0ACF0|DBHA_ECOLI DNA-binding protein HU-alpha OS=Escherichia coli (strain K12) GN=hupA PE=1 SV=1-67	1% FDR
874-1-5-1-5-1	F1_Agilent5_20160307_FL_EColi_DSSO_XL_SCX_f25_CID_MS2_MS3_ETD_MS2.mgf	intra	9359	4	2447.24	2	FAAPPSKNVSK	7	214	>sp|P76621|CSID_ECOLI Protein CsiD OS=Escherichia coli (strain K12) GN=csiD PE=1 SV=2	1144.62	4.44e-11	7.39e-23	FAAPPSKNVSK	7	214	>sp|P76621|CSID_ECOLI Protein CsiD OS=Escherichia coli (strain K12) GN=csiD PE=1 SV=2	1144.62	4.44e-11	7.39e-23	>sp|P76621|CSID_ECOLI Protein CsiD OS=Escherichia coli (strain K12) GN=csiD PE=1 SV=2-220->sp|P76621|CSID_ECOLI Protein CsiD OS=Escherichia coli (strain K12) GN=csiD PE=1 SV=2-220	1% FDR
4933-1-2-1-22-1	F1_Agilent5_20160307_FL_EColi_DSSO_XL_SCX_f30_CID_MS2_MS3_ETD_MS2.mgf	intra	24530	4	3637.67	4	EVHIEGYTPEDKK	13	79	>sp|P0A8P3|FETP_ECOLI Probable Fe(2+)-trafficking protein OS=Escherichia coli (strain K12) GN=yggX PE=1 SV=2	1543.75	0.384904	5.67e-13	EAEGQDFQLYPGELGKR	16	13	>sp|P0A8P3|FETP_ECOLI Probable Fe(2+)-trafficking protein OS=Escherichia coli (strain K12) GN=yggX PE=1 SV=2	1935.93	5.49e-10	5.39e-23	>sp|P0A8P3|FETP_ECOLI Probable Fe(2+)-trafficking protein OS=Escherichia coli (strain K12) GN=yggX PE=1 SV=2-28->sp|P0A8P3|FETP_ECOLI Probable Fe(2+)-trafficking protein OS=Escherichia coli (strain K12) GN=yggX PE=1 SV=2-91	1% FDR
679-1-2-1-30-1	F1_Agilent5_20160307_FL_EColi_DSSO_XL_SCX_f27_CID_MS2_MS3_ETD_MS2.mgf	intra	6667	4	1652.78	12	DCTGKR	5	77	>sp|P42641|OBG_ECOLI GTPase ObgE/CgtA OS=Escherichia coli (strain K12) GN=obgE PE=1 SV=1	735.333	2.67e-26	2.67e-26	GKDVTIK	2	83	>sp|P42641|OBG_ECOLI GTPase ObgE/CgtA OS=Escherichia coli (strain K12) GN=obgE PE=1 SV=1	759.449	4.35e-23	4.35e-23	>sp|P42641|OBG_ECOLI GTPase ObgE/CgtA OS=Escherichia coli (strain K12) GN=obgE PE=1 SV=1-81->sp|P42641|OBG_ECOLI GTPase ObgE/CgtA OS=Escherichia coli (strain K12) GN=obgE PE=1 SV=1-84	1% FDR
5191-1-18-1-15-1	F1_Agilent5_20160307_FL_EColi_DSSO_XL_SCX_f29_CID_MS2_MS3_ETD_MS2.mgf	intra	25294	4	3379.57	6	GEDKAAIEAK	4	578	>sp|P0A6Y8|DNAK_ECOLI Chaperone protein DnaK OS=Escherichia coli (strain K12) GN=dnaK PE=1 SV=2	1030.53	5.92e-09	7.33e-23	DAEANAEADRKFEELVQTR	11	518	>sp|P0A6Y8|DNAK_ECOLI Chaperone protein DnaK OS=Escherichia coli (strain K12) GN=dnaK PE=1 SV=2	2191.05	9.71e-11	4.06e-23	>sp|P0A6Y8|DNAK_ECOLI Chaperone protein DnaK OS=Escherichia coli (strain K12) GN=dnaK PE=1 SV=2-528->sp|P0A6Y8|DNAK_ECOLI Chaperone protein DnaK OS=Escherichia coli (strain K12) GN=dnaK PE=1 SV=2-581	1% FDR
4140-1-97-1-43-1	F1_Agilent5_20160307_FL_EColi_DSSO_XL_SCX_f32_CID_MS2_MS3_ETD_MS2.mgf	intra	20073	5	3056.59	1	KGIDTVLAELR	1	62	>sp|P0A7M2|RL28_ECOLI 50S ribosomal protein L28 OS=Escherichia coli (strain K12) GN=rpmB PE=1 SV=2	1213.7	8.33e-30	1.27e-42	VCQVTGKRPVTGNNR	7	4	>sp|P0A7M2|RL28_ECOLI 50S ribosomal protein L28 OS=Escherichia coli (strain K12) GN=rpmB PE=1 SV=2	1684.88	6.62e-17	3.96e-23	>sp|P0A7M2|RL28_ECOLI 50S ribosomal protein L28 OS=Escherichia coli (strain K12) GN=rpmB PE=1 SV=2-10->sp|P0A7M2|RL28_ECOLI 50S ribosomal protein L28 OS=Escherichia coli (strain K12) GN=rpmB PE=1 SV=2-62	1% FDR
5446-1-6-1-41-1	F1_Agilent5_20160312_FL_EColi_low-conc_DSSO_SCX_CID_MS2_MS3_ETD_MS2_f30_in40ul.mgf	intra	27598	4	2703.38	4	KISSLESLEK	1	12	>sp|P64467|CNU_ECOLI OriC-binding nucleoid-associated protein OS=Escherichia coli (strain K12) GN=cnu PE=1 SV=1	1132.63	1.16e-07	4.51e-20	MTVQDYLLKFR	9	1	>sp|P64467|CNU_ECOLI OriC-binding nucleoid-associated protein OS=Escherichia coli (strain K12) GN=cnu PE=1 SV=1	1412.75	3.41e-11	3.87e-23	>sp|P64467|CNU_ECOLI OriC-binding nucleoid-associated protein OS=Escherichia coli (strain K12) GN=cnu PE=1 SV=1-12->sp|P64467|CNU_ECOLI OriC-binding nucleoid-associated protein OS=Escherichia coli (strain K12) GN=cnu PE=1 SV=1-9	1% FDR
4018-1-11-1-10-1	F1_Agilent5_20160307_FL_EColi_DSSO_XL_SCX_f27_CID_MS2_MS3_ETD_MS2.mgf	inter	22664	4	1894.06	1	VAVIKAVR	5	67	>sp|P0A7K2|RL7_ECOLI 50S ribosomal protein L7/L12 OS=Escherichia coli (strain K12) GN=rplL PE=1 SV=2	854.57	5.26e-34	5.26e-34	LFKEFAK	3	95	>sp|P0A7J3|RL10_ECOLI 50S ribosomal protein L10 OS=Escherichia coli (strain K12) GN=rplJ PE=1 SV=2	881.501	3.26e-14	3.65e-23	>sp|P0A7J3|RL10_ECOLI 50S ribosomal protein L10 OS=Escherichia coli (strain K12) GN=rplJ PE=1 SV=2-97->sp|P0A7K2|RL7_ECOLI 50S ribosomal protein L7/L12 OS=Escherichia coli (strain K12) GN=rplL PE=1 SV=2-71	1% FDR
4832-1-23-1-38-1	F1_Agilent5_20160307_FL_EColi_DSSO_XL_SCX_f26_CID_MS2_MS3_ETD_MS2.mgf	intra	24709	4	2697.41	4	LSPKESEVLR	4	151	>sp|P0DMC7|RCSB_ECOLI Transcriptional regulatory protein RcsB OS=Escherichia coli (strain K12) GN=rcsB PE=1 SV=1	1156.65	2.41e-12	3.98e-22	YGDGITLIKYIK	9	64	>sp|P0DMC7|RCSB_ECOLI Transcriptional regulatory protein RcsB OS=Escherichia coli (strain K12) GN=rcsB PE=1 SV=1	1382.78	1.14e-13	2.74e-23	>sp|P0DMC7|RCSB_ECOLI Transcriptional regulatory protein RcsB OS=Escherichia coli (strain K12) GN=rcsB PE=1 SV=1-154->sp|P0DMC7|RCSB_ECOLI Transcriptional regulatory protein RcsB OS=Escherichia coli (strain K12) GN=rcsB PE=1 SV=1-72	1% FDR
4340-1-38-1-27-1	F1_Agilent5_20160307_FL_EColi_DSSO_XL_SCX_f38_CID_MS2_MS3_ETD_MS2.mgf	intra	17965	5	2654.45	7	GKPFAPLLEK	2	27	>sp|P60422|RL2_ECOLI 50S ribosomal protein L2 OS=Escherichia coli (strain K12) GN=rplB PE=1 SV=2	1098.64	1.01e-13	1.01e-13	HVVKVVNPELHK	4	15	>sp|P60422|RL2_ECOLI 50S ribosomal protein L2 OS=Escherichia coli (strain K12) GN=rplB PE=1 SV=2	1397.81	3.27e-07	2.2e-23	>sp|P60422|RL2_ECOLI 50S ribosomal protein L2 OS=Escherichia coli (strain K12) GN=rplB PE=1 SV=2-18->sp|P60422|RL2_ECOLI 50S ribosomal protein L2 OS=Escherichia coli (strain K12) GN=rplB PE=1 SV=2-28	1% FDR
578-2-24-1-17-1	F1_Agilent5_20160307_FL_EColi_DSSO_XL_SCX_f39_CID_MS2_MS3_ETD_MS2.mgf	intra	6047	4	1875.98	11	QGFVKNR	5	323	>sp|P0AG16|PUR1_ECOLI Amidophosphoribosyltransferase OS=Escherichia coli (strain K12) GN=purF PE=1 SV=2	847.466	1.65e-33	1.65e-33	RKLNANR	2	349	>sp|P0AG16|PUR1_ECOLI Amidophosphoribosyltransferase OS=Escherichia coli (strain K12) GN=purF PE=1 SV=2	870.515	1.72e-14	1.93e-23	>sp|P0AG16|PUR1_ECOLI Amidophosphoribosyltransferase OS=Escherichia coli (strain K12) GN=purF PE=1 SV=2-327->sp|P0AG16|PUR1_ECOLI Amidophosphoribosyltransferase OS=Escherichia coli (strain K12) GN=purF PE=1 SV=2-350	1% FDR
1017-1-36-1-50-1	F1_Agilent5_20160307_FL_EColi_DSSO_XL_SCX_f23_CID_MS2_MS3_ETD_MS2.mgf	intra	12298	4	2705.36	1	VMEGVKLENR	6	58	>sp|P09373|PFLB_ECOLI Formate acetyltransferase 1 OS=Escherichia coli (strain K12) GN=pflB PE=1 SV=2	1173.62	0.007144	2.42e-14	DQKGAVASLTSVAK	3	641	>sp|P09373|PFLB_ECOLI Formate acetyltransferase 1 OS=Escherichia coli (strain K12) GN=pflB PE=1 SV=2	1373.75	1.3e-11	1.89e-23	>sp|P09373|PFLB_ECOLI Formate acetyltransferase 1 OS=Escherichia coli (strain K12) GN=pflB PE=1 SV=2-63->sp|P09373|PFLB_ECOLI Formate acetyltransferase 1 OS=Escherichia coli (strain K12) GN=pflB PE=1 SV=2-643	1% FDR
3555-1-34-1-25-1	F1_Agilent5_20160307_FL_EColi_DSSO_XL_SCX_f28_CID_MS2_MS3_ETD_MS2.mgf	intra	19632	4	2009.99	2	LSKEAQK	3	60	>sp|P0ADK8|YIBL_ECOLI Uncharacterized protein YibL OS=Escherichia coli (strain K12) GN=yibL PE=1 SV=1	802.455	3.4e-11	3.4e-11	LMKMPFQR	3	67	>sp|P0ADK8|YIBL_ECOLI Uncharacterized protein YibL OS=Escherichia coli (strain K12) GN=yibL PE=1 SV=1	1049.55	1.45e-14	1.67e-23	>sp|P0ADK8|YIBL_ECOLI Uncharacterized protein YibL OS=Escherichia coli (strain K12) GN=yibL PE=1 SV=1-62->sp|P0ADK8|YIBL_ECOLI Uncharacterized protein YibL OS=Escherichia coli (strain K12) GN=yibL PE=1 SV=1-69	1% FDR
567-1-27-1-8-1	F1_Agilent5_20160307_FL_EColi_DSSO_XL_SCX_f26_CID_MS2_MS3_ETD_MS2.mgf	intra	7202	4	2007.95	8	AQALGKER	6	53	>sp|P07012|RF2_ECOLI Peptide chain release factor 2 OS=Escherichia coli (strain K12) GN=prfB PE=1 SV=3	871.488	1.58e-19	8.51e-28	DQAMKQMK	5	285	>sp|P07012|RF2_ECOLI Peptide chain release factor 2 OS=Escherichia coli (strain K12) GN=prfB PE=1 SV=3	978.463	2.59e-13	1.27e-23	>sp|P07012|RF2_ECOLI Peptide chain release factor 2 OS=Escherichia coli (strain K12) GN=prfB PE=1 SV=3-289->sp|P07012|RF2_ECOLI Peptide chain release factor 2 OS=Escherichia coli (strain K12) GN=prfB PE=1 SV=3-58	1% FDR
265-1-28-1-25-1	F1_Agilent5_20160312_FL_EColi_low-conc_DSSO_SCX_CID_MS2_MS3_ETD_MS2_f25.mgf	intra	8878	4	3191.5	4	STDISVKTDQK	7	75	>sp|P0AFH8|OSMY_ECOLI Osmotically-inducible protein Y OS=Escherichia coli (strain K12) GN=osmY PE=1 SV=1	1220.62	6.81e-07	8.05e-22	EGSVKGYAGDTATTSEIK	5	126	>sp|P0AFH8|OSMY_ECOLI Osmotically-inducible protein Y OS=Escherichia coli (strain K12) GN=osmY PE=1 SV=1	1812.87	2.64e-11	1.22e-23	>sp|P0AFH8|OSMY_ECOLI Osmotically-inducible protein Y OS=Escherichia coli (strain K12) GN=osmY PE=1 SV=1-130->sp|P0AFH8|OSMY_ECOLI Osmotically-inducible protein Y OS=Escherichia coli (strain K12) GN=osmY PE=1 SV=1-81	1% FDR
1665-1-46-1-22-1	F1_Agilent5_20160312_FL_EColi_low-conc_DSSO_SCX_CID_MS2_MS3_ETD_MS2_f30_in40ul.mgf	inter	13445	4	2379.17	3	MNIENLKTK	7	1	>sp|P77695|GNSB_ECOLI Protein GnsB OS=Escherichia coli (strain K12) GN=gnsB PE=3 SV=2	1089.59	1.3e-11	1.3e-11	NTGKEVSEIR	4	28	>sp|P0AC92|GNSA_ECOLI Protein GnsA OS=Escherichia coli (strain K12) GN=gnsA PE=1 SV=1	1131.59	1.21e-23	1.21e-23	>sp|P0AC92|GNSA_ECOLI Protein GnsA OS=Escherichia coli (strain K12) GN=gnsA PE=1 SV=1-31->sp|P77695|GNSB_ECOLI Protein GnsB OS=Escherichia coli (strain K12) GN=gnsB PE=3 SV=2-7	1% FDR
1152-1-10-1-6-1	F1_Agilent5_20160307_FL_EColi_DSSO_XL_SCX_f25_CID_MS2_MS3_ETD_MS2.mgf	inter	10534	4	2521.28	4	VLGKAGAAR	4	204	>sp|P60422|RL2_ECOLI 50S ribosomal protein L2 OS=Escherichia coli (strain K12) GN=rplB PE=1 SV=2	841.513	7.83e-17	8.76e-28	AHIEKQAGELQEK	5	2	>sp|P0A7W1|RS5_ECOLI 30S ribosomal protein S5 OS=Escherichia coli (strain K12) GN=rpsE PE=1 SV=2	1521.78	2.61e-07	1.09e-23	>sp|P0A7W1|RS5_ECOLI 30S ribosomal protein S5 OS=Escherichia coli (strain K12) GN=rpsE PE=1 SV=2-6->sp|P60422|RL2_ECOLI 50S ribosomal protein L2 OS=Escherichia coli (strain K12) GN=rplB PE=1 SV=2-207	1% FDR
785-1-12-1-4-1	F1_Agilent5_20160307_FL_EColi_DSSO_XL_SCX_f28_CID_MS2_MS3_ETD_MS2.mgf	intra	7027	4	1875.92	11	VLGKAGAAR	4	204	>sp|P60422|RL2_ECOLI 50S ribosomal protein L2 OS=Escherichia coli (strain K12) GN=rplB PE=1 SV=2	841.513	8.34e-33	8.34e-33	KVEADCR	1	183	>sp|P60422|RL2_ECOLI 50S ribosomal protein L2 OS=Escherichia coli (strain K12) GN=rplB PE=1 SV=2	876.412	9.19e-24	9.19e-24	>sp|P60422|RL2_ECOLI 50S ribosomal protein L2 OS=Escherichia coli (strain K12) GN=rplB PE=1 SV=2-183->sp|P60422|RL2_ECOLI 50S ribosomal protein L2 OS=Escherichia coli (strain K12) GN=rplB PE=1 SV=2-207	1% FDR
1055-1-16-1-11-1	F1_Agilent5_20160307_FL_EColi_DSSO_XL_SCX_f37_CID_MS2_MS3_ETD_MS2.mgf	intra	8235	4	1913.88	2	KGMVNNK	1	46	>sp|P0A7D7|PUR7_ECOLI Phosphoribosylaminoimidazole-succinocarboxamide synthase OS=Escherichia coli (strain K12) GN=purC PE=1 SV=1	789.417	6.74e-20	3.59e-27	MDKDRFR	3	209	>sp|P0A7D7|PUR7_ECOLI Phosphoribosylaminoimidazole-succinocarboxamide synthase OS=Escherichia coli (strain K12) GN=purC PE=1 SV=1	966.471	1.16e-15	7.94e-24	>sp|P0A7D7|PUR7_ECOLI Phosphoribosylaminoimidazole-succinocarboxamide synthase OS=Escherichia coli (strain K12) GN=purC PE=1 SV=1-211->sp|P0A7D7|PUR7_ECOLI Phosphoribosylaminoimidazole-succinocarboxamide synthase OS=Escherichia coli (strain K12) GN=purC PE=1 SV=1-46	1% FDR
1091-1-9-1-11-1	F1_Agilent5_20160307_FL_EColi_DSSO_XL_SCX_f26_CID_MS2_MS3_ETD_MS2.mgf	intra	9446	4	1896.9	4	DKDALTR	2	93	>sp|P0AEZ3|MIND_ECOLI Septum site-determining protein MinD OS=Escherichia coli (strain K12) GN=minD PE=1 SV=2	817.429	3.44e-14	4.45e-24	FIEEEKK	6	255	>sp|P0AEZ3|MIND_ECOLI Septum site-determining protein MinD OS=Escherichia coli (strain K12) GN=minD PE=1 SV=2	921.481	3.44e-14	7.93e-24	>sp|P0AEZ3|MIND_ECOLI Septum site-determining protein MinD OS=Escherichia coli (strain K12) GN=minD PE=1 SV=2-260->sp|P0AEZ3|MIND_ECOLI Septum site-determining protein MinD OS=Escherichia coli (strain K12) GN=minD PE=1 SV=2-94	1% FDR
785-1-38-1-41-1	F1_Agilent5_20160307_FL_EColi_DSSO_XL_SCX_f22_CID_MS2_MS3_ETD_MS2.mgf	intra	11427	4	3061.59	2	IATTEPGTKVK	9	332	>sp|P39099|DEGQ_ECOLI Periplasmic pH-dependent serine endoprotease DegQ OS=Escherichia coli (strain K12) GN=degQ PE=1 SV=1	1143.65	2.93e-08	8.06e-15	GAFVSEVLPGSGSAKAGVK	15	291	>sp|P39099|DEGQ_ECOLI Periplasmic pH-dependent serine endoprotease DegQ OS=Escherichia coli (strain K12) GN=degQ PE=1 SV=1	1759.95	3.22e-10	7.9e-24	>sp|P39099|DEGQ_ECOLI Periplasmic pH-dependent serine endoprotease DegQ OS=Escherichia coli (strain K12) GN=degQ PE=1 SV=1-305->sp|P39099|DEGQ_ECOLI Periplasmic pH-dependent serine endoprotease DegQ OS=Escherichia coli (strain K12) GN=degQ PE=1 SV=1-340	1% FDR
254-1-20-1-1-1	F1_Agilent5_20160307_FL_EColi_DSSO_XL_SCX_f36_CID_MS2_MS3_ETD_MS2.mgf	intra	4308	4	2060.02	3	KAALAAER	1	331	>sp|P0A9K3|PHOL_ECOLI PhoH-like protein OS=Escherichia coli (strain K12) GN=ybeZ PE=1 SV=2	828.482	1.63e-24	3.31e-33	KREEQEQK	1	339	>sp|P0A9K3|PHOL_ECOLI PhoH-like protein OS=Escherichia coli (strain K12) GN=ybeZ PE=1 SV=2	1073.55	7.64e-16	7.83e-24	>sp|P0A9K3|PHOL_ECOLI PhoH-like protein OS=Escherichia coli (strain K12) GN=ybeZ PE=1 SV=2-331->sp|P0A9K3|PHOL_ECOLI PhoH-like protein OS=Escherichia coli (strain K12) GN=ybeZ PE=1 SV=2-339	1% FDR
712-1-19-1-30-1	F1_Agilent5_20160307_FL_EColi_DSSO_XL_SCX_f25_CID_MS2_MS3_ETD_MS2.mgf	intra	8603	4	2401.2	1	AKVNNVDPAK	2	199	>sp|P0A9M8|PTA_ECOLI Phosphate acetyltransferase OS=Escherichia coli (strain K12) GN=pta PE=1 SV=2	1054.58	1.05e-11	8.85e-22	TVKAAAICAER	3	417	>sp|P0A9M8|PTA_ECOLI Phosphate acetyltransferase OS=Escherichia coli (strain K12) GN=pta PE=1 SV=2	1188.63	7.25e-24	7.25e-24	>sp|P0A9M8|PTA_ECOLI Phosphate acetyltransferase OS=Escherichia coli (strain K12) GN=pta PE=1 SV=2-200->sp|P0A9M8|PTA_ECOLI Phosphate acetyltransferase OS=Escherichia coli (strain K12) GN=pta PE=1 SV=2-419	1% FDR
460-1-39-1-49-1	F1_Agilent5_20160307_FL_EColi_DSSO_XL_SCX_f22_CID_MS2_MS3_ETD_MS2.mgf	inter	9551	4	3170.66	4	ITTQTAKQVIVQK	7	105	>sp|P0AFF6|NUSA_ECOLI Transcription termination/antitermination protein NusA OS=Escherichia coli (strain K12) GN=nusA PE=1 SV=1	1456.86	3.86e-31	8.59e-48	VTPKGETQLTPEEK	4	887	>sp|P0A8V2|RPOB_ECOLI DNA-directed RNA polymerase subunit beta OS=Escherichia coli (strain K12) GN=rpoB PE=1 SV=1	1555.81	6.96e-24	6.96e-24	>sp|P0A8V2|RPOB_ECOLI DNA-directed RNA polymerase subunit beta OS=Escherichia coli (strain K12) GN=rpoB PE=1 SV=1-890->sp|P0AFF6|NUSA_ECOLI Transcription termination/antitermination protein NusA OS=Escherichia coli (strain K12) GN=nusA PE=1 SV=1-111	1% FDR
863-1-6-1-6-1	F1_Agilent5_20160307_FL_EColi_DSSO_XL_SCX_f27_CID_MS2_MS3_ETD_MS2.mgf	intra	7523	4	2257.02	1	GGKEPNYSAK	3	235	>sp|P0AB91|AROG_ECOLI Phospho-2-dehydro-3-deoxyheptonate aldolase, Phe-sensitive OS=Escherichia coli (strain K12) GN=aroG PE=1 SV=1	1049.51	3.42e-13	6.05e-24	GGKEPNYSAK	3	235	>sp|P0AB91|AROG_ECOLI Phospho-2-dehydro-3-deoxyheptonate aldolase, Phe-sensitive OS=Escherichia coli (strain K12) GN=aroG PE=1 SV=1	1049.51	3.42e-13	6.05e-24	>sp|P0AB91|AROG_ECOLI Phospho-2-dehydro-3-deoxyheptonate aldolase, Phe-sensitive OS=Escherichia coli (strain K12) GN=aroG PE=1 SV=1-237->sp|P0AB91|AROG_ECOLI Phospho-2-dehydro-3-deoxyheptonate aldolase, Phe-sensitive OS=Escherichia coli (strain K12) GN=aroG PE=1 SV=1-237	1% FDR
3622-1-29-1-85-1	F1_Agilent5_20160307_FL_EColi_DSSO_XL_SCX_f26_CID_MS2_MS3_ETD_MS2.mgf	inter	20343	4	4231.04	1	DLETQSQDGTFDKLTK	13	116	>sp|P0A7V0|RS2_ECOLI 30S ribosomal protein S2 OS=Escherichia coli (strain K12) GN=rpsB PE=1 SV=2	1824.87	0.00495008	1.66e-17	GEILGGMAAVEQPEKPAAQPKK	21	205	>sp|P0A7V3|RS3_ECOLI 30S ribosomal protein S3 OS=Escherichia coli (strain K12) GN=rpsC PE=1 SV=2	2248.19	4.09e-06	5.6e-24	>sp|P0A7V0|RS2_ECOLI 30S ribosomal protein S2 OS=Escherichia coli (strain K12) GN=rpsB PE=1 SV=2-128->sp|P0A7V3|RS3_ECOLI 30S ribosomal protein S3 OS=Escherichia coli (strain K12) GN=rpsC PE=1 SV=2-225	1% FDR
379-1-12-1-24-1	F1_Agilent5_20160307_FL_EColi_DSSO_XL_SCX_f36_CID_MS2_MS3_ETD_MS2.mgf	inter	4916	4	1790.91	3	AMoEKAR	4	63	>sp|P0A7W1|RS5_ECOLI 30S ribosomal protein S5 OS=Escherichia coli (strain K12) GN=rpsE PE=1 SV=2	720.359	1.02e-14	2.06e-22	KPNSALRK	1	44	>sp|P0A7S3|RS12_ECOLI 30S ribosomal protein S12 OS=Escherichia coli (strain K12) GN=rpsL PE=1 SV=2	912.55	3.83e-14	5.42e-24	>sp|P0A7S3|RS12_ECOLI 30S ribosomal protein S12 OS=Escherichia coli (strain K12) GN=rpsL PE=1 SV=2-44->sp|P0A7W1|RS5_ECOLI 30S ribosomal protein S5 OS=Escherichia coli (strain K12) GN=rpsE PE=1 SV=2-66	1% FDR
5524-1-40-1-20-1	F1_Agilent5_20160307_FL_EColi_DSSO_XL_SCX_f27_CID_MS2_MS3_ETD_MS2.mgf	intra	29245	4	2715.37	3	VLYPINSKDK	8	135	>sp|P33136|OPGG_ECOLI Glucans biosynthesis protein G OS=Escherichia coli (strain K12) GN=mdoG PE=1 SV=1	1175.66	2.6e-18	2.27e-27	AYWNNLKTPFK	7	69	>sp|P33136|OPGG_ECOLI Glucans biosynthesis protein G OS=Escherichia coli (strain K12) GN=mdoG PE=1 SV=1	1380.72	5.72e-12	4.48e-24	>sp|P33136|OPGG_ECOLI Glucans biosynthesis protein G OS=Escherichia coli (strain K12) GN=mdoG PE=1 SV=1-142->sp|P33136|OPGG_ECOLI Glucans biosynthesis protein G OS=Escherichia coli (strain K12) GN=mdoG PE=1 SV=1-75	1% FDR
3564-1-9-1-28-1	F1_Agilent5_20160307_FL_EColi_DSSO_XL_SCX_f27_CID_MS2_MS3_ETD_MS2.mgf	intra	20598	4	2611.23	3	MVGKDPR	4	153	>sp|P0C0V0|DEGP_ECOLI Periplasmic serine endoprotease DegP OS=Escherichia coli (strain K12) GN=degP PE=1 SV=1	801.417	2.2e-06	7.98e-13	NLTSQMVEYGQVKR	13	275	>sp|P0C0V0|DEGP_ECOLI Periplasmic serine endoprotease DegP OS=Escherichia coli (strain K12) GN=degP PE=1 SV=1	1651.84	5.39e-08	4.13e-24	>sp|P0C0V0|DEGP_ECOLI Periplasmic serine endoprotease DegP OS=Escherichia coli (strain K12) GN=degP PE=1 SV=1-156->sp|P0C0V0|DEGP_ECOLI Periplasmic serine endoprotease DegP OS=Escherichia coli (strain K12) GN=degP PE=1 SV=1-287	1% FDR
2190-1-32-1-26-1	F1_Agilent5_20160307_FL_EColi_DSSO_XL_SCX_f33_CID_MS2_MS3_ETD_MS2.mgf	intra	12919	4	2362.23	1	VLGQLKATVR	6	272	>sp|P04693|TYRB_ECOLI Aromatic-amino-acid aminotransferase OS=Escherichia coli (strain K12) GN=tyrB PE=1 SV=1	1083.68	2.12e-38	7.83e-55	FKEDPRSDK	2	20	>sp|P04693|TYRB_ECOLI Aromatic-amino-acid aminotransferase OS=Escherichia coli (strain K12) GN=tyrB PE=1 SV=1	1120.55	3.31e-24	3.31e-24	>sp|P04693|TYRB_ECOLI Aromatic-amino-acid aminotransferase OS=Escherichia coli (strain K12) GN=tyrB PE=1 SV=1-21->sp|P04693|TYRB_ECOLI Aromatic-amino-acid aminotransferase OS=Escherichia coli (strain K12) GN=tyrB PE=1 SV=1-277	1% FDR
3357-1-24-1-51-1	F1_Agilent5_20160307_FL_EColi_DSSO_XL_SCX_f29_CID_MS2_MS3_ETD_MS2.mgf	inter	18323	4	2883.44	7	KGAIVTGK	1	450	>sp|P0AG67|RS1_ECOLI 30S ribosomal protein S1 OS=Escherichia coli (strain K12) GN=rpsA PE=1 SV=1	772.481	1.5e-19	4.47e-31	DLETQSQDGTFDKLTKK	13	116	>sp|P0A7V0|RS2_ECOLI 30S ribosomal protein S2 OS=Escherichia coli (strain K12) GN=rpsB PE=1 SV=2	1952.97	5.37e-10	2.88e-24	>sp|P0A7V0|RS2_ECOLI 30S ribosomal protein S2 OS=Escherichia coli (strain K12) GN=rpsB PE=1 SV=2-128->sp|P0AG67|RS1_ECOLI 30S ribosomal protein S1 OS=Escherichia coli (strain K12) GN=rpsA PE=1 SV=1-450	1% FDR
872-1-22-1-32-1	F1_Agilent5_20160307_FL_EColi_DSSO_XL_SCX_f34_CID_MS2_MS3_ETD_MS2.mgf	intra	7695	4	2210.06	2	VVSDKMEK	5	12	>sp|P0AG63|RS17_ECOLI 30S ribosomal protein S17 OS=Escherichia coli (strain K12) GN=rpsQ PE=1 SV=2	934.479	5.47e-20	3.7e-29	ECRPLSKTK	7	63	>sp|P0AG63|RS17_ECOLI 30S ribosomal protein S17 OS=Escherichia coli (strain K12) GN=rpsQ PE=1 SV=2	1117.59	3.53e-15	2.63e-24	>sp|P0AG63|RS17_ECOLI 30S ribosomal protein S17 OS=Escherichia coli (strain K12) GN=rpsQ PE=1 SV=2-16->sp|P0AG63|RS17_ECOLI 30S ribosomal protein S17 OS=Escherichia coli (strain K12) GN=rpsQ PE=1 SV=2-69	1% FDR
1566-1-22-1-25-1	F1_Agilent5_20160307_FL_EColi_DSSO_XL_SCX_f27_CID_MS2_MS3_ETD_MS2.mgf	intra	10862	4	1925.98	1	GFAGTVKR	7	117	>sp|P60438|RL3_ECOLI 50S ribosomal protein L3 OS=Escherichia coli (strain K12) GN=rplC PE=1 SV=1	834.471	8.61e-32	8.61e-32	KVDVTGTSK	1	106	>sp|P60438|RL3_ECOLI 50S ribosomal protein L3 OS=Escherichia coli (strain K12) GN=rplC PE=1 SV=1	933.513	2.17e-24	2.17e-24	>sp|P60438|RL3_ECOLI 50S ribosomal protein L3 OS=Escherichia coli (strain K12) GN=rplC PE=1 SV=1-106->sp|P60438|RL3_ECOLI 50S ribosomal protein L3 OS=Escherichia coli (strain K12) GN=rplC PE=1 SV=1-123	1% FDR
793-1-11-1-6-1	F1_Agilent5_20160307_FL_EColi_DSSO_XL_SCX_f27_CID_MS2_MS3_ETD_MS2.mgf	intra	7215	4	1760.84	4	KPELDAK	1	108	>sp|P0A7V3|RS3_ECOLI 30S ribosomal protein S3 OS=Escherichia coli (strain K12) GN=rpsC PE=1 SV=2	799.444	2.44e-20	2.44e-20	KGEDVEK	1	80	>sp|P0A7V3|RS3_ECOLI 30S ribosomal protein S3 OS=Escherichia coli (strain K12) GN=rpsC PE=1 SV=2	803.402	4.93e-16	2.07e-24	>sp|P0A7V3|RS3_ECOLI 30S ribosomal protein S3 OS=Escherichia coli (strain K12) GN=rpsC PE=1 SV=2-108->sp|P0A7V3|RS3_ECOLI 30S ribosomal protein S3 OS=Escherichia coli (strain K12) GN=rpsC PE=1 SV=2-80	1% FDR
1981-1-22-1-8-1	F1_Agilent5_20160307_FL_EColi_DSSO_XL_SCX_f38_CID_MS2_MS3_ETD_MS2.mgf	intra	10582	4	1848.91	3	VDKQLR	3	297	>sp|P0A9P0|DLDH_ECOLI Dihydrolipoyl dehydrogenase OS=Escherichia coli (strain K12) GN=lpdA PE=1 SV=2	757.445	2.46e-18	5.68e-28	KHYFDPK	1	339	>sp|P0A9P0|DLDH_ECOLI Dihydrolipoyl dehydrogenase OS=Escherichia coli (strain K12) GN=lpdA PE=1 SV=2	933.471	1.55e-17	1.98e-24	>sp|P0A9P0|DLDH_ECOLI Dihydrolipoyl dehydrogenase OS=Escherichia coli (strain K12) GN=lpdA PE=1 SV=2-299->sp|P0A9P0|DLDH_ECOLI Dihydrolipoyl dehydrogenase OS=Escherichia coli (strain K12) GN=lpdA PE=1 SV=2-339	1% FDR
2027-1-24-1-164-1	F1_Agilent5_20160312_FL_EColi_low-conc_DSSO_SCX_CID_MS2_MS3_ETD_MS2_f27.mgf	intra	16742	4	3538.69	3	CGIVGAIAQR	1	2	>sp|P17169|GLMS_ECOLI Glutamine--fructose-6-phosphate aminotransferase [isomerizing] OS=Escherichia coli (strain K12) GN=glmS PE=1 SV=4	1043.55	1.6e-11	1.6e-11	TGAEVKRQDIESNLQYDAGDK	6	226	>sp|P17169|GLMS_ECOLI Glutamine--fructose-6-phosphate aminotransferase [isomerizing] OS=Escherichia coli (strain K12) GN=glmS PE=1 SV=4	2336.12	7.25e-11	1.78e-24	>sp|P17169|GLMS_ECOLI Glutamine--fructose-6-phosphate aminotransferase [isomerizing] OS=Escherichia coli (strain K12) GN=glmS PE=1 SV=4-2->sp|P17169|GLMS_ECOLI Glutamine--fructose-6-phosphate aminotransferase [isomerizing] OS=Escherichia coli (strain K12) GN=glmS PE=1 SV=4-231	1% FDR
2267-1-3-1-13-1	F1_Agilent5_20160312_FL_EColi_low-conc_DSSO_SCX_CID_MS2_MS3_ETD_MS2_f29.mgf	intra	16138	4	2204.08	1	MQAFSDKGK	7	150	>sp|P0ADV1|LPTA_ECOLI Lipopolysaccharide export system protein LptA OS=Escherichia coli (strain K12) GN=lptA PE=1 SV=1	1010.49	9.99e-38	9.99e-38	GDKITYLVK	3	138	>sp|P0ADV1|LPTA_ECOLI Lipopolysaccharide export system protein LptA OS=Escherichia coli (strain K12) GN=lptA PE=1 SV=1	1035.6	1.39e-24	1.39e-24	>sp|P0ADV1|LPTA_ECOLI Lipopolysaccharide export system protein LptA OS=Escherichia coli (strain K12) GN=lptA PE=1 SV=1-140->sp|P0ADV1|LPTA_ECOLI Lipopolysaccharide export system protein LptA OS=Escherichia coli (strain K12) GN=lptA PE=1 SV=1-156	1% FDR
1114-1-16-1-3-1	F1_Agilent5_20160312_FL_EColi_low-conc_DSSO_SCX_CID_MS2_MS3_ETD_MS2_f27.mgf	intra	11978	4	2571.37	3	AAGANKVAVIK	6	61	>sp|P0A7K2|RL7_ECOLI 50S ribosomal protein L7/L12 OS=Escherichia coli (strain K12) GN=rplL PE=1 SV=2	1040.63	2.74e-11	1.71e-24	KALEEAGAEVEVK	1	109	>sp|P0A7K2|RL7_ECOLI 50S ribosomal protein L7/L12 OS=Escherichia coli (strain K12) GN=rplL PE=1 SV=2	1371.72	7.89e-25	7.89e-25	>sp|P0A7K2|RL7_ECOLI 50S ribosomal protein L7/L12 OS=Escherichia coli (strain K12) GN=rplL PE=1 SV=2-109->sp|P0A7K2|RL7_ECOLI 50S ribosomal protein L7/L12 OS=Escherichia coli (strain K12) GN=rplL PE=1 SV=2-66	1% FDR
2546-1-31-1-19-1	F1_Agilent5_20160307_FL_EColi_DSSO_XL_SCX_f36_CID_MS2_MS3_ETD_MS2.mgf	inter	13603	4	2200.15	7	KAISVTER	1	262	>sp|P00960|SYGA_ECOLI Glycine--tRNA ligase alpha subunit OS=Escherichia coli (strain K12) GN=glyQ PE=1 SV=2	902.519	5.04e-29	6.56e-41	KRLEDNLPR	1	340	>sp|P00961|SYGB_ECOLI Glycine--tRNA ligase beta subunit OS=Escherichia coli (strain K12) GN=glyS PE=1 SV=4	1139.64	2.38e-17	7.8e-25	>sp|P00960|SYGA_ECOLI Glycine--tRNA ligase alpha subunit OS=Escherichia coli (strain K12) GN=glyQ PE=1 SV=2-262->sp|P00961|SYGB_ECOLI Glycine--tRNA ligase beta subunit OS=Escherichia coli (strain K12) GN=glyS PE=1 SV=4-340	1% FDR
1343-1-18-1-57-1	F1_Agilent5_20160307_FL_EColi_DSSO_XL_SCX_f23_CID_MS2_MS3_ETD_MS2.mgf	intra	13644	4	3501.73	1	VPNGKNLDAGK	5	274	>sp|P0A9P0|DLDH_ECOLI Dihydrolipoyl dehydrogenase OS=Escherichia coli (strain K12) GN=lpdA PE=1 SV=2	1111.6	0.305311	2.86e-12	VVNGLGKFTGANTLEVEGENGK	7	112	>sp|P0A9P0|DLDH_ECOLI Dihydrolipoyl dehydrogenase OS=Escherichia coli (strain K12) GN=lpdA PE=1 SV=2	2232.14	8.51e-09	7.59e-25	>sp|P0A9P0|DLDH_ECOLI Dihydrolipoyl dehydrogenase OS=Escherichia coli (strain K12) GN=lpdA PE=1 SV=2-118->sp|P0A9P0|DLDH_ECOLI Dihydrolipoyl dehydrogenase OS=Escherichia coli (strain K12) GN=lpdA PE=1 SV=2-278	1% FDR
3996-1-1-1-5-1	F1_Agilent5_20160312_FL_EColi_low-conc_DSSO_SCX_CID_MS2_MS3_ETD_MS2_f27.mgf	intra	24991	4	3767.86	9	EGEATLAPSLDLVGKI	15	172	>sp|P0AE08|AHPC_ECOLI Alkyl hydroperoxide reductase subunit C OS=Escherichia coli (strain K12) GN=ahpC PE=1 SV=2	1611.87	6.11e-21	6.11e-21	AAQYVASHPGEVCPAKWK	16	154	>sp|P0AE08|AHPC_ECOLI Alkyl hydroperoxide reductase subunit C OS=Escherichia coli (strain K12) GN=ahpC PE=1 SV=2	1997.98	5.05e-05	5.5e-25	>sp|P0AE08|AHPC_ECOLI Alkyl hydroperoxide reductase subunit C OS=Escherichia coli (strain K12) GN=ahpC PE=1 SV=2-169->sp|P0AE08|AHPC_ECOLI Alkyl hydroperoxide reductase subunit C OS=Escherichia coli (strain K12) GN=ahpC PE=1 SV=2-186	1% FDR
4432-1-1-1-14-1	F1_Agilent5_20160307_FL_EColi_DSSO_XL_SCX_f29_CID_MS2_MS3_ETD_MS2.mgf	intra	22586	4	2218.13	5	SEMTPR	1	2	>sp|P0A6H5|HSLU_ECOLI ATP-dependent protease ATPase subunit HslU OS=Escherichia coli (strain K12) GN=hslU PE=1 SV=1	719.327	1.05e-18	1.05e-18	RLAKLANAPFIK	4	69	>sp|P0A6H5|HSLU_ECOLI ATP-dependent protease ATPase subunit HslU OS=Escherichia coli (strain K12) GN=hslU PE=1 SV=1	1340.83	5.35e-25	5.35e-25	>sp|P0A6H5|HSLU_ECOLI ATP-dependent protease ATPase subunit HslU OS=Escherichia coli (strain K12) GN=hslU PE=1 SV=1-2->sp|P0A6H5|HSLU_ECOLI ATP-dependent protease ATPase subunit HslU OS=Escherichia coli (strain K12) GN=hslU PE=1 SV=1-72	1% FDR
415-1-30-1-7-2	F1_Agilent5_20160312_FL_EColi_low-conc_DSSO_SCX_CID_MS2_MS3_ETD_MS2_f25.mgf	intra	10835	4	3524.6	2	STDISVKTDQK	7	75	>sp|P0AFH8|OSMY_ECOLI Osmotically-inducible protein Y OS=Escherichia coli (strain K12) GN=osmY PE=1 SV=1	1220.62	2.3e-13	2.62e-26	VDSSMNKVGNFMoDDSAITAK	7	43	>sp|P0AFH8|OSMY_ECOLI Osmotically-inducible protein Y OS=Escherichia coli (strain K12) GN=osmY PE=1 SV=1	2144.97	8.42e-13	5.22e-25	>sp|P0AFH8|OSMY_ECOLI Osmotically-inducible protein Y OS=Escherichia coli (strain K12) GN=osmY PE=1 SV=1-49->sp|P0AFH8|OSMY_ECOLI Osmotically-inducible protein Y OS=Escherichia coli (strain K12) GN=osmY PE=1 SV=1-81	1% FDR
95-2-25-1-1-1	F1_Agilent5_20160307_FL_EColi_DSSO_XL_SCX_f37_CID_MS2_MS3_ETD_MS2.mgf	intra	3610	4	2005.98	2	NTKSGLR	3	279	>sp|P0A9K3|PHOL_ECOLI PhoH-like protein OS=Escherichia coli (strain K12) GN=ybeZ PE=1 SV=2	774.435	1.3e-18	1.68e-28	KREEQEQK	1	339	>sp|P0A9K3|PHOL_ECOLI PhoH-like protein OS=Escherichia coli (strain K12) GN=ybeZ PE=1 SV=2	1073.55	8.33e-16	4.96e-25	>sp|P0A9K3|PHOL_ECOLI PhoH-like protein OS=Escherichia coli (strain K12) GN=ybeZ PE=1 SV=2-281->sp|P0A9K3|PHOL_ECOLI PhoH-like protein OS=Escherichia coli (strain K12) GN=ybeZ PE=1 SV=2-339	1% FDR
3057-1-21-1-8-1	F1_Agilent5_20160307_FL_EColi_DSSO_XL_SCX_f26_CID_MS2_MS3_ETD_MS2.mgf	intra	17991	4	2300.15	2	IIELKK	5	22	>sp|P77695|GNSB_ECOLI Protein GnsB OS=Escherichia coli (strain K12) GN=gnsB PE=3 SV=2	742.495	1.22e-05	3.41e-14	EKMTGLESYDVK	2	42	>sp|P0AC92|GNSA_ECOLI Protein GnsA OS=Escherichia coli (strain K12) GN=gnsA PE=1 SV=1,>sp|P77695|GNSB_ECOLI Protein GnsB OS=Escherichia coli (strain K12) GN=gnsB PE=3 SV=2	1398.67	3.77e-25	3.77e-25	>sp|P0AC92|GNSA_ECOLI Protein GnsA OS=Escherichia coli (strain K12) GN=gnsA PE=1 SV=1,>sp|P77695|GNSB_ECOLI Protein GnsB OS=Escherichia coli (strain K12) GN=gnsB PE=3 SV=2-43->sp|P77695|GNSB_ECOLI Protein GnsB OS=Escherichia coli (strain K12) GN=gnsB PE=3 SV=2-26	1% FDR
1038-1-28-1-26-1	F1_Agilent5_20160307_FL_EColi_DSSO_XL_SCX_f36_CID_MS2_MS3_ETD_MS2.mgf	intra	7752	4	2222.08	3	LKNSYPR	2	460	>sp|P76273|RSMF_ECOLI Ribosomal RNA small subunit methyltransferase F OS=Escherichia coli (strain K12) GN=rsmF PE=1 SV=2	876.482	2e-23	2.2e-31	LAETHNKGYR	7	387	>sp|P76273|RSMF_ECOLI Ribosomal RNA small subunit methyltransferase F OS=Escherichia coli (strain K12) GN=rsmF PE=1 SV=2	1187.6	4.59e-11	3.22e-25	>sp|P76273|RSMF_ECOLI Ribosomal RNA small subunit methyltransferase F OS=Escherichia coli (strain K12) GN=rsmF PE=1 SV=2-393->sp|P76273|RSMF_ECOLI Ribosomal RNA small subunit methyltransferase F OS=Escherichia coli (strain K12) GN=rsmF PE=1 SV=2-461	1% FDR
1960-1-44-1-11-1	F1_Agilent5_20160307_FL_EColi_DSSO_XL_SCX_f36_CID_MS2_MS3_ETD_MS2.mgf	intra	11402	4	1924.95	4	AAGSLVKR	7	97	>sp|P0A7D7|PUR7_ECOLI Phosphoribosylaminoimidazole-succinocarboxamide synthase OS=Escherichia coli (strain K12) GN=purC PE=1 SV=1	800.487	4.97e-42	1.47e-56	MDKDRFR	3	209	>sp|P0A7D7|PUR7_ECOLI Phosphoribosylaminoimidazole-succinocarboxamide synthase OS=Escherichia coli (strain K12) GN=purC PE=1 SV=1	966.471	6.67e-17	2.97e-25	>sp|P0A7D7|PUR7_ECOLI Phosphoribosylaminoimidazole-succinocarboxamide synthase OS=Escherichia coli (strain K12) GN=purC PE=1 SV=1-103->sp|P0A7D7|PUR7_ECOLI Phosphoribosylaminoimidazole-succinocarboxamide synthase OS=Escherichia coli (strain K12) GN=purC PE=1 SV=1-211	1% FDR
642-1-7-1-3-1	F1_Agilent5_20160312_FL_EColi_low-conc_DSSO_SCX_CID_MS2_MS3_ETD_MS2_f32.mgf	intra	7281	4	1626.83	4	NKSDNK	2	64	>sp|P0AAB8|USPD_ECOLI Universal stress protein D OS=Escherichia coli (strain K12) GN=uspD PE=2 SV=1	704.345	8.58e-15	8.58e-15	LYKLTK	3	70	>sp|P0AAB8|USPD_ECOLI Universal stress protein D OS=Escherichia coli (strain K12) GN=uspD PE=2 SV=1	764.48	5.61e-17	2.88e-25	>sp|P0AAB8|USPD_ECOLI Universal stress protein D OS=Escherichia coli (strain K12) GN=uspD PE=2 SV=1-65->sp|P0AAB8|USPD_ECOLI Universal stress protein D OS=Escherichia coli (strain K12) GN=uspD PE=2 SV=1-72	1% FDR
545-1-12-1-2-1	F1_Agilent5_20160312_FL_EColi_low-conc_DSSO_SCX_CID_MS2_MS3_ETD_MS2_f31.mgf	intra	5744	4	1625.82	4	SEKLSK	3	263	>sp|P0A9L8|P5CR_ECOLI Pyrroline-5-carboxylate reductase OS=Escherichia coli (strain K12) GN=proC PE=1 SV=1	690.391	3.36e-10	3.28e-17	SEKLSKS	3	263	>sp|P0A9L8|P5CR_ECOLI Pyrroline-5-carboxylate reductase OS=Escherichia coli (strain K12) GN=proC PE=1 SV=1	777.423	7.16e-18	2.33e-25	>sp|P0A9L8|P5CR_ECOLI Pyrroline-5-carboxylate reductase OS=Escherichia coli (strain K12) GN=proC PE=1 SV=1-265->sp|P0A9L8|P5CR_ECOLI Pyrroline-5-carboxylate reductase OS=Escherichia coli (strain K12) GN=proC PE=1 SV=1-265	1% FDR
1642-1-45-1-27-1	F1_Agilent5_20160307_FL_EColi_DSSO_XL_SCX_f37_CID_MS2_MS3_ETD_MS2.mgf	intra	10478	5	2718.34	3	ANKPSAEELKK	1	2	>sp|P0A746|MSRB_ECOLI Peptide methionine sulfoxide reductase MsrB OS=Escherichia coli (strain K12) GN=msrB PE=1 SV=1	1213.67	9.86e-16	9.99e-28	YIKDLSHGMQR	3	80	>sp|P0A746|MSRB_ECOLI Peptide methionine sulfoxide reductase MsrB OS=Escherichia coli (strain K12) GN=msrB PE=1 SV=1	1346.68	9.86e-16	2.3e-25	>sp|P0A746|MSRB_ECOLI Peptide methionine sulfoxide reductase MsrB OS=Escherichia coli (strain K12) GN=msrB PE=1 SV=1-2->sp|P0A746|MSRB_ECOLI Peptide methionine sulfoxide reductase MsrB OS=Escherichia coli (strain K12) GN=msrB PE=1 SV=1-82	1% FDR
1308-1-44-1-78-1	F1_Agilent5_20160312_FL_EColi_low-conc_DSSO_SCX_CID_MS2_MS3_ETD_MS2_f25.mgf	intra	16026	4	3357.71	1	TKACDLVLK	2	149	>sp|P18390|YJJA_ECOLI Uncharacterized protein YjjA OS=Escherichia coli (strain K12) GN=yjjA PE=3 SV=3	1046.58	1	5.91e-12	DGQQLNLDNIGTTPLAEKVK	18	129	>sp|P18390|YJJA_ECOLI Uncharacterized protein YjjA OS=Escherichia coli (strain K12) GN=yjjA PE=3 SV=3	2153.13	1.5e-09	2.28e-25	>sp|P18390|YJJA_ECOLI Uncharacterized protein YjjA OS=Escherichia coli (strain K12) GN=yjjA PE=3 SV=3-146->sp|P18390|YJJA_ECOLI Uncharacterized protein YjjA OS=Escherichia coli (strain K12) GN=yjjA PE=3 SV=3-150	1% FDR
182-2-4-1-11-1	F1_Agilent5_20160307_FL_EColi_DSSO_XL_SCX_f27_CID_MS2_MS3_ETD_MS2.mgf	intra	4307	4	1598.86	2	APKTVK	3	165	>sp|P45577|PROQ_ECOLI RNA chaperone ProQ OS=Escherichia coli (strain K12) GN=proQ PE=1 SV=2	642.406	2.08e-10	1.9e-18	AQKPVEK	3	158	>sp|P45577|PROQ_ECOLI RNA chaperone ProQ OS=Escherichia coli (strain K12) GN=proQ PE=1 SV=2	798.46	3.5e-18	1.87e-25	>sp|P45577|PROQ_ECOLI RNA chaperone ProQ OS=Escherichia coli (strain K12) GN=proQ PE=1 SV=2-160->sp|P45577|PROQ_ECOLI RNA chaperone ProQ OS=Escherichia coli (strain K12) GN=proQ PE=1 SV=2-167	1% FDR
5447-1-47-1-50-1	F1_Agilent5_20160307_FL_EColi_DSSO_XL_SCX_f31_CID_MS2_MS3_ETD_MS2.mgf	intra	23197	4	3494.77	2	KLADSGLNIIAAK	1	360	>sp|P0A836|SUCC_ECOLI Succinyl-CoA ligase [ADP-forming] subunit beta OS=Escherichia coli (strain K12) GN=sucC PE=1 SV=1	1312.77	6.14e-09	3.04e-26	LHGGEPANFLDVGGGATKER	18	278	>sp|P0A836|SUCC_ECOLI Succinyl-CoA ligase [ADP-forming] subunit beta OS=Escherichia coli (strain K12) GN=sucC PE=1 SV=1	2024.01	1.22e-07	1.67e-25	>sp|P0A836|SUCC_ECOLI Succinyl-CoA ligase [ADP-forming] subunit beta OS=Escherichia coli (strain K12) GN=sucC PE=1 SV=1-295->sp|P0A836|SUCC_ECOLI Succinyl-CoA ligase [ADP-forming] subunit beta OS=Escherichia coli (strain K12) GN=sucC PE=1 SV=1-360	1% FDR
3325-1-4-1-10-1	F1_Agilent5_20160307_FL_EColi_DSSO_XL_SCX_f24_CID_MS2_MS3_ETD_MS2.mgf	intra	20549	4	3434.58	2	AFDQIDNAPEEKAR	12	46	>sp|P0CE47|EFTU1_ECOLI Elongation factor Tu 1 OS=Escherichia coli (strain K12) GN=tufA PE=1 SV=1,>sp|P0CE48|EFTU2_ECOLI Elongation factor Tu 2 OS=Escherichia coli (strain K12) GN=tufB PE=1 SV=1	1602.76	7.24e-06	5.33e-20	GSALKALEGDAEWEAK	5	173	>sp|P0CE47|EFTU1_ECOLI Elongation factor Tu 1 OS=Escherichia coli (strain K12) GN=tufA PE=1 SV=1,>sp|P0CE48|EFTU2_ECOLI Elongation factor Tu 2 OS=Escherichia coli (strain K12) GN=tufB PE=1 SV=1	1673.83	9.74e-26	9.74e-26	>sp|P0CE47|EFTU1_ECOLI Elongation factor Tu 1 OS=Escherichia coli (strain K12) GN=tufA PE=1 SV=1,>sp|P0CE48|EFTU2_ECOLI Elongation factor Tu 2 OS=Escherichia coli (strain K12) GN=tufB PE=1 SV=1-177->sp|P0CE47|EFTU1_ECOLI Elongation factor Tu 1 OS=Escherichia coli (strain K12) GN=tufA PE=1 SV=1,>sp|P0CE48|EFTU2_ECOLI Elongation factor Tu 2 OS=Escherichia coli (strain K12) GN=tufB PE=1 SV=1-57	1% FDR
1714-1-94-1-3-1	F1_Agilent5_20160307_FL_EColi_DSSO_XL_SCX_f28_CID_MS2_MS3_ETD_MS2.mgf	intra	11288	4	2141.99	1	GKGFAGTVK	2	115	>sp|P60438|RL3_ECOLI 50S ribosomal protein L3 OS=Escherichia coli (strain K12) GN=rplC PE=1 SV=1	863.487	1.39e-11	1.39e-11	KMAGQMGNER	1	160	>sp|P60438|RL3_ECOLI 50S ribosomal protein L3 OS=Escherichia coli (strain K12) GN=rplC PE=1 SV=1	1120.51	8.85e-26	8.85e-26	>sp|P60438|RL3_ECOLI 50S ribosomal protein L3 OS=Escherichia coli (strain K12) GN=rplC PE=1 SV=1-116->sp|P60438|RL3_ECOLI 50S ribosomal protein L3 OS=Escherichia coli (strain K12) GN=rplC PE=1 SV=1-160	1% FDR
2284-1-27-1-22-1	F1_Agilent5_20160312_FL_EColi_low-conc_DSSO_SCX_CID_MS2_MS3_ETD_MS2_f32.mgf	intra	12728	4	2195.08	1	ALNLQDK	1	2	>sp|P0A7J3|RL10_ECOLI 50S ribosomal protein L10 OS=Escherichia coli (strain K12) GN=rplJ PE=1 SV=2	800.439	1.05e-21	7.38e-32	KAGREAGVYMR	1	43	>sp|P0A7J3|RL10_ECOLI 50S ribosomal protein L10 OS=Escherichia coli (strain K12) GN=rplJ PE=1 SV=2	1236.64	3.77e-09	6.38e-26	>sp|P0A7J3|RL10_ECOLI 50S ribosomal protein L10 OS=Escherichia coli (strain K12) GN=rplJ PE=1 SV=2-2->sp|P0A7J3|RL10_ECOLI 50S ribosomal protein L10 OS=Escherichia coli (strain K12) GN=rplJ PE=1 SV=2-43	1% FDR
2668-1-43-1-34-1	F1_Agilent5_20160307_FL_EColi_DSSO_XL_SCX_f35_CID_MS2_MS3_ETD_MS2.mgf	intra	14345	4	2062.12	2	VIKLDQK	3	156	>sp|P0AG67|RS1_ECOLI 30S ribosomal protein S1 OS=Escherichia coli (strain K12) GN=rpsA PE=1 SV=1	842.523	5.33e-22	1.12e-33	VLKFDRER	3	245	>sp|P0AG67|RS1_ECOLI 30S ribosomal protein S1 OS=Escherichia coli (strain K12) GN=rpsA PE=1 SV=1	1061.6	5.16e-17	5.93e-26	>sp|P0AG67|RS1_ECOLI 30S ribosomal protein S1 OS=Escherichia coli (strain K12) GN=rpsA PE=1 SV=1-158->sp|P0AG67|RS1_ECOLI 30S ribosomal protein S1 OS=Escherichia coli (strain K12) GN=rpsA PE=1 SV=1-247	1% FDR
5467-2-31-1-16-1	F1_Agilent5_20160312_FL_EColi_low-conc_DSSO_SCX_CID_MS2_MS3_ETD_MS2_f28.mgf	intra	27520	4	3051.67	4	GLTFTYEPKVLR	9	451	>sp|P0A853|TNAA_ECOLI Tryptophanase OS=Escherichia coli (strain K12) GN=tnaA PE=1 SV=1	1422.79	1.09e-37	1.09e-37	GAEQIYIPVLIKK	12	104	>sp|P0A853|TNAA_ECOLI Tryptophanase OS=Escherichia coli (strain K12) GN=tnaA PE=1 SV=1	1470.88	4.24e-26	4.24e-26	>sp|P0A853|TNAA_ECOLI Tryptophanase OS=Escherichia coli (strain K12) GN=tnaA PE=1 SV=1-115->sp|P0A853|TNAA_ECOLI Tryptophanase OS=Escherichia coli (strain K12) GN=tnaA PE=1 SV=1-459	1% FDR
4663-1-4-1-4-1	F1_Agilent5_20160312_FL_EColi_low-conc_DSSO_SCX_CID_MS2_MS3_ETD_MS2_f39.mgf	intra	20013	4	2907.42	3	DKWAHTSVQDR	2	76	>sp|P37685|ALDB_ECOLI Aldehyde dehydrogenase B OS=Escherichia coli (strain K12) GN=aldB PE=1 SV=2	1341.64	4.4e-15	8.68e-30	DIDLALDAAHKVK	11	63	>sp|P37685|ALDB_ECOLI Aldehyde dehydrogenase B OS=Escherichia coli (strain K12) GN=aldB PE=1 SV=2	1407.77	2.92e-06	3.75e-26	>sp|P37685|ALDB_ECOLI Aldehyde dehydrogenase B OS=Escherichia coli (strain K12) GN=aldB PE=1 SV=2-73->sp|P37685|ALDB_ECOLI Aldehyde dehydrogenase B OS=Escherichia coli (strain K12) GN=aldB PE=1 SV=2-77	1% FDR
178-1-26-1-15-1	F1_Agilent5_20160307_FL_EColi_DSSO_XL_SCX_f32_CID_MS2_MS3_ETD_MS2.mgf	intra	4795	4	2408.14	1	SGSELGKQAK	7	41	>sp|P69441|KAD_ECOLI Adenylate kinase OS=Escherichia coli (strain K12) GN=adk PE=1 SV=1	1003.53	0.000163536	1.36e-11	KDDQEETVRK	1	157	>sp|P69441|KAD_ECOLI Adenylate kinase OS=Escherichia coli (strain K12) GN=adk PE=1 SV=1	1246.62	1.27e-14	3.42e-26	>sp|P69441|KAD_ECOLI Adenylate kinase OS=Escherichia coli (strain K12) GN=adk PE=1 SV=1-157->sp|P69441|KAD_ECOLI Adenylate kinase OS=Escherichia coli (strain K12) GN=adk PE=1 SV=1-47	1% FDR
245-1-18-1-10-1	F1_Agilent5_20160307_FL_EColi_DSSO_XL_SCX_f25_CID_MS2_MS3_ETD_MS2.mgf	inter	5791	4	2472.18	3	VPNGKNLDAGK	5	274	>sp|P0A9P0|DLDH_ECOLI Dihydrolipoyl dehydrogenase OS=Escherichia coli (strain K12) GN=lpdA PE=1 SV=2	1111.6	3.66e-10	9.84e-23	SEEKASTPAQR	4	91	>sp|P0AFG6|ODO2_ECOLI Dihydrolipoyllysine-residue succinyltransferase component of 2-oxoglutarate dehydrogenase complex OS=Escherichia coli (strain K12) GN=sucB PE=1 SV=2	1202.59	1.3e-18	3.14e-26	>sp|P0A9P0|DLDH_ECOLI Dihydrolipoyl dehydrogenase OS=Escherichia coli (strain K12) GN=lpdA PE=1 SV=2-278->sp|P0AFG6|ODO2_ECOLI Dihydrolipoyllysine-residue succinyltransferase component of 2-oxoglutarate dehydrogenase complex OS=Escherichia coli (strain K12) GN=sucB PE=1 SV=2-94	1% FDR
4398-1-15-1-32-1	F1_Agilent5_20160307_FL_EColi_DSSO_XL_SCX_f27_CID_MS2_MS3_ETD_MS2.mgf	intra	24402	4	2105.13	4	MAKVGVK	3	410	>sp|P0A9M0|LON_ECOLI Lon protease OS=Escherichia coli (strain K12) GN=lon PE=1 SV=1	731.436	1.03e-07	6.19e-17	TVLIPFENKR	9	733	>sp|P0A9M0|LON_ECOLI Lon protease OS=Escherichia coli (strain K12) GN=lon PE=1 SV=1	1215.7	3.12e-26	3.12e-26	>sp|P0A9M0|LON_ECOLI Lon protease OS=Escherichia coli (strain K12) GN=lon PE=1 SV=1-412->sp|P0A9M0|LON_ECOLI Lon protease OS=Escherichia coli (strain K12) GN=lon PE=1 SV=1-741	1% FDR
367-1-36-1-36-1	F1_Agilent5_20160312_FL_EColi_low-conc_DSSO_SCX_CID_MS2_MS3_ETD_MS2_f30_in40ul.mgf	intra	6402	4	2217.1	2	AEQALKQSR	6	43	>sp|P64581|YQJD_ECOLI Uncharacterized protein YqjD OS=Escherichia coli (strain K12) GN=yqjD PE=1 SV=1	1029.56	5.24e-14	2.76e-26	AEQALKQSR	6	43	>sp|P64581|YQJD_ECOLI Uncharacterized protein YqjD OS=Escherichia coli (strain K12) GN=yqjD PE=1 SV=1	1029.56	5.24e-14	2.76e-26	>sp|P64581|YQJD_ECOLI Uncharacterized protein YqjD OS=Escherichia coli (strain K12) GN=yqjD PE=1 SV=1-48->sp|P64581|YQJD_ECOLI Uncharacterized protein YqjD OS=Escherichia coli (strain K12) GN=yqjD PE=1 SV=1-48	1% FDR
499-1-2-1-11-1	F1_Agilent5_20160307_FL_EColi_DSSO_XL_SCX_f27_CID_MS2_MS3_ETD_MS2.mgf	intra	5842	4	1813.83	4	GEGDKEK	5	103	>sp|P21599|KPYK2_ECOLI Pyruvate kinase II OS=Escherichia coli (strain K12) GN=pykA PE=1 SV=3	761.356	1.14e-13	1.43e-20	VSTFKEGK	5	78	>sp|P21599|KPYK2_ECOLI Pyruvate kinase II OS=Escherichia coli (strain K12) GN=pykA PE=1 SV=3	894.481	3.02e-19	2.52e-26	>sp|P21599|KPYK2_ECOLI Pyruvate kinase II OS=Escherichia coli (strain K12) GN=pykA PE=1 SV=3-107->sp|P21599|KPYK2_ECOLI Pyruvate kinase II OS=Escherichia coli (strain K12) GN=pykA PE=1 SV=3-82	1% FDR
3416-1-27-1-49-1	F1_Agilent5_20160307_FL_EColi_DSSO_XL_SCX_f38_CID_MS2_MS3_ETD_MS2.mgf	intra	15159	5	3157.6	1	THNAGVKEVVVK	7	217	>sp|P37647|KDGK_ECOLI 2-dehydro-3-deoxygluconokinase OS=Escherichia coli (strain K12) GN=kdgK PE=1 SV=1	1279.72	1.31e-26	6.5e-46	ANGGKVIFDNNYRPR	5	158	>sp|P37647|KDGK_ECOLI 2-dehydro-3-deoxygluconokinase OS=Escherichia coli (strain K12) GN=kdgK PE=1 SV=1	1719.88	1.1e-14	2.41e-26	>sp|P37647|KDGK_ECOLI 2-dehydro-3-deoxygluconokinase OS=Escherichia coli (strain K12) GN=kdgK PE=1 SV=1-162->sp|P37647|KDGK_ECOLI 2-dehydro-3-deoxygluconokinase OS=Escherichia coli (strain K12) GN=kdgK PE=1 SV=1-223	1% FDR
5735-1-3-1-3-1	F1_Agilent5_20160312_FL_EColi_low-conc_DSSO_SCX_CID_MS2_MS3_ETD_MS2_f31.mgf	intra	27955	4	4009.03	7	IKAAQYVASHPGEVCPAK	2	152	>sp|P0AE08|AHPC_ECOLI Alkyl hydroperoxide reductase subunit C OS=Escherichia coli (strain K12) GN=ahpC PE=1 SV=2	1924.98	0.0117993	2.39e-26	IKAAQYVASHPGEVCPAK	2	152	>sp|P0AE08|AHPC_ECOLI Alkyl hydroperoxide reductase subunit C OS=Escherichia coli (strain K12) GN=ahpC PE=1 SV=2	1924.98	0.0117993	2.39e-26	>sp|P0AE08|AHPC_ECOLI Alkyl hydroperoxide reductase subunit C OS=Escherichia coli (strain K12) GN=ahpC PE=1 SV=2-153->sp|P0AE08|AHPC_ECOLI Alkyl hydroperoxide reductase subunit C OS=Escherichia coli (strain K12) GN=ahpC PE=1 SV=2-153	1% FDR
2420-1-24-1-46-1	F1_Agilent5_20160307_FL_EColi_DSSO_XL_SCX_f25_CID_MS2_MS3_ETD_MS2.mgf	intra	15886	4	2406.28	1	ALAALQKGK	7	119	>sp|P0DMC7|RCSB_ECOLI Transcriptional regulatory protein RcsB OS=Escherichia coli (strain K12) GN=rcsB PE=1 SV=1	898.56	1.83e-09	1.61e-23	LLEKISAGGYGDK	4	137	>sp|P0DMC7|RCSB_ECOLI Transcriptional regulatory protein RcsB OS=Escherichia coli (strain K12) GN=rcsB PE=1 SV=1	1349.72	2.23e-10	1.61e-26	>sp|P0DMC7|RCSB_ECOLI Transcriptional regulatory protein RcsB OS=Escherichia coli (strain K12) GN=rcsB PE=1 SV=1-125->sp|P0DMC7|RCSB_ECOLI Transcriptional regulatory protein RcsB OS=Escherichia coli (strain K12) GN=rcsB PE=1 SV=1-140	1% FDR
1814-1-24-1-28-1	F1_Agilent5_20160307_FL_EColi_DSSO_XL_SCX_f23_CID_MS2_MS3_ETD_MS2.mgf	intra	15528	4	2885.55	5	ILVGPDASKDK	9	186	>sp|P09549|DEDD_ECOLI Cell division protein DedD OS=Escherichia coli (strain K12) GN=dedD PE=3 SV=2	1141.63	3.5e-13	3.51e-25	AAPTGKAYVVQLGALK	6	137	>sp|P09549|DEDD_ECOLI Cell division protein DedD OS=Escherichia coli (strain K12) GN=dedD PE=3 SV=2	1585.92	9.94e-12	1.17e-26	>sp|P09549|DEDD_ECOLI Cell division protein DedD OS=Escherichia coli (strain K12) GN=dedD PE=3 SV=2-142->sp|P09549|DEDD_ECOLI Cell division protein DedD OS=Escherichia coli (strain K12) GN=dedD PE=3 SV=2-194	1% FDR
3226-1-10-1-18-1	F1_Agilent5_20160307_FL_EColi_DSSO_XL_SCX_f35_CID_MS2_MS3_ETD_MS2.mgf	intra	16371	5	2195.14	9	IYAAFKK	6	370	>sp|P0AFG8|ODP1_ECOLI Pyruvate dehydrogenase E1 component OS=Escherichia coli (strain K12) GN=aceE PE=1 SV=2	839.491	1.03e-21	1.03e-21	QKLHGYLPSR	2	457	>sp|P0AFG8|ODP1_ECOLI Pyruvate dehydrogenase E1 component OS=Escherichia coli (strain K12) GN=aceE PE=1 SV=2	1197.66	1.68e-15	9.9e-27	>sp|P0AFG8|ODP1_ECOLI Pyruvate dehydrogenase E1 component OS=Escherichia coli (strain K12) GN=aceE PE=1 SV=2-375->sp|P0AFG8|ODP1_ECOLI Pyruvate dehydrogenase E1 component OS=Escherichia coli (strain K12) GN=aceE PE=1 SV=2-458	1% FDR
1398-1-1-1-3-1	F1_Agilent5_20160307_FL_EColi_DSSO_XL_SCX_f35_CID_MS2_MS3_ETD_MS2.mgf	intra	9578	4	2387.18	2	FKESSVR	2	706	>sp|P0AES4|GYRA_ECOLI DNA gyrase subunit A OS=Escherichia coli (strain K12) GN=gyrA PE=1 SV=1	851.45	1.52e-10	2.31e-21	RTAVAEYPTKSR	10	755	>sp|P0AES4|GYRA_ECOLI DNA gyrase subunit A OS=Escherichia coli (strain K12) GN=gyrA PE=1 SV=1	1377.74	8.25e-27	8.25e-27	>sp|P0AES4|GYRA_ECOLI DNA gyrase subunit A OS=Escherichia coli (strain K12) GN=gyrA PE=1 SV=1-707->sp|P0AES4|GYRA_ECOLI DNA gyrase subunit A OS=Escherichia coli (strain K12) GN=gyrA PE=1 SV=1-764	1% FDR
4787-1-12-1-22-1	F1_Agilent5_20160312_FL_EColi_low-conc_DSSO_SCX_CID_MS2_MS3_ETD_MS2_f35.mgf	intra	21833	5	2817.34	3	AMYSIAKK	7	212	>sp|P0A853|TNAA_ECOLI Tryptophanase OS=Escherichia coli (strain K12) GN=tnaA PE=1 SV=1	910.495	7.95e-25	1.99e-33	ETYKYADMLAMSAKK	4	256	>sp|P0A853|TNAA_ECOLI Tryptophanase OS=Escherichia coli (strain K12) GN=tnaA PE=1 SV=1	1748.85	8.2e-27	8.2e-27	>sp|P0A853|TNAA_ECOLI Tryptophanase OS=Escherichia coli (strain K12) GN=tnaA PE=1 SV=1-218->sp|P0A853|TNAA_ECOLI Tryptophanase OS=Escherichia coli (strain K12) GN=tnaA PE=1 SV=1-259	1% FDR
2001-1-4-1-2-1	F1_Agilent5_20160312_FL_EColi_low-conc_DSSO_SCX_CID_MS2_MS3_ETD_MS2_f39.mgf	intra	10839	4	1923.97	6	KLLDEGR	1	264	>sp|P0CE47|EFTU1_ECOLI Elongation factor Tu 1 OS=Escherichia coli (strain K12) GN=tufA PE=1 SV=1,>sp|P0CE48|EFTU2_ECOLI Elongation factor Tu 2 OS=Escherichia coli (strain K12) GN=tufB PE=1 SV=1	829.466	2.42e-31	5.59e-41	EKFERTK	2	4	>sp|P0CE47|EFTU1_ECOLI Elongation factor Tu 1 OS=Escherichia coli (strain K12) GN=tufA PE=1 SV=1,>sp|P0CE48|EFTU2_ECOLI Elongation factor Tu 2 OS=Escherichia coli (strain K12) GN=tufB PE=1 SV=1	936.503	1.51e-18	8.15e-27	>sp|P0CE47|EFTU1_ECOLI Elongation factor Tu 1 OS=Escherichia coli (strain K12) GN=tufA PE=1 SV=1,>sp|P0CE48|EFTU2_ECOLI Elongation factor Tu 2 OS=Escherichia coli (strain K12) GN=tufB PE=1 SV=1-264->sp|P0CE47|EFTU1_ECOLI Elongation factor Tu 1 OS=Escherichia coli (strain K12) GN=tufA PE=1 SV=1,>sp|P0CE48|EFTU2_ECOLI Elongation factor Tu 2 OS=Escherichia coli (strain K12) GN=tufB PE=1 SV=1-5	1% FDR
3707-1-44-1-1-1	F1_Agilent5_20160307_FL_EColi_DSSO_XL_SCX_f27_CID_MS2_MS3_ETD_MS2.mgf	intra	21292	4	2472.18	1	AEITASLVK	1	2	>sp|P0A6P1|EFTS_ECOLI Elongation factor Ts OS=Escherichia coli (strain K12) GN=tsf PE=1 SV=2	930.539	1.53e-22	8.33e-36	ERTGAGMMDCKK	11	14	>sp|P0A6P1|EFTS_ECOLI Elongation factor Ts OS=Escherichia coli (strain K12) GN=tsf PE=1 SV=2	1382.61	6.67e-15	7.57e-27	>sp|P0A6P1|EFTS_ECOLI Elongation factor Ts OS=Escherichia coli (strain K12) GN=tsf PE=1 SV=2-2->sp|P0A6P1|EFTS_ECOLI Elongation factor Ts OS=Escherichia coli (strain K12) GN=tsf PE=1 SV=2-24	1% FDR
828-1-37-1-6-1	F1_Agilent5_20160312_FL_EColi_low-conc_DSSO_SCX_CID_MS2_MS3_ETD_MS2_f24.mgf	intra	13858	4	3662.72	6	VAKGVEGVTSVSDK	3	105	>sp|P0AFH8|OSMY_ECOLI Osmotically-inducible protein Y OS=Escherichia coli (strain K12) GN=osmY PE=1 SV=1	1374.74	3.99e-07	4.7e-29	VDSSMNKVGNFMDDSAITAK	7	43	>sp|P0AFH8|OSMY_ECOLI Osmotically-inducible protein Y OS=Escherichia coli (strain K12) GN=osmY PE=1 SV=1	2128.98	3.86e-08	6.9e-27	>sp|P0AFH8|OSMY_ECOLI Osmotically-inducible protein Y OS=Escherichia coli (strain K12) GN=osmY PE=1 SV=1-107->sp|P0AFH8|OSMY_ECOLI Osmotically-inducible protein Y OS=Escherichia coli (strain K12) GN=osmY PE=1 SV=1-49	1% FDR
2551-1-9-1-34-1	F1_Agilent5_20160307_FL_EColi_DSSO_XL_SCX_f33_CID_MS2_MS3_ETD_MS2.mgf	inter	14220	4	2178.21	4	AHKVLGVK	3	658	>sp|P33570|TKT2_ECOLI Transketolase 2 OS=Escherichia coli (strain K12) GN=tktB PE=1 SV=1	850.539	7.09e-12	5.78e-23	ESVLPKAVTAR	6	598	>sp|P27302|TKT1_ECOLI Transketolase 1 OS=Escherichia coli (strain K12) GN=tktA PE=1 SV=5	1169.68	5.6e-27	5.6e-27	>sp|P27302|TKT1_ECOLI Transketolase 1 OS=Escherichia coli (strain K12) GN=tktA PE=1 SV=5-603->sp|P33570|TKT2_ECOLI Transketolase 2 OS=Escherichia coli (strain K12) GN=tktB PE=1 SV=1-660	1% FDR
367-1-26-1-41-1	F1_Agilent5_20160307_FL_EColi_DSSO_XL_SCX_f27_CID_MS2_MS3_ETD_MS2.mgf	intra	5245	4	1917.94	3	GEKIGQGK	3	296	>sp|P0A7G6|RECA_ECOLI Protein RecA OS=Escherichia coli (strain K12) GN=recA PE=1 SV=2	815.45	9.68e-08	5.69e-15	AIDENKQK	6	2	>sp|P0A7G6|RECA_ECOLI Protein RecA OS=Escherichia coli (strain K12) GN=recA PE=1 SV=2	944.493	7.01e-18	2.14e-27	>sp|P0A7G6|RECA_ECOLI Protein RecA OS=Escherichia coli (strain K12) GN=recA PE=1 SV=2-298->sp|P0A7G6|RECA_ECOLI Protein RecA OS=Escherichia coli (strain K12) GN=recA PE=1 SV=2-7	1% FDR
1030-1-36-1-33-1	F1_Agilent5_20160312_FL_EColi_low-conc_DSSO_SCX_CID_MS2_MS3_ETD_MS2_f35.mgf	intra	8118	4	2345.21	3	VALSKAEGEK	5	891	>sp|P00956|SYI_ECOLI Isoleucine--tRNA ligase OS=Escherichia coli (strain K12) GN=ileS PE=1 SV=5	1030.57	1.19e-26	7.45e-40	VIEQARADKK	9	822	>sp|P00956|SYI_ECOLI Isoleucine--tRNA ligase OS=Escherichia coli (strain K12) GN=ileS PE=1 SV=5	1156.66	9.06e-16	1.93e-27	>sp|P00956|SYI_ECOLI Isoleucine--tRNA ligase OS=Escherichia coli (strain K12) GN=ileS PE=1 SV=5-830->sp|P00956|SYI_ECOLI Isoleucine--tRNA ligase OS=Escherichia coli (strain K12) GN=ileS PE=1 SV=5-895	1% FDR
1618-1-27-1-21-1	F1_Agilent5_20160307_FL_EColi_DSSO_XL_SCX_f26_CID_MS2_MS3_ETD_MS2.mgf	intra	11751	4	2104.09	6	GTKTEVVK	3	250	>sp|P0AAB4|UBID_ECOLI 3-octaprenyl-4-hydroxybenzoate carboxy-lyase OS=Escherichia coli (strain K12) GN=ubiD PE=1 SV=1	860.497	2.3e-13	2.3e-13	QVLNMPTKR	8	116	>sp|P0AAB4|UBID_ECOLI 3-octaprenyl-4-hydroxybenzoate carboxy-lyase OS=Escherichia coli (strain K12) GN=ubiD PE=1 SV=1	1085.6	1.75e-27	1.75e-27	>sp|P0AAB4|UBID_ECOLI 3-octaprenyl-4-hydroxybenzoate carboxy-lyase OS=Escherichia coli (strain K12) GN=ubiD PE=1 SV=1-123->sp|P0AAB4|UBID_ECOLI 3-octaprenyl-4-hydroxybenzoate carboxy-lyase OS=Escherichia coli (strain K12) GN=ubiD PE=1 SV=1-252	1% FDR
992-1-3-1-39-1	F1_Agilent5_20160312_FL_EColi_low-conc_DSSO_SCX_CID_MS2_MS3_ETD_MS2_f27.mgf	intra	11257	4	2790.35	1	ALEEAGAEVEVK	12	110	>sp|P0A7K2|RL7_ECOLI 50S ribosomal protein L7/L12 OS=Escherichia coli (strain K12) GN=rplL PE=1 SV=2	1243.63	6.69e-51	1.97e-65	EGVSKDDAEALKK	12	97	>sp|P0A7K2|RL7_ECOLI 50S ribosomal protein L7/L12 OS=Escherichia coli (strain K12) GN=rplL PE=1 SV=2	1388.71	7.23e-09	1.28e-27	>sp|P0A7K2|RL7_ECOLI 50S ribosomal protein L7/L12 OS=Escherichia coli (strain K12) GN=rplL PE=1 SV=2-108->sp|P0A7K2|RL7_ECOLI 50S ribosomal protein L7/L12 OS=Escherichia coli (strain K12) GN=rplL PE=1 SV=2-121	1% FDR
304-2-15-1-28-1	F1_Agilent5_20160307_FL_EColi_DSSO_XL_SCX_f23_CID_MS2_MS3_ETD_MS2.mgf	intra	7781	4	2643.29	5	LDEISPGDKQK	9	144	>sp|P0A7Y0|RNC_ECOLI Ribonuclease 3 OS=Escherichia coli (strain K12) GN=rnc PE=1 SV=1	1228.63	6.4e-14	6.4e-14	AEQAAAEQALKK	11	211	>sp|P0A7Y0|RNC_ECOLI Ribonuclease 3 OS=Escherichia coli (strain K12) GN=rnc PE=1 SV=1	1256.67	1.32e-15	1.04e-27	>sp|P0A7Y0|RNC_ECOLI Ribonuclease 3 OS=Escherichia coli (strain K12) GN=rnc PE=1 SV=1-152->sp|P0A7Y0|RNC_ECOLI Ribonuclease 3 OS=Escherichia coli (strain K12) GN=rnc PE=1 SV=1-221	1% FDR
4536-1-72-1-54-1	F1_Agilent5_20160312_FL_EColi_low-conc_DSSO_SCX_CID_MS2_MS3_ETD_MS2_f36.mgf	intra	22864	4	2995.53	6	RYGFTIK	7	251	>sp|P37329|MODA_ECOLI Molybdate-binding periplasmic protein OS=Escherichia coli (strain K12) GN=modA PE=1 SV=1	883.492	1.72e-12	1.72e-12	KVEYPVAVVEGHNNATVK	1	217	>sp|P37329|MODA_ECOLI Molybdate-binding periplasmic protein OS=Escherichia coli (strain K12) GN=modA PE=1 SV=1	1953.03	2.56e-12	8.19e-28	>sp|P37329|MODA_ECOLI Molybdate-binding periplasmic protein OS=Escherichia coli (strain K12) GN=modA PE=1 SV=1-217->sp|P37329|MODA_ECOLI Molybdate-binding periplasmic protein OS=Escherichia coli (strain K12) GN=modA PE=1 SV=1-257	1% FDR
1075-1-13-1-35-1	F1_Agilent5_20160307_FL_EColi_DSSO_XL_SCX_f37_CID_MS2_MS3_ETD_MS2.mgf	intra	8313	4	2232.1	3	EKHQQR	2	217	>sp|P36566|SMTA_ECOLI Protein SmtA OS=Escherichia coli (strain K12) GN=smtA PE=1 SV=2	824.425	4.6e-05	7.08e-12	NIYGTTKGQLR	7	16	>sp|P36566|SMTA_ECOLI Protein SmtA OS=Escherichia coli (strain K12) GN=smtA PE=1 SV=2	1249.68	6.3e-28	6.3e-28	>sp|P36566|SMTA_ECOLI Protein SmtA OS=Escherichia coli (strain K12) GN=smtA PE=1 SV=2-218->sp|P36566|SMTA_ECOLI Protein SmtA OS=Escherichia coli (strain K12) GN=smtA PE=1 SV=2-22	1% FDR
5381-1-18-1-20-1	F1_Agilent5_20160307_FL_EColi_DSSO_XL_SCX_f29_CID_MS2_MS3_ETD_MS2.mgf	intra	25971	4	1982.04	4	KFTVPLR	1	122	>sp|P0ADR6|RLMM_ECOLI Ribosomal RNA large subunit methyltransferase M OS=Escherichia coli (strain K12) GN=rlmM PE=1 SV=1	859.528	1.3e-23	8.95e-32	ELLKFCR	4	115	>sp|P0ADR6|RLMM_ECOLI Ribosomal RNA large subunit methyltransferase M OS=Escherichia coli (strain K12) GN=rlmM PE=1 SV=1	964.516	5.28e-28	5.28e-28	>sp|P0ADR6|RLMM_ECOLI Ribosomal RNA large subunit methyltransferase M OS=Escherichia coli (strain K12) GN=rlmM PE=1 SV=1-118->sp|P0ADR6|RLMM_ECOLI Ribosomal RNA large subunit methyltransferase M OS=Escherichia coli (strain K12) GN=rlmM PE=1 SV=1-122	1% FDR
2271-1-14-1-8-1	F1_Agilent5_20160307_FL_EColi_DSSO_XL_SCX_f37_CID_MS2_MS3_ETD_MS2.mgf	intra	12827	5	2432.42	4	LGAKGIK	4	144	>sp|P0A7V3|RS3_ECOLI 30S ribosomal protein S3 OS=Escherichia coli (strain K12) GN=rpsC PE=1 SV=2	685.449	2.27e-11	2.28e-23	VTIHTARPGIVIGKK	14	66	>sp|P0A7V3|RS3_ECOLI 30S ribosomal protein S3 OS=Escherichia coli (strain K12) GN=rpsC PE=1 SV=2	1588.98	1.76e-16	4.75e-28	>sp|P0A7V3|RS3_ECOLI 30S ribosomal protein S3 OS=Escherichia coli (strain K12) GN=rpsC PE=1 SV=2-147->sp|P0A7V3|RS3_ECOLI 30S ribosomal protein S3 OS=Escherichia coli (strain K12) GN=rpsC PE=1 SV=2-79	1% FDR
617-1-2-1-14-1	F1_Agilent5_20160307_FL_EColi_DSSO_XL_SCX_f33_CID_MS2_MS3_ETD_MS2.mgf	intra	6884	4	2245.02	4	DAADNEAKGK	8	120	>sp|P45523|FKBA_ECOLI FKBP-type peptidyl-prolyl cis-trans isomerase FkpA OS=Escherichia coli (strain K12) GN=fkpA PE=1 SV=1	1017.47	1.29e-44	6.82e-57	EYREKFAK	5	130	>sp|P45523|FKBA_ECOLI FKBP-type peptidyl-prolyl cis-trans isomerase FkpA OS=Escherichia coli (strain K12) GN=fkpA PE=1 SV=1	1069.56	9.07e-22	2.6e-28	>sp|P45523|FKBA_ECOLI FKBP-type peptidyl-prolyl cis-trans isomerase FkpA OS=Escherichia coli (strain K12) GN=fkpA PE=1 SV=1-127->sp|P45523|FKBA_ECOLI FKBP-type peptidyl-prolyl cis-trans isomerase FkpA OS=Escherichia coli (strain K12) GN=fkpA PE=1 SV=1-134	1% FDR
639-1-10-1-24-1	F1_Agilent5_20160312_FL_EColi_low-conc_DSSO_SCX_CID_MS2_MS3_ETD_MS2_f31.mgf	intra	6573	4	1704.9	1	SSKEQK	3	2	>sp|P09372|GRPE_ECOLI Protein GrpE OS=Escherichia coli (strain K12) GN=grpE PE=1 SV=1,>sp|P0A707|IF3_ECOLI Translation initiation factor IF-3 OS=Escherichia coli (strain K12) GN=infC PE=1 SV=1	705.366	2.46e-18	1.48e-27	QKVIQVK	2	88	>sp|P0A707|IF3_ECOLI Translation initiation factor IF-3 OS=Escherichia coli (strain K12) GN=infC PE=1 SV=1	841.539	1.18e-19	2.4e-28	>sp|P09372|GRPE_ECOLI Protein GrpE OS=Escherichia coli (strain K12) GN=grpE PE=1 SV=1,>sp|P0A707|IF3_ECOLI Translation initiation factor IF-3 OS=Escherichia coli (strain K12) GN=infC PE=1 SV=1-4->sp|P0A707|IF3_ECOLI Translation initiation factor IF-3 OS=Escherichia coli (strain K12) GN=infC PE=1 SV=1-89	1% FDR
4222-1-1-1-12-1	F1_Agilent5_20160307_FL_EColi_DSSO_XL_SCX_f31_CID_MS2_MS3_ETD_MS2.mgf	intra	19604	4	2196.01	9	FNIPGSK	7	64	>sp|P0A7M9|RL31_ECOLI 50S ribosomal protein L31 OS=Escherichia coli (strain K12) GN=rpmE PE=1 SV=1	761.407	5.72e-14	1.58e-20	CHPFFTGKQR	8	40	>sp|P0A7M9|RL31_ECOLI 50S ribosomal protein L31 OS=Escherichia coli (strain K12) GN=rpmE PE=1 SV=1	1276.61	2.2e-18	2.17e-28	>sp|P0A7M9|RL31_ECOLI 50S ribosomal protein L31 OS=Escherichia coli (strain K12) GN=rpmE PE=1 SV=1-47->sp|P0A7M9|RL31_ECOLI 50S ribosomal protein L31 OS=Escherichia coli (strain K12) GN=rpmE PE=1 SV=1-70	1% FDR
821-1-19-1-9-1	F1_Agilent5_20160307_FL_EColi_DSSO_XL_SCX_f35_CID_MS2_MS3_ETD_MS2.mgf	intra	7207	4	1904.95	7	SSKEQKK	3	80	>sp|P0A707|IF3_ECOLI Translation initiation factor IF-3 OS=Escherichia coli (strain K12) GN=infC PE=1 SV=1	833.461	3.03e-12	8.38e-23	FLYEKSK	5	73	>sp|P0A707|IF3_ECOLI Translation initiation factor IF-3 OS=Escherichia coli (strain K12) GN=infC PE=1 SV=1	913.491	1.17e-18	1.93e-28	>sp|P0A707|IF3_ECOLI Translation initiation factor IF-3 OS=Escherichia coli (strain K12) GN=infC PE=1 SV=1-77->sp|P0A707|IF3_ECOLI Translation initiation factor IF-3 OS=Escherichia coli (strain K12) GN=infC PE=1 SV=1-82	1% FDR
2422-1-23-1-25-1	F1_Agilent5_20160307_FL_EColi_DSSO_XL_SCX_f28_CID_MS2_MS3_ETD_MS2.mgf	intra	14541	4	1910.99	3	LGMKATVK	4	293	>sp|P36929|RSMB_ECOLI Ribosomal RNA small subunit methyltransferase B OS=Escherichia coli (strain K12) GN=rsmB PE=1 SV=2	846.5	3.77e-23	3.54e-35	VYDNLKR	6	286	>sp|P36929|RSMB_ECOLI Ribosomal RNA small subunit methyltransferase B OS=Escherichia coli (strain K12) GN=rsmB PE=1 SV=2	906.492	1.85e-28	1.85e-28	>sp|P36929|RSMB_ECOLI Ribosomal RNA small subunit methyltransferase B OS=Escherichia coli (strain K12) GN=rsmB PE=1 SV=2-291->sp|P36929|RSMB_ECOLI Ribosomal RNA small subunit methyltransferase B OS=Escherichia coli (strain K12) GN=rsmB PE=1 SV=2-296	1% FDR
6301-1-8-1-4-1	F1_Agilent5_20160312_FL_EColi_low-conc_DSSO_SCX_CID_MS2_MS3_ETD_MS2_f28.mgf	intra	29786	4	2526.4	6	PGKVGIVSR	3	145	>sp|P0AGE9|SUCD_ECOLI Succinyl-CoA ligase [ADP-forming] subunit alpha OS=Escherichia coli (strain K12) GN=sucD PE=1 SV=2	911.555	0.253575	1.82e-14	SLADIGEALKTVLK	10	276	>sp|P0AGE9|SUCD_ECOLI Succinyl-CoA ligase [ADP-forming] subunit alpha OS=Escherichia coli (strain K12) GN=sucD PE=1 SV=2	1456.85	6.05e-14	1.57e-28	>sp|P0AGE9|SUCD_ECOLI Succinyl-CoA ligase [ADP-forming] subunit alpha OS=Escherichia coli (strain K12) GN=sucD PE=1 SV=2-147->sp|P0AGE9|SUCD_ECOLI Succinyl-CoA ligase [ADP-forming] subunit alpha OS=Escherichia coli (strain K12) GN=sucD PE=1 SV=2-285	1% FDR
4077-1-13-1-36-1	F1_Agilent5_20160307_FL_EColi_DSSO_XL_SCX_f25_CID_MS2_MS3_ETD_MS2.mgf	intra	22241	4	2605.39	4	AFTKDFLAR	4	106	>sp|P15640|PUR2_ECOLI Phosphoribosylamine--glycine ligase OS=Escherichia coli (strain K12) GN=purD PE=1 SV=2	1067.58	1	1.86e-11	GAPIVIKADGLAAGK	7	139	>sp|P15640|PUR2_ECOLI Phosphoribosylamine--glycine ligase OS=Escherichia coli (strain K12) GN=purD PE=1 SV=2	1379.81	3.41e-12	1.27e-28	>sp|P15640|PUR2_ECOLI Phosphoribosylamine--glycine ligase OS=Escherichia coli (strain K12) GN=purD PE=1 SV=2-109->sp|P15640|PUR2_ECOLI Phosphoribosylamine--glycine ligase OS=Escherichia coli (strain K12) GN=purD PE=1 SV=2-145	1% FDR
577-1-6-1-19-1	F1_Agilent5_20160307_FL_EColi_DSSO_XL_SCX_f38_CID_MS2_MS3_ETD_MS2.mgf	intra	5830	4	1868.95	1	HPYKPK	4	80	>sp|P68919|RL25_ECOLI 50S ribosomal protein L25 OS=Escherichia coli (strain K12) GN=rplY PE=1 SV=1	768.428	2.92e-12	4.72e-19	VKAQDVQR	2	72	>sp|P68919|RL25_ECOLI 50S ribosomal protein L25 OS=Escherichia coli (strain K12) GN=rplY PE=1 SV=1	942.525	2.81e-19	1.12e-28	>sp|P68919|RL25_ECOLI 50S ribosomal protein L25 OS=Escherichia coli (strain K12) GN=rplY PE=1 SV=1-73->sp|P68919|RL25_ECOLI 50S ribosomal protein L25 OS=Escherichia coli (strain K12) GN=rplY PE=1 SV=1-83	1% FDR
1218-1-36-1-31-1	F1_Agilent5_20160307_FL_EColi_DSSO_XL_SCX_f32_CID_MS2_MS3_ETD_MS2.mgf	intra	9532	4	2357.23	3	AIQVTTGAKK	9	47	>sp|P60438|RL3_ECOLI 50S ribosomal protein L3 OS=Escherichia coli (strain K12) GN=rplC PE=1 SV=1	1015.6	1.22e-18	5.25e-33	VTKPEAGHFAK	3	60	>sp|P60438|RL3_ECOLI 50S ribosomal protein L3 OS=Escherichia coli (strain K12) GN=rplC PE=1 SV=1	1183.63	5.19e-16	1.08e-28	>sp|P60438|RL3_ECOLI 50S ribosomal protein L3 OS=Escherichia coli (strain K12) GN=rplC PE=1 SV=1-55->sp|P60438|RL3_ECOLI 50S ribosomal protein L3 OS=Escherichia coli (strain K12) GN=rplC PE=1 SV=1-62	1% FDR
1955-1-7-1-8-1	F1_Agilent5_20160307_FL_EColi_DSSO_XL_SCX_f23_CID_MS2_MS3_ETD_MS2.mgf	intra	16126	4	2884.3	1	MKEGQEK	2	423	>sp|P0A6Z3|HTPG_ECOLI Chaperone protein HtpG OS=Escherichia coli (strain K12) GN=htpG PE=1 SV=1	848.406	1	2.1e-12	VDESLEKLADEVDESAK	7	486	>sp|P0A6Z3|HTPG_ECOLI Chaperone protein HtpG OS=Escherichia coli (strain K12) GN=htpG PE=1 SV=1	1875.89	4.01e-13	1.04e-28	>sp|P0A6Z3|HTPG_ECOLI Chaperone protein HtpG OS=Escherichia coli (strain K12) GN=htpG PE=1 SV=1-424->sp|P0A6Z3|HTPG_ECOLI Chaperone protein HtpG OS=Escherichia coli (strain K12) GN=htpG PE=1 SV=1-492	1% FDR
3276-1-3-1-5-1	F1_Agilent5_20160312_FL_EColi_low-conc_DSSO_SCX_CID_MS2_MS3_ETD_MS2_f36.mgf	intra	17624	4	3171.5	1	VSYFGQKMK	7	382	>sp|P0A9Q7|ADHE_ECOLI Aldehyde-alcohol dehydrogenase OS=Escherichia coli (strain K12) GN=adhE PE=1 SV=2	1086.55	7.47e-07	1.14e-19	KAQREYASFTQEQVDK	1	18	>sp|P0A9Q7|ADHE_ECOLI Aldehyde-alcohol dehydrogenase OS=Escherichia coli (strain K12) GN=adhE PE=1 SV=2	1926.94	7.13e-13	7.02e-29	>sp|P0A9Q7|ADHE_ECOLI Aldehyde-alcohol dehydrogenase OS=Escherichia coli (strain K12) GN=adhE PE=1 SV=2-18->sp|P0A9Q7|ADHE_ECOLI Aldehyde-alcohol dehydrogenase OS=Escherichia coli (strain K12) GN=adhE PE=1 SV=2-388	1% FDR
1318-1-10-1-10-1	F1_Agilent5_20160307_FL_EColi_DSSO_XL_SCX_f34_CID_MS2_MS3_ETD_MS2.mgf	intra	9440	4	1866.03	9	LAKLEK	3	24	>sp|P0AD49|RAIA_ECOLI Ribosome-associated inhibitor A OS=Escherichia coli (strain K12) GN=raiA PE=1 SV=2	700.448	1.79e-11	6.59e-22	QLNKLQHK	4	84	>sp|P0AD49|RAIA_ECOLI Ribosome-associated inhibitor A OS=Escherichia coli (strain K12) GN=raiA PE=1 SV=2	1007.59	3.83e-18	6.78e-29	>sp|P0AD49|RAIA_ECOLI Ribosome-associated inhibitor A OS=Escherichia coli (strain K12) GN=raiA PE=1 SV=2-26->sp|P0AD49|RAIA_ECOLI Ribosome-associated inhibitor A OS=Escherichia coli (strain K12) GN=raiA PE=1 SV=2-87	1% FDR
3648-1-41-1-40-1	F1_Agilent5_20160312_FL_EColi_low-conc_DSSO_SCX_CID_MS2_MS3_ETD_MS2_f38.mgf	intra	17204	5	3864.05	1	INADKVVVTRPGGEQGK	5	67	>sp|P0ADV1|LPTA_ECOLI Lipopolysaccharide export system protein LptA OS=Escherichia coli (strain K12) GN=lptA PE=1 SV=1	1766.96	1.71e-09	1.33e-32	RVTTVLVPSQLQDKNNK	14	159	>sp|P0ADV1|LPTA_ECOLI Lipopolysaccharide export system protein LptA OS=Escherichia coli (strain K12) GN=lptA PE=1 SV=1	1939.09	1.61e-15	6.42e-29	>sp|P0ADV1|LPTA_ECOLI Lipopolysaccharide export system protein LptA OS=Escherichia coli (strain K12) GN=lptA PE=1 SV=1-172->sp|P0ADV1|LPTA_ECOLI Lipopolysaccharide export system protein LptA OS=Escherichia coli (strain K12) GN=lptA PE=1 SV=1-71	1% FDR
1490-1-16-1-85-1	F1_Agilent5_20160312_FL_EColi_low-conc_DSSO_SCX_CID_MS2_MS3_ETD_MS2_f26.mgf	intra	16465	4	3180.59	7	VKGSSSMoLK	2	66	>sp|P0AFJ1|PHNA_ECOLI Protein PhnA OS=Escherichia coli (strain K12) GN=phnA PE=4 SV=1	951.506	5.46e-07	3.76e-15	DANGNLLADGDSVTIIKDLK	17	46	>sp|P0AFJ1|PHNA_ECOLI Protein PhnA OS=Escherichia coli (strain K12) GN=phnA PE=4 SV=1	2071.08	1.48e-14	6.14e-29	>sp|P0AFJ1|PHNA_ECOLI Protein PhnA OS=Escherichia coli (strain K12) GN=phnA PE=4 SV=1-62->sp|P0AFJ1|PHNA_ECOLI Protein PhnA OS=Escherichia coli (strain K12) GN=phnA PE=4 SV=1-67	1% FDR
3124-1-18-1-25-1	F1_Agilent5_20160307_FL_EColi_DSSO_XL_SCX_f27_CID_MS2_MS3_ETD_MS2.mgf	intra	18437	4	2074.12	3	MVIGNKGAK	6	245	>sp|P06616|ERA_ECOLI GTPase Era OS=Escherichia coli (strain K12) GN=era PE=1 SV=2	916.516	5.51e-29	5.51e-29	IKTIGIEAR	2	254	>sp|P06616|ERA_ECOLI GTPase Era OS=Escherichia coli (strain K12) GN=era PE=1 SV=2	999.608	5.51e-29	5.51e-29	>sp|P06616|ERA_ECOLI GTPase Era OS=Escherichia coli (strain K12) GN=era PE=1 SV=2-250->sp|P06616|ERA_ECOLI GTPase Era OS=Escherichia coli (strain K12) GN=era PE=1 SV=2-255	1% FDR
3473-1-37-1-32-1	F1_Agilent5_20160307_FL_EColi_DSSO_XL_SCX_f29_CID_MS2_MS3_ETD_MS2.mgf	intra	18765	5	2987.48	2	EGVSKDDAEALKK	5	97	>sp|P0A7K2|RL7_ECOLI 50S ribosomal protein L7/L12 OS=Escherichia coli (strain K12) GN=rplL PE=1 SV=2	1388.71	6.41e-32	6.98e-41	EAKDLVESAPAALK	3	83	>sp|P0A7K2|RL7_ECOLI 50S ribosomal protein L7/L12 OS=Escherichia coli (strain K12) GN=rplL PE=1 SV=2	1440.78	3.54e-29	3.54e-29	>sp|P0A7K2|RL7_ECOLI 50S ribosomal protein L7/L12 OS=Escherichia coli (strain K12) GN=rplL PE=1 SV=2-101->sp|P0A7K2|RL7_ECOLI 50S ribosomal protein L7/L12 OS=Escherichia coli (strain K12) GN=rplL PE=1 SV=2-85	1% FDR
3022-2-14-1-32-1	F1_Agilent5_20160312_FL_EColi_low-conc_DSSO_SCX_CID_MS2_MS3_ETD_MS2_f31.mgf	intra	16771	4	2197.06	1	EQGKGASR	4	11	>sp|P68919|RL25_ECOLI 50S ribosomal protein L25 OS=Escherichia coli (strain K12) GN=rplY PE=1 SV=1	831.42	4.1e-24	4.1e-24	MFTINAEVRK	1	1	>sp|P68919|RL25_ECOLI 50S ribosomal protein L25 OS=Escherichia coli (strain K12) GN=rplY PE=1 SV=1	1207.64	1.73e-16	3.51e-29	>sp|P68919|RL25_ECOLI 50S ribosomal protein L25 OS=Escherichia coli (strain K12) GN=rplY PE=1 SV=1-1->sp|P68919|RL25_ECOLI 50S ribosomal protein L25 OS=Escherichia coli (strain K12) GN=rplY PE=1 SV=1-14	1% FDR
1514-1-36-1-60-1	F1_Agilent5_20160312_FL_EColi_low-conc_DSSO_SCX_CID_MS2_MS3_ETD_MS2_f38.mgf	intra	9873	4	2276.18	2	AEQALKQSR	6	43	>sp|P64581|YQJD_ECOLI Uncharacterized protein YqjD OS=Escherichia coli (strain K12) GN=yqjD PE=1 SV=1	1029.56	1.19e-26	6.29e-39	SKEELSKIR	7	32	>sp|P64581|YQJD_ECOLI Uncharacterized protein YqjD OS=Escherichia coli (strain K12) GN=yqjD PE=1 SV=1	1088.62	5.01e-20	3.39e-29	>sp|P64581|YQJD_ECOLI Uncharacterized protein YqjD OS=Escherichia coli (strain K12) GN=yqjD PE=1 SV=1-38->sp|P64581|YQJD_ECOLI Uncharacterized protein YqjD OS=Escherichia coli (strain K12) GN=yqjD PE=1 SV=1-48	1% FDR
2448-1-33-1-65-1	F1_Agilent5_20160307_FL_EColi_DSSO_XL_SCX_f30_CID_MS2_MS3_ETD_MS2.mgf	intra	14663	4	2625.41	3	KAKPTQAK	1	198	>sp|P0A7L0|RL1_ECOLI 50S ribosomal protein L1 OS=Escherichia coli (strain K12) GN=rplA PE=1 SV=2	870.529	2.71e-08	2.55e-20	VGTVTPNVAEAVKNAK	13	142	>sp|P0A7L0|RL1_ECOLI 50S ribosomal protein L1 OS=Escherichia coli (strain K12) GN=rplA PE=1 SV=2	1596.88	2.47e-29	2.47e-29	>sp|P0A7L0|RL1_ECOLI 50S ribosomal protein L1 OS=Escherichia coli (strain K12) GN=rplA PE=1 SV=2-154->sp|P0A7L0|RL1_ECOLI 50S ribosomal protein L1 OS=Escherichia coli (strain K12) GN=rplA PE=1 SV=2-198	1% FDR
4183-1-21-1-55-1	F1_Agilent5_20160307_FL_EColi_DSSO_XL_SCX_f33_CID_MS2_MS3_ETD_MS2.mgf	intra	20115	4	2580.32	4	LKELTR	2	405	>sp|P0AB89|PUR8_ECOLI Adenylosuccinate lyase OS=Escherichia coli (strain K12) GN=purB PE=1 SV=1	758.465	1.79e-09	4.67e-17	TTNHDVKAVEYFLK	7	88	>sp|P0AB89|PUR8_ECOLI Adenylosuccinate lyase OS=Escherichia coli (strain K12) GN=purB PE=1 SV=1	1663.86	1.6e-12	2.35e-29	>sp|P0AB89|PUR8_ECOLI Adenylosuccinate lyase OS=Escherichia coli (strain K12) GN=purB PE=1 SV=1-406->sp|P0AB89|PUR8_ECOLI Adenylosuccinate lyase OS=Escherichia coli (strain K12) GN=purB PE=1 SV=1-94	1% FDR
2734-1-17-1-42-1	F1_Agilent5_20160307_FL_EColi_DSSO_XL_SCX_f32_CID_MS2_MS3_ETD_MS2.mgf	intra	14786	4	2481.28	1	LVAKHDPDNK	4	119	>sp|P31133|POTF_ECOLI Putrescine-binding periplasmic protein OS=Escherichia coli (strain K12) GN=potF PE=1 SV=3	1135.6	2.81e-05	2.6e-19	LFTLKVQDPK	5	345	>sp|P31133|POTF_ECOLI Putrescine-binding periplasmic protein OS=Escherichia coli (strain K12) GN=potF PE=1 SV=3	1187.69	1.98e-29	1.98e-29	>sp|P31133|POTF_ECOLI Putrescine-binding periplasmic protein OS=Escherichia coli (strain K12) GN=potF PE=1 SV=3-122->sp|P31133|POTF_ECOLI Putrescine-binding periplasmic protein OS=Escherichia coli (strain K12) GN=potF PE=1 SV=3-349	1% FDR
2787-2-4-1-20-1	F1_Agilent5_20160312_FL_EColi_low-conc_DSSO_SCX_CID_MS2_MS3_ETD_MS2_f35.mgf	intra	14675	4	2373.23	3	DGKVTSDAR	3	28	>sp|P0A799|PGK_ECOLI Phosphoglycerate kinase OS=Escherichia coli (strain K12) GN=pgk PE=1 SV=2	947.467	4.66e-50	5.21e-59	DKLSNPVRLVK	2	83	>sp|P0A799|PGK_ECOLI Phosphoglycerate kinase OS=Escherichia coli (strain K12) GN=pgk PE=1 SV=2	1267.76	1.25e-17	9.84e-30	>sp|P0A799|PGK_ECOLI Phosphoglycerate kinase OS=Escherichia coli (strain K12) GN=pgk PE=1 SV=2-30->sp|P0A799|PGK_ECOLI Phosphoglycerate kinase OS=Escherichia coli (strain K12) GN=pgk PE=1 SV=2-84	1% FDR
2137-1-3-1-63-1	F1_Agilent5_20160307_FL_EColi_DSSO_XL_SCX_f31_CID_MS2_MS3_ETD_MS2.mgf	intra	12276	4	2840.35	5	KVEADCR	1	183	>sp|P60422|RL2_ECOLI 50S ribosomal protein L2 OS=Escherichia coli (strain K12) GN=rplB PE=1 SV=2	876.412	3.4e-27	1.1e-35	NIPVGSTVHNVEMKPGK	14	134	>sp|P60422|RL2_ECOLI 50S ribosomal protein L2 OS=Escherichia coli (strain K12) GN=rplB PE=1 SV=2	1805.95	9.45e-30	9.45e-30	>sp|P60422|RL2_ECOLI 50S ribosomal protein L2 OS=Escherichia coli (strain K12) GN=rplB PE=1 SV=2-147->sp|P60422|RL2_ECOLI 50S ribosomal protein L2 OS=Escherichia coli (strain K12) GN=rplB PE=1 SV=2-183	1% FDR
3366-2-29-1-25-1	F1_Agilent5_20160307_FL_EColi_DSSO_XL_SCX_f28_CID_MS2_MS3_ETD_MS2.mgf	intra	18763	4	1859.99	3	STVKQLR	4	540	>sp|P60785|LEPA_ECOLI Elongation factor 4 OS=Escherichia coli (strain K12) GN=lepA PE=1 SV=1	830.497	1.45e-27	2.59e-39	MKDLIPR	2	515	>sp|P60785|LEPA_ECOLI Elongation factor 4 OS=Escherichia coli (strain K12) GN=lepA PE=1 SV=1	871.495	9e-30	9e-30	>sp|P60785|LEPA_ECOLI Elongation factor 4 OS=Escherichia coli (strain K12) GN=lepA PE=1 SV=1-516->sp|P60785|LEPA_ECOLI Elongation factor 4 OS=Escherichia coli (strain K12) GN=lepA PE=1 SV=1-543	1% FDR
2428-1-22-1-22-1	F1_Agilent5_20160307_FL_EColi_DSSO_XL_SCX_f27_CID_MS2_MS3_ETD_MS2.mgf	intra	15050	4	1815.03	2	AALIAKSR	6	310	>sp|P15288|PEPD_ECOLI Cytosol non-specific dipeptidase OS=Escherichia coli (strain K12) GN=pepD PE=1 SV=3	828.518	3.51e-19	7.23e-30	AALIAKSR	6	310	>sp|P15288|PEPD_ECOLI Cytosol non-specific dipeptidase OS=Escherichia coli (strain K12) GN=pepD PE=1 SV=3	828.518	3.51e-19	7.23e-30	>sp|P15288|PEPD_ECOLI Cytosol non-specific dipeptidase OS=Escherichia coli (strain K12) GN=pepD PE=1 SV=3-315->sp|P15288|PEPD_ECOLI Cytosol non-specific dipeptidase OS=Escherichia coli (strain K12) GN=pepD PE=1 SV=3-315	1% FDR
1258-1-29-1-7-1	F1_Agilent5_20160307_FL_EColi_DSSO_XL_SCX_f36_CID_MS2_MS3_ETD_MS2.mgf	intra	8614	4	1755.01	4	AVNIKTK	5	108	>sp|P0A9K3|PHOL_ECOLI PhoH-like protein OS=Escherichia coli (strain K12) GN=ybeZ PE=1 SV=2	772.481	8.56e-40	1.76e-50	RGVIKPR	5	115	>sp|P0A9K3|PHOL_ECOLI PhoH-like protein OS=Escherichia coli (strain K12) GN=ybeZ PE=1 SV=2	824.534	1.04e-21	7.13e-30	>sp|P0A9K3|PHOL_ECOLI PhoH-like protein OS=Escherichia coli (strain K12) GN=ybeZ PE=1 SV=2-112->sp|P0A9K3|PHOL_ECOLI PhoH-like protein OS=Escherichia coli (strain K12) GN=ybeZ PE=1 SV=2-119	1% FDR
5436-2-25-1-33-1	F1_Agilent5_20160312_FL_EColi_low-conc_DSSO_SCX_CID_MS2_MS3_ETD_MS2_f31.mgf	intra	26833	4	2340.2	3	QKLQLK	2	54	>sp|P0ACW6|YDCH_ECOLI Uncharacterized protein YdcH OS=Escherichia coli (strain K12) GN=ydcH PE=4 SV=2	756.486	1.5e-16	1.03e-24	MFPEYRDLISR	1	1	>sp|P0ACW6|YDCH_ECOLI Uncharacterized protein YdcH OS=Escherichia coli (strain K12) GN=ydcH PE=4 SV=2	1425.71	6.87e-30	6.87e-30	>sp|P0ACW6|YDCH_ECOLI Uncharacterized protein YdcH OS=Escherichia coli (strain K12) GN=ydcH PE=4 SV=2-1->sp|P0ACW6|YDCH_ECOLI Uncharacterized protein YdcH OS=Escherichia coli (strain K12) GN=ydcH PE=4 SV=2-55	1% FDR
947-1-6-1-45-1	F1_Agilent5_20160307_FL_EColi_DSSO_XL_SCX_f35_CID_MS2_MS3_ETD_MS2.mgf	intra	7725	4	2293.15	1	NSGKAPR	4	292	>sp|P0AGJ9|SYY_ECOLI Tyrosine--tRNA ligase OS=Escherichia coli (strain K12) GN=tyrS PE=1 SV=2	728.393	9.1e-16	3.36e-26	LVHGEEGLQAAKR	12	310	>sp|P0AGJ9|SYY_ECOLI Tyrosine--tRNA ligase OS=Escherichia coli (strain K12) GN=tyrS PE=1 SV=2	1406.76	4.12e-15	6.17e-30	>sp|P0AGJ9|SYY_ECOLI Tyrosine--tRNA ligase OS=Escherichia coli (strain K12) GN=tyrS PE=1 SV=2-295->sp|P0AGJ9|SYY_ECOLI Tyrosine--tRNA ligase OS=Escherichia coli (strain K12) GN=tyrS PE=1 SV=2-321	1% FDR
1390-1-27-1-11-1	F1_Agilent5_20160312_FL_EColi_low-conc_DSSO_SCX_CID_MS2_MS3_ETD_MS2_f38.mgf	intra	9450	4	2203.16	1	KAQLNMoVR	1	156	>sp|P0A6P7|ENGB_ECOLI Probable GTP-binding protein EngB OS=Escherichia coli (strain K12) GN=engB PE=1 SV=1	974.533	1.79e-43	9.45e-56	QGVDKLRQK	5	184	>sp|P0A6P7|ENGB_ECOLI Probable GTP-binding protein EngB OS=Escherichia coli (strain K12) GN=engB PE=1 SV=1	1070.62	4.27e-21	6.09e-30	>sp|P0A6P7|ENGB_ECOLI Probable GTP-binding protein EngB OS=Escherichia coli (strain K12) GN=engB PE=1 SV=1-156->sp|P0A6P7|ENGB_ECOLI Probable GTP-binding protein EngB OS=Escherichia coli (strain K12) GN=engB PE=1 SV=1-188	1% FDR
440-1-24-1-181-1	F1_Agilent5_20160312_FL_EColi_low-conc_DSSO_SCX_CID_MS2_MS3_ETD_MS2_f26.mgf	intra	9602	4	2955.4	19	MTQDELKK	1	1	>sp|P0A7Z0|RPIA_ECOLI Ribose-5-phosphate isomerase A OS=Escherichia coli (strain K12) GN=rpiA PE=1 SV=1	991.501	1	1.03e-11	GQIEGAVSSSDASTEKLK	16	44	>sp|P0A7Z0|RPIA_ECOLI Ribose-5-phosphate isomerase A OS=Escherichia coli (strain K12) GN=rpiA PE=1 SV=1	1805.9	9.42e-13	6.01e-30	>sp|P0A7Z0|RPIA_ECOLI Ribose-5-phosphate isomerase A OS=Escherichia coli (strain K12) GN=rpiA PE=1 SV=1-1->sp|P0A7Z0|RPIA_ECOLI Ribose-5-phosphate isomerase A OS=Escherichia coli (strain K12) GN=rpiA PE=1 SV=1-59	1% FDR
912-1-34-1-46-1	F1_Agilent5_20160307_FL_EColi_DSSO_XL_SCX_f34_CID_MS2_MS3_ETD_MS2.mgf	intra	7898	4	1931.04	7	KGAIVTGK	1	450	>sp|P0AG67|RS1_ECOLI 30S ribosomal protein S1 OS=Escherichia coli (strain K12) GN=rpsA PE=1 SV=1	772.481	1.06e-21	1.93e-35	GDRVEGKIK	7	364	>sp|P0AG67|RS1_ECOLI 30S ribosomal protein S1 OS=Escherichia coli (strain K12) GN=rpsA PE=1 SV=1	1000.57	5.45e-21	4.76e-30	>sp|P0AG67|RS1_ECOLI 30S ribosomal protein S1 OS=Escherichia coli (strain K12) GN=rpsA PE=1 SV=1-370->sp|P0AG67|RS1_ECOLI 30S ribosomal protein S1 OS=Escherichia coli (strain K12) GN=rpsA PE=1 SV=1-450	1% FDR
2973-1-29-1-3-1	F1_Agilent5_20160307_FL_EColi_DSSO_XL_SCX_f26_CID_MS2_MS3_ETD_MS2.mgf	intra	17615	4	2275.02	1	VDKDAVSR	3	292	>sp|P0A8M0|SYN_ECOLI Asparagine--tRNA ligase OS=Escherichia coli (strain K12) GN=asnS PE=1 SV=2	888.466	5.93e-09	1.43e-22	ADDMKFFAER	5	282	>sp|P0A8M0|SYN_ECOLI Asparagine--tRNA ligase OS=Escherichia coli (strain K12) GN=asnS PE=1 SV=2	1228.55	8.23e-19	4.46e-30	>sp|P0A8M0|SYN_ECOLI Asparagine--tRNA ligase OS=Escherichia coli (strain K12) GN=asnS PE=1 SV=2-286->sp|P0A8M0|SYN_ECOLI Asparagine--tRNA ligase OS=Escherichia coli (strain K12) GN=asnS PE=1 SV=2-294	1% FDR
558-1-2-1-21-1	F1_Agilent5_20160307_FL_EColi_DSSO_XL_SCX_f27_CID_MS2_MS3_ETD_MS2.mgf	intra	6102	4	1649.79	5	DGDKSR	4	53	>sp|P0A6P9|ENO_ECOLI Enolase OS=Escherichia coli (strain K12) GN=eno PE=1 SV=2	676.314	9.09e-06	7.4e-15	TVKEAIR	3	178	>sp|P0A6P9|ENO_ECOLI Enolase OS=Escherichia coli (strain K12) GN=eno PE=1 SV=2	815.487	4.73e-21	3.85e-30	>sp|P0A6P9|ENO_ECOLI Enolase OS=Escherichia coli (strain K12) GN=eno PE=1 SV=2-180->sp|P0A6P9|ENO_ECOLI Enolase OS=Escherichia coli (strain K12) GN=eno PE=1 SV=2-56	1% FDR
1331-1-2-1-15-1	F1_Agilent5_20160307_FL_EColi_DSSO_XL_SCX_f28_CID_MS2_MS3_ETD_MS2.mgf	intra	9495	4	1616.88	2	AAGAKR	5	185	>sp|P0AAI9|FABD_ECOLI Malonyl CoA-acyl carrier protein transacylase OS=Escherichia coli (strain K12) GN=fabD PE=1 SV=2	572.339	3.08e-11	1.72e-21	VLTGLTKR	7	280	>sp|P0AAI9|FABD_ECOLI Malonyl CoA-acyl carrier protein transacylase OS=Escherichia coli (strain K12) GN=fabD PE=1 SV=2	886.56	3.01e-30	3.01e-30	>sp|P0AAI9|FABD_ECOLI Malonyl CoA-acyl carrier protein transacylase OS=Escherichia coli (strain K12) GN=fabD PE=1 SV=2-189->sp|P0AAI9|FABD_ECOLI Malonyl CoA-acyl carrier protein transacylase OS=Escherichia coli (strain K12) GN=fabD PE=1 SV=2-286	1% FDR
3649-1-25-1-2-1	F1_Agilent5_20160307_FL_EColi_DSSO_XL_SCX_f26_CID_MS2_MS3_ETD_MS2.mgf	intra	20463	4	2357.26	4	MLVKAMANK	4	65	>sp|P0AB18|TUSE_ECOLI Sulfurtransferase TusE OS=Escherichia coli (strain K12) GN=tusE PE=1 SV=1	1004.55	1.28e-26	1.01e-37	IAGLPKPVKCI	9	99	>sp|P0AB18|TUSE_ECOLI Sulfurtransferase TusE OS=Escherichia coli (strain K12) GN=tusE PE=1 SV=1	1194.72	8.08e-17	2.64e-30	>sp|P0AB18|TUSE_ECOLI Sulfurtransferase TusE OS=Escherichia coli (strain K12) GN=tusE PE=1 SV=1-107->sp|P0AB18|TUSE_ECOLI Sulfurtransferase TusE OS=Escherichia coli (strain K12) GN=tusE PE=1 SV=1-68	1% FDR
3485-1-17-1-71-1	F1_Agilent5_20160312_FL_EColi_low-conc_DSSO_SCX_CID_MS2_MS3_ETD_MS2_f27.mgf	intra	22983	4	3595.81	1	SKAPNSPVAGR	2	638	>sp|P0A9M8|PTA_ECOLI Phosphate acetyltransferase OS=Escherichia coli (strain K12) GN=pta PE=1 SV=2	1082.58	1.96e-08	7.85e-18	ATVFIFPDLNTGNTTYKAVQR	17	649	>sp|P0A9M8|PTA_ECOLI Phosphate acetyltransferase OS=Escherichia coli (strain K12) GN=pta PE=1 SV=2	2355.22	1.07e-17	1.98e-30	>sp|P0A9M8|PTA_ECOLI Phosphate acetyltransferase OS=Escherichia coli (strain K12) GN=pta PE=1 SV=2-639->sp|P0A9M8|PTA_ECOLI Phosphate acetyltransferase OS=Escherichia coli (strain K12) GN=pta PE=1 SV=2-665	1% FDR
2380-1-2-1-17-1	F1_Agilent5_20160307_FL_EColi_DSSO_XL_SCX_f27_CID_MS2_MS3_ETD_MS2.mgf	intra	14802	4	2252.19	1	VNALKEQA	5	427	>sp|P06988|HISX_ECOLI Histidinol dehydrogenase OS=Escherichia coli (strain K12) GN=hisD PE=1 SV=5	871.476	4.19e-28	4.19e-28	LTAHKNAVTLR	5	416	>sp|P06988|HISX_ECOLI Histidinol dehydrogenase OS=Escherichia coli (strain K12) GN=hisD PE=1 SV=5	1222.71	1.15e-15	1.57e-30	>sp|P06988|HISX_ECOLI Histidinol dehydrogenase OS=Escherichia coli (strain K12) GN=hisD PE=1 SV=5-420->sp|P06988|HISX_ECOLI Histidinol dehydrogenase OS=Escherichia coli (strain K12) GN=hisD PE=1 SV=5-431	1% FDR
1570-1-41-1-35-1	F1_Agilent5_20160307_FL_EColi_DSSO_XL_SCX_f26_CID_MS2_MS3_ETD_MS2.mgf	intra	11532	4	2389.21	2	KLGEEGATLR	1	541	>sp|P13458|SBCC_ECOLI Nuclease SbcCD subunit C OS=Escherichia coli (strain K12) GN=sbcC PE=1 SV=1	1072.59	1.87e-37	2.64e-47	EKTQQLADVK	2	472	>sp|P13458|SBCC_ECOLI Nuclease SbcCD subunit C OS=Escherichia coli (strain K12) GN=sbcC PE=1 SV=1	1158.62	1.46e-30	1.46e-30	>sp|P13458|SBCC_ECOLI Nuclease SbcCD subunit C OS=Escherichia coli (strain K12) GN=sbcC PE=1 SV=1-473->sp|P13458|SBCC_ECOLI Nuclease SbcCD subunit C OS=Escherichia coli (strain K12) GN=sbcC PE=1 SV=1-541	1% FDR
935-1-47-1-30-1	F1_Agilent5_20160307_FL_EColi_DSSO_XL_SCX_f22_CID_MS2_MS3_ETD_MS2.mgf	inter	12294	4	2926.41	6	GIKVEVSGR	3	148	>sp|P0A7V3|RS3_ECOLI 30S ribosomal protein S3 OS=Escherichia coli (strain K12) GN=rpsC PE=1 SV=2	943.545	1.7e-15	7.08e-27	DLETQSQDGTFDKLTK	13	116	>sp|P0A7V0|RS2_ECOLI 30S ribosomal protein S2 OS=Escherichia coli (strain K12) GN=rpsB PE=1 SV=2	1824.87	4.59e-17	1.45e-30	>sp|P0A7V0|RS2_ECOLI 30S ribosomal protein S2 OS=Escherichia coli (strain K12) GN=rpsB PE=1 SV=2-128->sp|P0A7V3|RS3_ECOLI 30S ribosomal protein S3 OS=Escherichia coli (strain K12) GN=rpsC PE=1 SV=2-150	1% FDR
261-1-11-1-2-1	F1_Agilent5_20160312_FL_EColi_low-conc_DSSO_SCX_CID_MS2_MS3_ETD_MS2_f28.mgf	intra	5053	4	2153.95	6	SSAQAKMEK	6	111	>sp|P45523|FKBA_ECOLI FKBP-type peptidyl-prolyl cis-trans isomerase FkpA OS=Escherichia coli (strain K12) GN=fkpA PE=1 SV=1	978.48	5.71e-27	7.19e-39	DAADNEAKGK	8	120	>sp|P45523|FKBA_ECOLI FKBP-type peptidyl-prolyl cis-trans isomerase FkpA OS=Escherichia coli (strain K12) GN=fkpA PE=1 SV=1	1017.47	9.68e-31	9.68e-31	>sp|P45523|FKBA_ECOLI FKBP-type peptidyl-prolyl cis-trans isomerase FkpA OS=Escherichia coli (strain K12) GN=fkpA PE=1 SV=1-116->sp|P45523|FKBA_ECOLI FKBP-type peptidyl-prolyl cis-trans isomerase FkpA OS=Escherichia coli (strain K12) GN=fkpA PE=1 SV=1-127	1% FDR
1269-1-11-1-12-1	F1_Agilent5_20160307_FL_EColi_DSSO_XL_SCX_f28_CID_MS2_MS3_ETD_MS2.mgf	intra	9217	4	1648.85	6	TIKPVK	3	164	>sp|P0AFZ1|SSEB_ECOLI Protein SseB OS=Escherichia coli (strain K12) GN=sseB PE=4 SV=1	684.453	4.57e-17	5.47e-25	DFKQNR	3	251	>sp|P0AFZ1|SSEB_ECOLI Protein SseB OS=Escherichia coli (strain K12) GN=sseB PE=4 SV=1	806.404	2.15e-23	9.08e-31	>sp|P0AFZ1|SSEB_ECOLI Protein SseB OS=Escherichia coli (strain K12) GN=sseB PE=4 SV=1-166->sp|P0AFZ1|SSEB_ECOLI Protein SseB OS=Escherichia coli (strain K12) GN=sseB PE=4 SV=1-253	1% FDR
964-1-1-1-30-1	F1_Agilent5_20160312_FL_EColi_low-conc_DSSO_SCX_CID_MS2_MS3_ETD_MS2_f28.mgf	intra	10643	4	3001.38	28	TYMSDCLKNSK	8	52	>sp|P0AFM4|PSIF_ECOLI Phosphate starvation-inducible protein PsiF OS=Escherichia coli (strain K12) GN=psiF PE=1 SV=1	1345.6	3.18e-10	4.76e-25	SAPGEKSLTPQQQK	6	63	>sp|P0AFM4|PSIF_ECOLI Phosphate starvation-inducible protein PsiF OS=Escherichia coli (strain K12) GN=psiF PE=1 SV=1	1497.78	1.44e-19	7.8e-31	>sp|P0AFM4|PSIF_ECOLI Phosphate starvation-inducible protein PsiF OS=Escherichia coli (strain K12) GN=psiF PE=1 SV=1-59->sp|P0AFM4|PSIF_ECOLI Phosphate starvation-inducible protein PsiF OS=Escherichia coli (strain K12) GN=psiF PE=1 SV=1-68	1% FDR
1249-1-31-1-76-1	F1_Agilent5_20160312_FL_EColi_low-conc_DSSO_SCX_CID_MS2_MS3_ETD_MS2_f27.mgf	intra	12721	4	2919.52	7	VAGVSKSTVSR	6	11	>sp|P77615|YCJW_ECOLI Uncharacterized HTH-type transcriptional regulator YcjW OS=Escherichia coli (strain K12) GN=ycjW PE=3 SV=1	1089.61	1	2.64e-11	AIEELQYQPNKLAR	11	40	>sp|P77615|YCJW_ECOLI Uncharacterized HTH-type transcriptional regulator YcjW OS=Escherichia coli (strain K12) GN=ycjW PE=3 SV=1	1671.89	8.45e-18	6.35e-31	>sp|P77615|YCJW_ECOLI Uncharacterized HTH-type transcriptional regulator YcjW OS=Escherichia coli (strain K12) GN=ycjW PE=3 SV=1-16->sp|P77615|YCJW_ECOLI Uncharacterized HTH-type transcriptional regulator YcjW OS=Escherichia coli (strain K12) GN=ycjW PE=3 SV=1-50	1% FDR
187-1-9-1-12-1	F1_Agilent5_20160307_FL_EColi_DSSO_XL_SCX_f35_CID_MS2_MS3_ETD_MS2.mgf	intra	4208	4	2018.96	3	KLEEEAR	1	194	>sp|P0A705|IF2_ECOLI Translation initiation factor IF-2 OS=Escherichia coli (strain K12) GN=infB PE=1 SV=1	873.456	1.64e-12	5.31e-21	KAEEEARR	1	186	>sp|P0A705|IF2_ECOLI Translation initiation factor IF-2 OS=Escherichia coli (strain K12) GN=infB PE=1 SV=1	987.51	1.65e-20	6.29e-31	>sp|P0A705|IF2_ECOLI Translation initiation factor IF-2 OS=Escherichia coli (strain K12) GN=infB PE=1 SV=1-186->sp|P0A705|IF2_ECOLI Translation initiation factor IF-2 OS=Escherichia coli (strain K12) GN=infB PE=1 SV=1-194	1% FDR
6270-1-31-1-64-1	F1_Agilent5_20160312_FL_EColi_low-conc_DSSO_SCX_CID_MS2_MS3_ETD_MS2_f36.mgf	intra	29769	5	3803	1	SVTKVNESLLAGKPIK	4	45	>sp|P05459|PDXB_ECOLI Erythronate-4-phosphate dehydrogenase OS=Escherichia coli (strain K12) GN=pdxB PE=2 SV=2	1682.99	4.5e-12	4.16e-26	ADILTFHTPLFKDGPYK	12	168	>sp|P05459|PDXB_ECOLI Erythronate-4-phosphate dehydrogenase OS=Escherichia coli (strain K12) GN=pdxB PE=2 SV=2	1962.03	8.18e-12	3.23e-31	>sp|P05459|PDXB_ECOLI Erythronate-4-phosphate dehydrogenase OS=Escherichia coli (strain K12) GN=pdxB PE=2 SV=2-179->sp|P05459|PDXB_ECOLI Erythronate-4-phosphate dehydrogenase OS=Escherichia coli (strain K12) GN=pdxB PE=2 SV=2-48	1% FDR
902-1-19-1-30-1	F1_Agilent5_20160307_FL_EColi_DSSO_XL_SCX_f27_CID_MS2_MS3_ETD_MS2.mgf	intra	7734	4	1918.99	1	VKSSAQAK	2	109	>sp|P45523|FKBA_ECOLI FKBP-type peptidyl-prolyl cis-trans isomerase FkpA OS=Escherichia coli (strain K12) GN=fkpA PE=1 SV=1	817.466	1.76e-18	5.72e-27	EQEKLGIK	4	66	>sp|P45523|FKBA_ECOLI FKBP-type peptidyl-prolyl cis-trans isomerase FkpA OS=Escherichia coli (strain K12) GN=fkpA PE=1 SV=1	943.534	3.03e-31	3.03e-31	>sp|P45523|FKBA_ECOLI FKBP-type peptidyl-prolyl cis-trans isomerase FkpA OS=Escherichia coli (strain K12) GN=fkpA PE=1 SV=1-110->sp|P45523|FKBA_ECOLI FKBP-type peptidyl-prolyl cis-trans isomerase FkpA OS=Escherichia coli (strain K12) GN=fkpA PE=1 SV=1-69	1% FDR
465-1-23-1-15-1	F1_Agilent5_20160307_FL_EColi_DSSO_XL_SCX_f33_CID_MS2_MS3_ETD_MS2.mgf	intra	6189	5	2460.25	9	AELSKTQAK	5	14	>sp|P0ACF0|DBHA_ECOLI DNA-binding protein HU-alpha OS=Escherichia coli (strain K12) GN=hupA PE=1 SV=1	974.54	4.23e-14	3.75e-31	TGRNPQTGKEIK	9	59	>sp|P0ACF0|DBHA_ECOLI DNA-binding protein HU-alpha OS=Escherichia coli (strain K12) GN=hupA PE=1 SV=1	1327.72	7.04e-17	2.78e-31	>sp|P0ACF0|DBHA_ECOLI DNA-binding protein HU-alpha OS=Escherichia coli (strain K12) GN=hupA PE=1 SV=1-18->sp|P0ACF0|DBHA_ECOLI DNA-binding protein HU-alpha OS=Escherichia coli (strain K12) GN=hupA PE=1 SV=1-67	1% FDR
4567-1-30-1-33-1	F1_Agilent5_20160307_FL_EColi_DSSO_XL_SCX_f27_CID_MS2_MS3_ETD_MS2.mgf	intra	25113	4	2204.2	3	LIQKMAK	4	406	>sp|P0A9M0|LON_ECOLI Lon protease OS=Escherichia coli (strain K12) GN=lon PE=1 SV=1	830.505	5.08e-17	2.99e-28	TVLIPFENKR	9	733	>sp|P0A9M0|LON_ECOLI Lon protease OS=Escherichia coli (strain K12) GN=lon PE=1 SV=1	1215.7	2.51e-31	2.51e-31	>sp|P0A9M0|LON_ECOLI Lon protease OS=Escherichia coli (strain K12) GN=lon PE=1 SV=1-409->sp|P0A9M0|LON_ECOLI Lon protease OS=Escherichia coli (strain K12) GN=lon PE=1 SV=1-741	1% FDR
2417-1-11-1-34-1	F1_Agilent5_20160307_FL_EColi_DSSO_XL_SCX_f32_CID_MS2_MS3_ETD_MS2.mgf	inter	13647	4	2973.37	7	MNLHEYQAK	1	1	>sp|P0A836|SUCC_ECOLI Succinyl-CoA ligase [ADP-forming] subunit beta OS=Escherichia coli (strain K12) GN=sucC PE=1 SV=1	1132.53	0.198123	1.83e-14	MGHAGAIIAGGKGTADEK	12	245	>sp|P0AGE9|SUCD_ECOLI Succinyl-CoA ligase [ADP-forming] subunit alpha OS=Escherichia coli (strain K12) GN=sucD PE=1 SV=2	1682.84	2.07e-07	2.18e-31	>sp|P0A836|SUCC_ECOLI Succinyl-CoA ligase [ADP-forming] subunit beta OS=Escherichia coli (strain K12) GN=sucC PE=1 SV=1-1->sp|P0AGE9|SUCD_ECOLI Succinyl-CoA ligase [ADP-forming] subunit alpha OS=Escherichia coli (strain K12) GN=sucD PE=1 SV=2-256	1% FDR
532-1-75-1-121-1	F1_Agilent5_20160307_FL_EColi_DSSO_XL_SCX_f34_CID_MS2_MS3_ETD_MS2.mgf	intra	6185	4	2086.03	3	NCKIVK	3	13	>sp|P0A7Q6|RL36_ECOLI 50S ribosomal protein L36 OS=Escherichia coli (strain K12) GN=rpmJ PE=1 SV=1	760.427	1.09e-12	1.09e-12	VICSAEPKHK	8	25	>sp|P0A7Q6|RL36_ECOLI 50S ribosomal protein L36 OS=Escherichia coli (strain K12) GN=rpmJ PE=1 SV=1	1167.61	8.05e-23	2.11e-31	>sp|P0A7Q6|RL36_ECOLI 50S ribosomal protein L36 OS=Escherichia coli (strain K12) GN=rpmJ PE=1 SV=1-15->sp|P0A7Q6|RL36_ECOLI 50S ribosomal protein L36 OS=Escherichia coli (strain K12) GN=rpmJ PE=1 SV=1-32	1% FDR
2597-1-43-1-55-1	F1_Agilent5_20160312_FL_EColi_low-conc_DSSO_SCX_CID_MS2_MS3_ETD_MS2_f27.mgf	intra	19335	4	3284.75	1	ILVYTVNKPQR	8	210	>sp|P10908|UGPQ_ECOLI Glycerophosphoryl diester phosphodiesterase OS=Escherichia coli (strain K12) GN=ugpQ PE=1 SV=1	1329.78	0.000296541	5.27e-13	GGGKLAPENTLASIDVGAK	4	14	>sp|P10908|UGPQ_ECOLI Glycerophosphoryl diester phosphodiesterase OS=Escherichia coli (strain K12) GN=ugpQ PE=1 SV=1	1796.96	1.51e-15	1.77e-31	>sp|P10908|UGPQ_ECOLI Glycerophosphoryl diester phosphodiesterase OS=Escherichia coli (strain K12) GN=ugpQ PE=1 SV=1-17->sp|P10908|UGPQ_ECOLI Glycerophosphoryl diester phosphodiesterase OS=Escherichia coli (strain K12) GN=ugpQ PE=1 SV=1-217	1% FDR
501-1-19-1-4-1	F1_Agilent5_20160312_FL_EColi_low-conc_DSSO_SCX_CID_MS2_MS3_ETD_MS2_f30_in40ul.mgf	intra	8167	4	2218.99	3	NSKSAPGEK	3	60	>sp|P0AFM4|PSIF_ECOLI Phosphate starvation-inducible protein PsiF OS=Escherichia coli (strain K12) GN=psiF PE=1 SV=1	916.461	1.3e-27	1.3e-27	KTYMSDCLK	1	51	>sp|P0AFM4|PSIF_ECOLI Phosphate starvation-inducible protein PsiF OS=Escherichia coli (strain K12) GN=psiF PE=1 SV=1	1144.53	2e-25	1.69e-31	>sp|P0AFM4|PSIF_ECOLI Phosphate starvation-inducible protein PsiF OS=Escherichia coli (strain K12) GN=psiF PE=1 SV=1-51->sp|P0AFM4|PSIF_ECOLI Phosphate starvation-inducible protein PsiF OS=Escherichia coli (strain K12) GN=psiF PE=1 SV=1-62	1% FDR
3719-1-25-1-42-1	F1_Agilent5_20160312_FL_EColi_low-conc_DSSO_SCX_CID_MS2_MS3_ETD_MS2_f41.mgf	inter	15879	5	2770.48	1	LPIKTTFVTK	4	124	>sp|P0ADY7|RL16_ECOLI 50S ribosomal protein L16 OS=Escherichia coli (strain K12) GN=rplP PE=1 SV=1	1146.7	8.54e-30	5.76e-47	AQDVQRHPYKPK	10	74	>sp|P68919|RL25_ECOLI 50S ribosomal protein L25 OS=Escherichia coli (strain K12) GN=rplY PE=1 SV=1	1465.78	5.26e-16	1.69e-31	>sp|P0ADY7|RL16_ECOLI 50S ribosomal protein L16 OS=Escherichia coli (strain K12) GN=rplP PE=1 SV=1-127->sp|P68919|RL25_ECOLI 50S ribosomal protein L25 OS=Escherichia coli (strain K12) GN=rplY PE=1 SV=1-83	1% FDR
3932-1-27-1-37-1	F1_Agilent5_20160307_FL_EColi_DSSO_XL_SCX_f24_CID_MS2_MS3_ETD_MS2.mgf	intra	22496	4	2268.16	4	GTKTEVVK	3	250	>sp|P0AAB4|UBID_ECOLI 3-octaprenyl-4-hydroxybenzoate carboxy-lyase OS=Escherichia coli (strain K12) GN=ubiD PE=1 SV=1	860.497	1.11e-07	4.91e-17	DLFDKLPQFK	5	106	>sp|P0AAB4|UBID_ECOLI 3-octaprenyl-4-hydroxybenzoate carboxy-lyase OS=Escherichia coli (strain K12) GN=ubiD PE=1 SV=1	1249.67	1.62e-31	1.62e-31	>sp|P0AAB4|UBID_ECOLI 3-octaprenyl-4-hydroxybenzoate carboxy-lyase OS=Escherichia coli (strain K12) GN=ubiD PE=1 SV=1-110->sp|P0AAB4|UBID_ECOLI 3-octaprenyl-4-hydroxybenzoate carboxy-lyase OS=Escherichia coli (strain K12) GN=ubiD PE=1 SV=1-252	1% FDR
2406-1-24-1-9-1	F1_Agilent5_20160307_FL_EColi_DSSO_XL_SCX_f27_CID_MS2_MS3_ETD_MS2.mgf	intra	14942	4	2035.06	4	QKVIQVK	2	88	>sp|P0A707|IF3_ECOLI Translation initiation factor IF-3 OS=Escherichia coli (strain K12) GN=infC PE=1 SV=1	841.539	4.57e-11	4.57e-11	FLEEGDKAK	7	117	>sp|P0A707|IF3_ECOLI Translation initiation factor IF-3 OS=Escherichia coli (strain K12) GN=infC PE=1 SV=1	1035.52	7.5e-24	1.61e-31	>sp|P0A707|IF3_ECOLI Translation initiation factor IF-3 OS=Escherichia coli (strain K12) GN=infC PE=1 SV=1-123->sp|P0A707|IF3_ECOLI Translation initiation factor IF-3 OS=Escherichia coli (strain K12) GN=infC PE=1 SV=1-89	1% FDR
3694-1-25-1-46-1	F1_Agilent5_20160307_FL_EColi_DSSO_XL_SCX_f24_CID_MS2_MS3_ETD_MS2.mgf	intra	21757	4	3058.58	1	VDVATGKAQGK	7	285	>sp|P37651|GUN_ECOLI Endoglucanase OS=Escherichia coli (strain K12) GN=bcsZ PE=1 SV=1	1072.59	2.07e-06	5.22e-23	LLLETAPKGFSPDWVR	8	208	>sp|P37651|GUN_ECOLI Endoglucanase OS=Escherichia coli (strain K12) GN=bcsZ PE=1 SV=1	1827.99	3.16e-21	1.55e-31	>sp|P37651|GUN_ECOLI Endoglucanase OS=Escherichia coli (strain K12) GN=bcsZ PE=1 SV=1-215->sp|P37651|GUN_ECOLI Endoglucanase OS=Escherichia coli (strain K12) GN=bcsZ PE=1 SV=1-291	1% FDR
1039-1-21-1-21-1	F1_Agilent5_20160307_FL_EColi_DSSO_XL_SCX_f27_CID_MS2_MS3_ETD_MS2.mgf	intra	8350	4	1927.03	1	AGNKVAVAR	4	126	>sp|P0ADP2|YIGI_ECOLI Uncharacterized protein YigI OS=Escherichia coli (strain K12) GN=yigI PE=4 SV=1	884.519	3.82e-19	1.49e-31	AGNKVAVAR	4	126	>sp|P0ADP2|YIGI_ECOLI Uncharacterized protein YigI OS=Escherichia coli (strain K12) GN=yigI PE=4 SV=1	884.519	3.82e-19	1.49e-31	>sp|P0ADP2|YIGI_ECOLI Uncharacterized protein YigI OS=Escherichia coli (strain K12) GN=yigI PE=4 SV=1-129->sp|P0ADP2|YIGI_ECOLI Uncharacterized protein YigI OS=Escherichia coli (strain K12) GN=yigI PE=4 SV=1-129	1% FDR
2312-1-8-1-33-1	F1_Agilent5_20160312_FL_EColi_low-conc_DSSO_SCX_CID_MS2_MS3_ETD_MS2_f38.mgf	intra	12708	4	2374.2	3	TMoNITSK	1	2	>sp|P0AD49|RAIA_ECOLI Ribosome-associated inhibitor A OS=Escherichia coli (strain K12) GN=raiA PE=1 SV=2	809.395	2.8e-23	2.8e-23	QHVADRLAKLEK	9	18	>sp|P0AD49|RAIA_ECOLI Ribosome-associated inhibitor A OS=Escherichia coli (strain K12) GN=raiA PE=1 SV=2	1406.8	1.22e-31	1.22e-31	>sp|P0AD49|RAIA_ECOLI Ribosome-associated inhibitor A OS=Escherichia coli (strain K12) GN=raiA PE=1 SV=2-2->sp|P0AD49|RAIA_ECOLI Ribosome-associated inhibitor A OS=Escherichia coli (strain K12) GN=raiA PE=1 SV=2-26	1% FDR
4774-1-9-1-13-1	F1_Agilent5_20160307_FL_EColi_DSSO_XL_SCX_f27_CID_MS2_MS3_ETD_MS2.mgf	intra	26019	4	2438.13	2	MESLASLYK	1	1	>sp|P21165|PEPQ_ECOLI Xaa-Pro dipeptidase OS=Escherichia coli (strain K12) GN=pepQ PE=1 SV=2	1040.52	5.13e-42	5.13e-42	EAQKMAVNGHR	4	172	>sp|P21165|PEPQ_ECOLI Xaa-Pro dipeptidase OS=Escherichia coli (strain K12) GN=pepQ PE=1 SV=2	1239.61	1.63e-23	1.12e-31	>sp|P21165|PEPQ_ECOLI Xaa-Pro dipeptidase OS=Escherichia coli (strain K12) GN=pepQ PE=1 SV=2-1->sp|P21165|PEPQ_ECOLI Xaa-Pro dipeptidase OS=Escherichia coli (strain K12) GN=pepQ PE=1 SV=2-175	1% FDR
877-1-3-1-8-1	F1_Agilent5_20160307_FL_EColi_DSSO_XL_SCX_f27_CID_MS2_MS3_ETD_MS2.mgf	intra	7606	4	2011.94	2	NSEKDVR	4	251	>sp|P38038|CYSJ_ECOLI Sulfite reductase [NADPH] flavoprotein alpha-component OS=Escherichia coli (strain K12) GN=cysJ PE=1 SV=4	846.42	1.2e-39	1.01e-49	EKVYVQDK	2	524	>sp|P38038|CYSJ_ECOLI Sulfite reductase [NADPH] flavoprotein alpha-component OS=Escherichia coli (strain K12) GN=cysJ PE=1 SV=4	1007.53	1.75e-25	1.09e-31	>sp|P38038|CYSJ_ECOLI Sulfite reductase [NADPH] flavoprotein alpha-component OS=Escherichia coli (strain K12) GN=cysJ PE=1 SV=4-254->sp|P38038|CYSJ_ECOLI Sulfite reductase [NADPH] flavoprotein alpha-component OS=Escherichia coli (strain K12) GN=cysJ PE=1 SV=4-525	1% FDR
1494-1-12-1-43-1	F1_Agilent5_20160307_FL_EColi_DSSO_XL_SCX_f39_CID_MS2_MS3_ETD_MS2.mgf	intra	9948	5	2334.31	7	VKIGVAK	2	125	>sp|P0A832|SSRP_ECOLI SsrA-binding protein OS=Escherichia coli (strain K12) GN=smpB PE=1 SV=2	713.48	1.75e-13	1.59e-21	AHKPGSATIALNKR	13	6	>sp|P0A832|SSRP_ECOLI SsrA-binding protein OS=Escherichia coli (strain K12) GN=smpB PE=1 SV=2	1462.84	9.85e-13	1.02e-31	>sp|P0A832|SSRP_ECOLI SsrA-binding protein OS=Escherichia coli (strain K12) GN=smpB PE=1 SV=2-126->sp|P0A832|SSRP_ECOLI SsrA-binding protein OS=Escherichia coli (strain K12) GN=smpB PE=1 SV=2-18	1% FDR
3227-1-35-1-55-1	F1_Agilent5_20160312_FL_EColi_low-conc_DSSO_SCX_CID_MS2_MS3_ETD_MS2_f27.mgf	intra	21962	4	3818.79	1	SQFFYIHPDNPQQR	1	2	>sp|P0AFR4|YCIO_ECOLI Uncharacterized protein YciO OS=Escherichia coli (strain K12) GN=yciO PE=1 SV=1	1775.84	9.73e-05	2.32e-22	KGGVIVYPTDSGYALGCK	1	26	>sp|P0AFR4|YCIO_ECOLI Uncharacterized protein YciO OS=Escherichia coli (strain K12) GN=yciO PE=1 SV=1	1883.95	9.73e-32	9.73e-32	>sp|P0AFR4|YCIO_ECOLI Uncharacterized protein YciO OS=Escherichia coli (strain K12) GN=yciO PE=1 SV=1-2->sp|P0AFR4|YCIO_ECOLI Uncharacterized protein YciO OS=Escherichia coli (strain K12) GN=yciO PE=1 SV=1-26	1% FDR
4784-1-17-1-33-1	F1_Agilent5_20160312_FL_EColi_low-conc_DSSO_SCX_CID_MS2_MS3_ETD_MS2_f31.mgf	intra	24112	4	2453.18	1	LKNENPR	2	12	>sp|P0ACW6|YDCH_ECOLI Uncharacterized protein YdcH OS=Escherichia coli (strain K12) GN=ydcH PE=4 SV=2	869.472	3.21e-11	4.44e-19	MFPEYRDLISR	1	1	>sp|P0ACW6|YDCH_ECOLI Uncharacterized protein YdcH OS=Escherichia coli (strain K12) GN=ydcH PE=4 SV=2	1425.71	9.66e-23	9.55e-32	>sp|P0ACW6|YDCH_ECOLI Uncharacterized protein YdcH OS=Escherichia coli (strain K12) GN=ydcH PE=4 SV=2-1->sp|P0ACW6|YDCH_ECOLI Uncharacterized protein YdcH OS=Escherichia coli (strain K12) GN=ydcH PE=4 SV=2-13	1% FDR
7019-1-30-1-35-1	F1_Agilent5_20160307_FL_EColi_DSSO_XL_SCX_f27_CID_MS2_MS3_ETD_MS2.mgf	intra	34618	4	2820.47	6	NGINKGLYK	5	704	>sp|P09831|GLTB_ECOLI Glutamate synthase [NADPH] large chain OS=Escherichia coli (strain K12) GN=gltB PE=1 SV=3	1005.56	0.309725	7.09e-13	LSFKSPILLYSDFK	4	550	>sp|P09831|GLTB_ECOLI Glutamate synthase [NADPH] large chain OS=Escherichia coli (strain K12) GN=gltB PE=1 SV=3	1656.91	5.68e-20	8.06e-32	>sp|P09831|GLTB_ECOLI Glutamate synthase [NADPH] large chain OS=Escherichia coli (strain K12) GN=gltB PE=1 SV=3-553->sp|P09831|GLTB_ECOLI Glutamate synthase [NADPH] large chain OS=Escherichia coli (strain K12) GN=gltB PE=1 SV=3-708	1% FDR
576-1-6-1-11-1	F1_Agilent5_20160307_FL_EColi_DSSO_XL_SCX_f28_CID_MS2_MS3_ETD_MS2.mgf	intra	6079	4	1766.8	1	KPNACK	1	207	>sp|P0ADG7|IMDH_ECOLI Inosine-5'-monophosphate dehydrogenase OS=Escherichia coli (strain K12) GN=guaB PE=1 SV=1	716.364	6.52e-08	1.34e-14	DFQKAER	4	200	>sp|P0ADG7|IMDH_ECOLI Inosine-5'-monophosphate dehydrogenase OS=Escherichia coli (strain K12) GN=guaB PE=1 SV=1	892.44	8.74e-24	7.63e-32	>sp|P0ADG7|IMDH_ECOLI Inosine-5'-monophosphate dehydrogenase OS=Escherichia coli (strain K12) GN=guaB PE=1 SV=1-203->sp|P0ADG7|IMDH_ECOLI Inosine-5'-monophosphate dehydrogenase OS=Escherichia coli (strain K12) GN=guaB PE=1 SV=1-207	1% FDR
553-1-16-1-22-1	F1_Agilent5_20160312_FL_EColi_low-conc_DSSO_SCX_CID_MS2_MS3_ETD_MS2_f40.mgf	intra	5352	4	1917.95	3	VSAKGMoR	4	51	>sp|P0A7M2|RL28_ECOLI 50S ribosomal protein L28 OS=Escherichia coli (strain K12) GN=rpmB PE=1 SV=2	763.401	1.3e-18	4.23e-27	SHALNATKR	8	19	>sp|P0A7M2|RL28_ECOLI 50S ribosomal protein L28 OS=Escherichia coli (strain K12) GN=rpmB PE=1 SV=2	996.546	3.7e-20	6.16e-32	>sp|P0A7M2|RL28_ECOLI 50S ribosomal protein L28 OS=Escherichia coli (strain K12) GN=rpmB PE=1 SV=2-26->sp|P0A7M2|RL28_ECOLI 50S ribosomal protein L28 OS=Escherichia coli (strain K12) GN=rpmB PE=1 SV=2-54	1% FDR
3670-1-2-1-22-1	F1_Agilent5_20160307_FL_EColi_DSSO_XL_SCX_f28_CID_MS2_MS3_ETD_MS2.mgf	intra	20110	4	1751.92	2	VIKFLR	3	175	>sp|P08200|IDH_ECOLI Isocitrate dehydrogenase [NADP] OS=Escherichia coli (strain K12) GN=icd PE=1 SV=1	774.512	1e-17	4.23e-25	EEMGVKK	6	181	>sp|P08200|IDH_ECOLI Isocitrate dehydrogenase [NADP] OS=Escherichia coli (strain K12) GN=icd PE=1 SV=1	819.416	5.34e-32	5.34e-32	>sp|P08200|IDH_ECOLI Isocitrate dehydrogenase [NADP] OS=Escherichia coli (strain K12) GN=icd PE=1 SV=1-177->sp|P08200|IDH_ECOLI Isocitrate dehydrogenase [NADP] OS=Escherichia coli (strain K12) GN=icd PE=1 SV=1-186	1% FDR
1418-1-8-1-18-1	F1_Agilent5_20160307_FL_EColi_DSSO_XL_SCX_f29_CID_MS2_MS3_ETD_MS2.mgf	intra	9954	4	1747.96	8	TPAVIKK	6	115	>sp|P0ACF8|HNS_ECOLI DNA-binding protein H-NS OS=Escherichia coli (strain K12) GN=hns PE=1 SV=2	755.491	1.43e-35	1.85e-45	KLQQYR	1	57	>sp|P0ACF8|HNS_ECOLI DNA-binding protein H-NS OS=Escherichia coli (strain K12) GN=hns PE=1 SV=2	834.471	1.03e-25	5.17e-32	>sp|P0ACF8|HNS_ECOLI DNA-binding protein H-NS OS=Escherichia coli (strain K12) GN=hns PE=1 SV=2-120->sp|P0ACF8|HNS_ECOLI DNA-binding protein H-NS OS=Escherichia coli (strain K12) GN=hns PE=1 SV=2-57	1% FDR
846-1-2-1-32-1	F1_Agilent5_20160312_FL_EColi_low-conc_DSSO_SCX_CID_MS2_MS3_ETD_MS2_f41.mgf	intra	6319	4	1816.95	3	IKERLN	2	110	>sp|P0A7K6|RL19_ECOLI 50S ribosomal protein L19 OS=Escherichia coli (strain K12) GN=rplS PE=1 SV=2	771.46	1.13e-05	4.77e-13	ERTGKAAR	5	102	>sp|P0A7K6|RL19_ECOLI 50S ribosomal protein L19 OS=Escherichia coli (strain K12) GN=rplS PE=1 SV=2	887.494	3.72e-24	5.15e-32	>sp|P0A7K6|RL19_ECOLI 50S ribosomal protein L19 OS=Escherichia coli (strain K12) GN=rplS PE=1 SV=2-106->sp|P0A7K6|RL19_ECOLI 50S ribosomal protein L19 OS=Escherichia coli (strain K12) GN=rplS PE=1 SV=2-111	1% FDR
2986-1-3-1-98-1	F1_Agilent5_20160312_FL_EColi_low-conc_DSSO_SCX_CID_MS2_MS3_ETD_MS2_f28.mgf	intra	18709	4	3388.62	4	SEQETR	1	2	>sp|P0A8N5|SYK2_ECOLI Lysine--tRNA ligase, heat inducible OS=Escherichia coli (strain K12) GN=lysU PE=1 SV=2	748.335	7.05e-14	7.05e-14	IQLYVARDSLPEGVYNDQFKK	20	95	>sp|P0A8N5|SYK2_ECOLI Lysine--tRNA ligase, heat inducible OS=Escherichia coli (strain K12) GN=lysU PE=1 SV=2	2482.29	5.12e-32	5.12e-32	>sp|P0A8N5|SYK2_ECOLI Lysine--tRNA ligase, heat inducible OS=Escherichia coli (strain K12) GN=lysU PE=1 SV=2-114->sp|P0A8N5|SYK2_ECOLI Lysine--tRNA ligase, heat inducible OS=Escherichia coli (strain K12) GN=lysU PE=1 SV=2-2	1% FDR
1691-1-38-1-24-1	F1_Agilent5_20160307_FL_EColi_DSSO_XL_SCX_f24_CID_MS2_MS3_ETD_MS2.mgf	intra	13848	4	3178.56	1	FTSNIKGLTQAAR	6	54	>sp|P04949|FLIC_ECOLI Flagellin OS=Escherichia coli (strain K12) GN=fliC PE=1 SV=2	1405.77	2.13e-12	2.32e-30	INSAKDDAAGQAIANR	5	38	>sp|P04949|FLIC_ECOLI Flagellin OS=Escherichia coli (strain K12) GN=fliC PE=1 SV=2	1613.81	1.36e-11	4.59e-32	>sp|P04949|FLIC_ECOLI Flagellin OS=Escherichia coli (strain K12) GN=fliC PE=1 SV=2-42->sp|P04949|FLIC_ECOLI Flagellin OS=Escherichia coli (strain K12) GN=fliC PE=1 SV=2-59	1% FDR
1677-1-57-1-101-1	F1_Agilent5_20160307_FL_EColi_DSSO_XL_SCX_f29_CID_MS2_MS3_ETD_MS2.mgf	inter	11075	4	1962	7	ELRKEGR	4	188	>sp|P0AAF3|ARAG_ECOLI Arabinose import ATP-binding protein AraG OS=Escherichia coli (strain K12) GN=araG PE=1 SV=1	886.498	1.67e-11	1.67e-11	NAGFINKR	7	397	>sp|P00959|SYM_ECOLI Methionine--tRNA ligase OS=Escherichia coli (strain K12) GN=metG PE=1 SV=2	918.504	4.45e-32	4.45e-32	>sp|P00959|SYM_ECOLI Methionine--tRNA ligase OS=Escherichia coli (strain K12) GN=metG PE=1 SV=2-403->sp|P0AAF3|ARAG_ECOLI Arabinose import ATP-binding protein AraG OS=Escherichia coli (strain K12) GN=araG PE=1 SV=1-191	1% FDR
4295-1-28-1-11-1	F1_Agilent5_20160307_FL_EColi_DSSO_XL_SCX_f25_CID_MS2_MS3_ETD_MS2.mgf	intra	22910	4	3046.48	5	LMDGAKLLK	6	396	>sp|P08200|IDH_ECOLI Isocitrate dehydrogenase [NADP] OS=Escherichia coli (strain K12) GN=icd PE=1 SV=1	987.579	0.366082	1.12e-11	GMEGAINAKTVTYDFER	9	379	>sp|P08200|IDH_ECOLI Isocitrate dehydrogenase [NADP] OS=Escherichia coli (strain K12) GN=icd PE=1 SV=1	1900.9	1.24e-20	3.39e-32	>sp|P08200|IDH_ECOLI Isocitrate dehydrogenase [NADP] OS=Escherichia coli (strain K12) GN=icd PE=1 SV=1-387->sp|P08200|IDH_ECOLI Isocitrate dehydrogenase [NADP] OS=Escherichia coli (strain K12) GN=icd PE=1 SV=1-401	1% FDR
4381-1-5-1-87-1	F1_Agilent5_20160312_FL_EColi_low-conc_DSSO_SCX_CID_MS2_MS3_ETD_MS2_f27.mgf	intra	26558	4	3622.84	1	SLIGPDGEQYKLPR	11	150	>sp|P0A9Q1|ARCA_ECOLI Aerobic respiration control protein ArcA OS=Escherichia coli (strain K12) GN=arcA PE=1 SV=1	1571.83	3.36e-20	3.36e-20	MQTPHILIVEDELVTR	1	1	>sp|P0A9Q1|ARCA_ECOLI Aerobic respiration control protein ArcA OS=Escherichia coli (strain K12) GN=arcA PE=1 SV=1	1893	2.89e-11	2.78e-32	>sp|P0A9Q1|ARCA_ECOLI Aerobic respiration control protein ArcA OS=Escherichia coli (strain K12) GN=arcA PE=1 SV=1-1->sp|P0A9Q1|ARCA_ECOLI Aerobic respiration control protein ArcA OS=Escherichia coli (strain K12) GN=arcA PE=1 SV=1-160	1% FDR
4176-2-27-1-196-1	F1_Agilent5_20160312_FL_EColi_low-conc_DSSO_SCX_CID_MS2_MS3_ETD_MS2_f31.mgf	intra	21473	4	2792.36	3	SLKQLEE	3	636	>sp|P0A8M3|SYT_ECOLI Threonine--tRNA ligase OS=Escherichia coli (strain K12) GN=thrS PE=1 SV=1	845.449	8.48e-06	2.76e-13	RGKDLGSMDVNEVIEK	3	612	>sp|P0A8M3|SYT_ECOLI Threonine--tRNA ligase OS=Escherichia coli (strain K12) GN=thrS PE=1 SV=1	1788.9	5.98e-20	2.77e-32	>sp|P0A8M3|SYT_ECOLI Threonine--tRNA ligase OS=Escherichia coli (strain K12) GN=thrS PE=1 SV=1-614->sp|P0A8M3|SYT_ECOLI Threonine--tRNA ligase OS=Escherichia coli (strain K12) GN=thrS PE=1 SV=1-638	1% FDR
555-1-13-1-22-1	F1_Agilent5_20160307_FL_EColi_DSSO_XL_SCX_f34_CID_MS2_MS3_ETD_MS2.mgf	intra	6329	4	1967.01	2	KVGMTR	1	8	>sp|P60438|RL3_ECOLI 50S ribosomal protein L3 OS=Escherichia coli (strain K12) GN=rplC PE=1 SV=1	690.385	8.01e-11	1.93e-18	KVDVTGTSKGK	9	106	>sp|P60438|RL3_ECOLI 50S ribosomal protein L3 OS=Escherichia coli (strain K12) GN=rplC PE=1 SV=1	1118.63	1.48e-20	1.93e-32	>sp|P60438|RL3_ECOLI 50S ribosomal protein L3 OS=Escherichia coli (strain K12) GN=rplC PE=1 SV=1-114->sp|P60438|RL3_ECOLI 50S ribosomal protein L3 OS=Escherichia coli (strain K12) GN=rplC PE=1 SV=1-8	1% FDR
936-1-16-1-30-1	F1_Agilent5_20160307_FL_EColi_DSSO_XL_SCX_f32_CID_MS2_MS3_ETD_MS2.mgf	inter	8522	4	2226.24	3	VAVIKAVR	5	67	>sp|P0A7K2|RL7_ECOLI 50S ribosomal protein L7/L12 OS=Escherichia coli (strain K12) GN=rplL PE=1 SV=2	854.57	4.11e-26	4.44e-39	AAGIKSGSGKPNK	5	83	>sp|P0A7J7|RL11_ECOLI 50S ribosomal protein L11 OS=Escherichia coli (strain K12) GN=rplK PE=1 SV=2	1213.68	7.1e-17	1.84e-32	>sp|P0A7J7|RL11_ECOLI 50S ribosomal protein L11 OS=Escherichia coli (strain K12) GN=rplK PE=1 SV=2-87->sp|P0A7K2|RL7_ECOLI 50S ribosomal protein L7/L12 OS=Escherichia coli (strain K12) GN=rplL PE=1 SV=2-71	1% FDR
180-1-23-1-19-1	F1_Agilent5_20160307_FL_EColi_DSSO_XL_SCX_f27_CID_MS2_MS3_ETD_MS2.mgf	intra	4295	4	1902.94	3	AEQQAKK	6	115	>sp|P45577|PROQ_ECOLI RNA chaperone ProQ OS=Escherichia coli (strain K12) GN=proQ PE=1 SV=2	801.434	8.23e-16	7.74e-28	QLEEAKAR	6	102	>sp|P45577|PROQ_ECOLI RNA chaperone ProQ OS=Escherichia coli (strain K12) GN=proQ PE=1 SV=2	943.509	1.74e-32	1.74e-32	>sp|P45577|PROQ_ECOLI RNA chaperone ProQ OS=Escherichia coli (strain K12) GN=proQ PE=1 SV=2-107->sp|P45577|PROQ_ECOLI RNA chaperone ProQ OS=Escherichia coli (strain K12) GN=proQ PE=1 SV=2-120	1% FDR
2962-1-13-1-49-1	F1_Agilent5_20160307_FL_EColi_DSSO_XL_SCX_f24_CID_MS2_MS3_ETD_MS2.mgf	intra	19136	4	3254.6	4	LAKEDPSFR	3	438	>sp|P0A6M8|EFG_ECOLI Elongation factor G OS=Escherichia coli (strain K12) GN=fusA PE=1 SV=2	1061.55	1	3.34e-14	VYSGVVNSGDTVLNSVKAAR	17	338	>sp|P0A6M8|EFG_ECOLI Elongation factor G OS=Escherichia coli (strain K12) GN=fusA PE=1 SV=2	2035.07	1.63e-09	1.71e-32	>sp|P0A6M8|EFG_ECOLI Elongation factor G OS=Escherichia coli (strain K12) GN=fusA PE=1 SV=2-354->sp|P0A6M8|EFG_ECOLI Elongation factor G OS=Escherichia coli (strain K12) GN=fusA PE=1 SV=2-440	1% FDR
2721-1-35-1-61-1	F1_Agilent5_20160312_FL_EColi_low-conc_DSSO_SCX_CID_MS2_MS3_ETD_MS2_f28.mgf	intra	17662	4	2418.23	2	IKDIEAK	2	62	>sp|P0A6W5|GREA_ECOLI Transcription elongation factor GreA OS=Escherichia coli (strain K12) GN=greA PE=1 SV=1	815.475	6.6e-16	2.14e-24	MQAIPMTLRGAEK	1	1	>sp|P0A6W5|GREA_ECOLI Transcription elongation factor GreA OS=Escherichia coli (strain K12) GN=greA PE=1 SV=1	1444.75	1.34e-20	1.68e-32	>sp|P0A6W5|GREA_ECOLI Transcription elongation factor GreA OS=Escherichia coli (strain K12) GN=greA PE=1 SV=1-1->sp|P0A6W5|GREA_ECOLI Transcription elongation factor GreA OS=Escherichia coli (strain K12) GN=greA PE=1 SV=1-63	1% FDR
911-1-11-1-19-1	F1_Agilent5_20160307_FL_EColi_DSSO_XL_SCX_f27_CID_MS2_MS3_ETD_MS2.mgf	inter	7780	4	1987.03	1	VVDALKSR	6	201	>sp|P38038|CYSJ_ECOLI Sulfite reductase [NADPH] flavoprotein alpha-component OS=Escherichia coli (strain K12) GN=cysJ PE=1 SV=4	886.524	1.09e-14	9.08e-22	VKAQDVQR	2	72	>sp|P68919|RL25_ECOLI 50S ribosomal protein L25 OS=Escherichia coli (strain K12) GN=rplY PE=1 SV=1	942.525	6.13e-23	1.12e-32	>sp|P38038|CYSJ_ECOLI Sulfite reductase [NADPH] flavoprotein alpha-component OS=Escherichia coli (strain K12) GN=cysJ PE=1 SV=4-206->sp|P68919|RL25_ECOLI 50S ribosomal protein L25 OS=Escherichia coli (strain K12) GN=rplY PE=1 SV=1-73	1% FDR
5678-1-43-1-76-1	F1_Agilent5_20160307_FL_EColi_DSSO_XL_SCX_f27_CID_MS2_MS3_ETD_MS2.mgf	intra	29919	4	2776.4	1	VWVVEGSKK	8	30	>sp|P0A7K6|RL19_ECOLI 50S ribosomal protein L19 OS=Escherichia coli (strain K12) GN=rplS PE=1 SV=2	1030.58	7.97e-10	6.71e-20	SNIIKQLEQEQMK	5	2	>sp|P0A7K6|RL19_ECOLI 50S ribosomal protein L19 OS=Escherichia coli (strain K12) GN=rplS PE=1 SV=2	1587.83	3.29e-18	1.11e-32	>sp|P0A7K6|RL19_ECOLI 50S ribosomal protein L19 OS=Escherichia coli (strain K12) GN=rplS PE=1 SV=2-37->sp|P0A7K6|RL19_ECOLI 50S ribosomal protein L19 OS=Escherichia coli (strain K12) GN=rplS PE=1 SV=2-6	1% FDR
2201-1-34-1-31-1	F1_Agilent5_20160307_FL_EColi_DSSO_XL_SCX_f36_CID_MS2_MS3_ETD_MS2.mgf	intra	12341	4	2086.14	3	ALEKGIK	4	82	>sp|P0C018|RL18_ECOLI 50S ribosomal protein L18 OS=Escherichia coli (strain K12) GN=rplR PE=1 SV=1	757.47	3.03e-06	1.45e-18	RKLQELGATR	2	16	>sp|P0C018|RL18_ECOLI 50S ribosomal protein L18 OS=Escherichia coli (strain K12) GN=rplR PE=1 SV=1	1170.68	4.56e-23	8.82e-33	>sp|P0C018|RL18_ECOLI 50S ribosomal protein L18 OS=Escherichia coli (strain K12) GN=rplR PE=1 SV=1-17->sp|P0C018|RL18_ECOLI 50S ribosomal protein L18 OS=Escherichia coli (strain K12) GN=rplR PE=1 SV=1-85	1% FDR
1177-1-24-1-33-1	F1_Agilent5_20160312_FL_EColi_low-conc_DSSO_SCX_CID_MS2_MS3_ETD_MS2_f29.mgf	intra	11585	4	1823.93	3	SIDVKDK	5	113	>sp|P39325|YTFQ_ECOLI ABC transporter periplasmic-binding protein YtfQ OS=Escherichia coli (strain K12) GN=ytfQ PE=1 SV=1	803.439	2.39e-22	2.23e-28	KGFAEAIK	1	169	>sp|P39325|YTFQ_ECOLI ABC transporter periplasmic-binding protein YtfQ OS=Escherichia coli (strain K12) GN=ytfQ PE=1 SV=1	862.491	1.06e-23	5.54e-33	>sp|P39325|YTFQ_ECOLI ABC transporter periplasmic-binding protein YtfQ OS=Escherichia coli (strain K12) GN=ytfQ PE=1 SV=1-117->sp|P39325|YTFQ_ECOLI ABC transporter periplasmic-binding protein YtfQ OS=Escherichia coli (strain K12) GN=ytfQ PE=1 SV=1-169	1% FDR
242-1-38-1-25-1	F1_Agilent5_20160312_FL_EColi_low-conc_DSSO_SCX_CID_MS2_MS3_ETD_MS2_f24.mgf	intra	9393	4	3345.63	6	VAKGVEGVTSVSDK	3	105	>sp|P0AFH8|OSMY_ECOLI Osmotically-inducible protein Y OS=Escherichia coli (strain K12) GN=osmY PE=1 SV=1	1374.74	2.09e-14	1.32e-34	EGSVKGYAGDTATTSEIK	5	126	>sp|P0AFH8|OSMY_ECOLI Osmotically-inducible protein Y OS=Escherichia coli (strain K12) GN=osmY PE=1 SV=1	1812.87	2.32e-15	4.39e-33	>sp|P0AFH8|OSMY_ECOLI Osmotically-inducible protein Y OS=Escherichia coli (strain K12) GN=osmY PE=1 SV=1-107->sp|P0AFH8|OSMY_ECOLI Osmotically-inducible protein Y OS=Escherichia coli (strain K12) GN=osmY PE=1 SV=1-130	1% FDR
514-1-19-1-30-1	F1_Agilent5_20160307_FL_EColi_DSSO_XL_SCX_f35_CID_MS2_MS3_ETD_MS2.mgf	intra	5798	4	2119.11	6	NRVEKAAR	5	42	>sp|P0ACN7|CYTR_ECOLI HTH-type transcriptional repressor CytR OS=Escherichia coli (strain K12) GN=cytR PE=1 SV=1	942.536	2.45e-15	2.45e-15	AKVSTATVSR	2	19	>sp|P0ACN7|CYTR_ECOLI HTH-type transcriptional repressor CytR OS=Escherichia coli (strain K12) GN=cytR PE=1 SV=1	1018.58	3.98e-33	3.98e-33	>sp|P0ACN7|CYTR_ECOLI HTH-type transcriptional repressor CytR OS=Escherichia coli (strain K12) GN=cytR PE=1 SV=1-20->sp|P0ACN7|CYTR_ECOLI HTH-type transcriptional repressor CytR OS=Escherichia coli (strain K12) GN=cytR PE=1 SV=1-46	1% FDR
2620-1-30-1-145-1	F1_Agilent5_20160307_FL_EColi_DSSO_XL_SCX_f25_CID_MS2_MS3_ETD_MS2.mgf	intra	16715	4	2664.36	6	LSPKESEVLR	4	151	>sp|P0DMC7|RCSB_ECOLI Transcriptional regulatory protein RcsB OS=Escherichia coli (strain K12) GN=rcsB PE=1 SV=1	1156.65	1.67e-09	1.84e-17	LLEKISAGGYGDK	4	137	>sp|P0DMC7|RCSB_ECOLI Transcriptional regulatory protein RcsB OS=Escherichia coli (strain K12) GN=rcsB PE=1 SV=1	1349.72	3.84e-33	3.84e-33	>sp|P0DMC7|RCSB_ECOLI Transcriptional regulatory protein RcsB OS=Escherichia coli (strain K12) GN=rcsB PE=1 SV=1-140->sp|P0DMC7|RCSB_ECOLI Transcriptional regulatory protein RcsB OS=Escherichia coli (strain K12) GN=rcsB PE=1 SV=1-154	1% FDR
3198-1-16-1-16-1	F1_Agilent5_20160307_FL_EColi_DSSO_XL_SCX_f27_CID_MS2_MS3_ETD_MS2.mgf	intra	18802	4	1867.14	3	VAVIKAVR	5	67	>sp|P0A7K2|RL7_ECOLI 50S ribosomal protein L7/L12 OS=Escherichia coli (strain K12) GN=rplL PE=1 SV=2	854.57	1.54e-20	3.2e-33	VAVIKAVR	5	67	>sp|P0A7K2|RL7_ECOLI 50S ribosomal protein L7/L12 OS=Escherichia coli (strain K12) GN=rplL PE=1 SV=2	854.57	1.54e-20	3.2e-33	>sp|P0A7K2|RL7_ECOLI 50S ribosomal protein L7/L12 OS=Escherichia coli (strain K12) GN=rplL PE=1 SV=2-71->sp|P0A7K2|RL7_ECOLI 50S ribosomal protein L7/L12 OS=Escherichia coli (strain K12) GN=rplL PE=1 SV=2-71	1% FDR
2694-1-27-1-39-1	F1_Agilent5_20160312_FL_EColi_low-conc_DSSO_SCX_CID_MS2_MS3_ETD_MS2_f28.mgf	intra	17548	4	2712.35	1	MNIENLK	1	1	>sp|P77695|GNSB_ECOLI Protein GnsB OS=Escherichia coli (strain K12) GN=gnsB PE=3 SV=2	860.443	8e-23	8e-23	TGKEVTSIQFTAREK	3	29	>sp|P77695|GNSB_ECOLI Protein GnsB OS=Escherichia coli (strain K12) GN=gnsB PE=3 SV=2	1693.9	1.78e-14	2.91e-33	>sp|P77695|GNSB_ECOLI Protein GnsB OS=Escherichia coli (strain K12) GN=gnsB PE=3 SV=2-1->sp|P77695|GNSB_ECOLI Protein GnsB OS=Escherichia coli (strain K12) GN=gnsB PE=3 SV=2-31	1% FDR
2082-1-6-1-6-1	F1_Agilent5_20160312_FL_EColi_low-conc_DSSO_SCX_CID_MS2_MS3_ETD_MS2_f27.mgf	intra	17009	4	3063.64	3	ILENGEVKPLDVK	8	48	>sp|P0A6F9|CH10_ECOLI 10 kDa chaperonin OS=Escherichia coli (strain K12) GN=groS PE=1 SV=1	1452.82	2.91e-20	2.73e-33	ILENGEVKPLDVK	8	48	>sp|P0A6F9|CH10_ECOLI 10 kDa chaperonin OS=Escherichia coli (strain K12) GN=groS PE=1 SV=1	1452.82	2.91e-20	2.73e-33	>sp|P0A6F9|CH10_ECOLI 10 kDa chaperonin OS=Escherichia coli (strain K12) GN=groS PE=1 SV=1-55->sp|P0A6F9|CH10_ECOLI 10 kDa chaperonin OS=Escherichia coli (strain K12) GN=groS PE=1 SV=1-55	1% FDR
355-1-2-1-18-1	F1_Agilent5_20160307_FL_EColi_DSSO_XL_SCX_f30_CID_MS2_MS3_ETD_MS2.mgf	intra	4804	4	1582.8	1	SGTKAK	4	84	>sp|P0ACF8|HNS_ECOLI DNA-binding protein H-NS OS=Escherichia coli (strain K12) GN=hns PE=1 SV=2	590.339	2.75e-29	2.75e-29	KLQQYR	1	57	>sp|P0ACF8|HNS_ECOLI DNA-binding protein H-NS OS=Escherichia coli (strain K12) GN=hns PE=1 SV=2	834.471	4.17e-27	2.6e-33	>sp|P0ACF8|HNS_ECOLI DNA-binding protein H-NS OS=Escherichia coli (strain K12) GN=hns PE=1 SV=2-57->sp|P0ACF8|HNS_ECOLI DNA-binding protein H-NS OS=Escherichia coli (strain K12) GN=hns PE=1 SV=2-87	1% FDR
1357-1-23-1-23-1	F1_Agilent5_20160307_FL_EColi_DSSO_XL_SCX_f28_CID_MS2_MS3_ETD_MS2.mgf	intra	9627	4	1936.96	1	IAMQKSGR	5	9	>sp|P60757|HIS1_ECOLI ATP phosphoribosyltransferase OS=Escherichia coli (strain K12) GN=hisG PE=1 SV=1	889.48	5.57e-21	2.17e-33	IAMQKSGR	5	9	>sp|P60757|HIS1_ECOLI ATP phosphoribosyltransferase OS=Escherichia coli (strain K12) GN=hisG PE=1 SV=1	889.48	5.57e-21	2.17e-33	>sp|P60757|HIS1_ECOLI ATP phosphoribosyltransferase OS=Escherichia coli (strain K12) GN=hisG PE=1 SV=1-13->sp|P60757|HIS1_ECOLI ATP phosphoribosyltransferase OS=Escherichia coli (strain K12) GN=hisG PE=1 SV=1-13	1% FDR
70-1-10-1-14-1	F1_Agilent5_20160307_FL_EColi_DSSO_XL_SCX_f26_CID_MS2_MS3_ETD_MS2.mgf	intra	4202	4	1662.78	2	KDAEVR	1	7	>sp|P0A805|RRF_ECOLI Ribosome-recycling factor OS=Escherichia coli (strain K12) GN=frr PE=1 SV=1	716.382	3.55e-18	3.23e-26	DANDKVK	5	134	>sp|P0A805|RRF_ECOLI Ribosome-recycling factor OS=Escherichia coli (strain K12) GN=frr PE=1 SV=1	788.403	8.74e-24	2.02e-33	>sp|P0A805|RRF_ECOLI Ribosome-recycling factor OS=Escherichia coli (strain K12) GN=frr PE=1 SV=1-138->sp|P0A805|RRF_ECOLI Ribosome-recycling factor OS=Escherichia coli (strain K12) GN=frr PE=1 SV=1-7	1% FDR
3627-1-75-1-13-1	F1_Agilent5_20160307_FL_EColi_DSSO_XL_SCX_f27_CID_MS2_MS3_ETD_MS2.mgf	intra	20905	4	2094.11	1	NQNLLVTK	1	2	>sp|P00452|RIR1_ECOLI Ribonucleoside-diphosphate reductase 1 subunit alpha OS=Escherichia coli (strain K12) GN=nrdA PE=1 SV=2	928.534	2.67e-37	2.67e-37	INLDKIHR	5	17	>sp|P00452|RIR1_ECOLI Ribonucleoside-diphosphate reductase 1 subunit alpha OS=Escherichia coli (strain K12) GN=nrdA PE=1 SV=2	1007.59	2.19e-26	1.79e-33	>sp|P00452|RIR1_ECOLI Ribonucleoside-diphosphate reductase 1 subunit alpha OS=Escherichia coli (strain K12) GN=nrdA PE=1 SV=2-2->sp|P00452|RIR1_ECOLI Ribonucleoside-diphosphate reductase 1 subunit alpha OS=Escherichia coli (strain K12) GN=nrdA PE=1 SV=2-21	1% FDR
881-1-3-1-21-1	F1_Agilent5_20160307_FL_EColi_DSSO_XL_SCX_f35_CID_MS2_MS3_ETD_MS2.mgf	inter	7449	4	1807.95	1	GGHDPKK	6	363	>sp|P0AFG8|ODP1_ECOLI Pyruvate dehydrogenase E1 component OS=Escherichia coli (strain K12) GN=aceE PE=1 SV=2	737.382	3.87e-14	3.87e-14	VKVVNGLGK	2	110	>sp|P0A9P0|DLDH_ECOLI Dihydrolipoyl dehydrogenase OS=Escherichia coli (strain K12) GN=lpdA PE=1 SV=2	912.576	1.88e-23	1.21e-33	>sp|P0A9P0|DLDH_ECOLI Dihydrolipoyl dehydrogenase OS=Escherichia coli (strain K12) GN=lpdA PE=1 SV=2-111->sp|P0AFG8|ODP1_ECOLI Pyruvate dehydrogenase E1 component OS=Escherichia coli (strain K12) GN=aceE PE=1 SV=2-368	1% FDR
2396-1-24-1-27-1	F1_Agilent5_20160307_FL_EColi_DSSO_XL_SCX_f25_CID_MS2_MS3_ETD_MS2.mgf	intra	15787	4	3065.52	1	GKDQGVVVNNVK	2	406	>sp|P0C0V0|DEGP_ECOLI Periplasmic serine endoprotease DegP OS=Escherichia coli (strain K12) GN=degP PE=1 SV=1	1255.69	7.63e-41	7.63e-41	NLTSQMVEYGQVKR	13	275	>sp|P0C0V0|DEGP_ECOLI Periplasmic serine endoprotease DegP OS=Escherichia coli (strain K12) GN=degP PE=1 SV=1	1651.84	5.73e-18	1.13e-33	>sp|P0C0V0|DEGP_ECOLI Periplasmic serine endoprotease DegP OS=Escherichia coli (strain K12) GN=degP PE=1 SV=1-287->sp|P0C0V0|DEGP_ECOLI Periplasmic serine endoprotease DegP OS=Escherichia coli (strain K12) GN=degP PE=1 SV=1-407	1% FDR
1648-1-44-1-44-1	F1_Agilent5_20160307_FL_EColi_DSSO_XL_SCX_f28_CID_MS2_MS3_ETD_MS2.mgf	intra	10982	4	1758.97	6	AAGSLVKR	7	97	>sp|P0A7D7|PUR7_ECOLI Phosphoribosylaminoimidazole-succinocarboxamide synthase OS=Escherichia coli (strain K12) GN=purC PE=1 SV=1	800.487	3.51e-19	1.04e-33	AAGSLVKR	7	97	>sp|P0A7D7|PUR7_ECOLI Phosphoribosylaminoimidazole-succinocarboxamide synthase OS=Escherichia coli (strain K12) GN=purC PE=1 SV=1	800.487	3.51e-19	1.04e-33	>sp|P0A7D7|PUR7_ECOLI Phosphoribosylaminoimidazole-succinocarboxamide synthase OS=Escherichia coli (strain K12) GN=purC PE=1 SV=1-103->sp|P0A7D7|PUR7_ECOLI Phosphoribosylaminoimidazole-succinocarboxamide synthase OS=Escherichia coli (strain K12) GN=purC PE=1 SV=1-103	1% FDR
4083-1-4-1-18-1	F1_Agilent5_20160307_FL_EColi_DSSO_XL_SCX_f29_CID_MS2_MS3_ETD_MS2.mgf	intra	21181	4	1845.9	1	KMFDTR	1	123	>sp|P0A6L9|HSCB_ECOLI Co-chaperone protein HscB OS=Escherichia coli (strain K12) GN=hscB PE=1 SV=1	796.39	1.85e-22	2.33e-29	LESFIKR	6	114	>sp|P0A6L9|HSCB_ECOLI Co-chaperone protein HscB OS=Escherichia coli (strain K12) GN=hscB PE=1 SV=1	891.518	1.44e-25	9.92e-34	>sp|P0A6L9|HSCB_ECOLI Co-chaperone protein HscB OS=Escherichia coli (strain K12) GN=hscB PE=1 SV=1-119->sp|P0A6L9|HSCB_ECOLI Co-chaperone protein HscB OS=Escherichia coli (strain K12) GN=hscB PE=1 SV=1-123	1% FDR
2445-1-10-1-18-1	F1_Agilent5_20160307_FL_EColi_DSSO_XL_SCX_f27_CID_MS2_MS3_ETD_MS2.mgf	intra	15129	4	1943	1	LKSEFVK	2	103	>sp|P0AFJ1|PHNA_ECOLI Protein PhnA OS=Escherichia coli (strain K12) GN=phnA PE=4 SV=1	849.496	1.27e-16	6.82e-25	VKGSSSMLK	2	66	>sp|P0AFJ1|PHNA_ECOLI Protein PhnA OS=Escherichia coli (strain K12) GN=phnA PE=4 SV=1	935.511	2.75e-25	8.95e-34	>sp|P0AFJ1|PHNA_ECOLI Protein PhnA OS=Escherichia coli (strain K12) GN=phnA PE=4 SV=1-104->sp|P0AFJ1|PHNA_ECOLI Protein PhnA OS=Escherichia coli (strain K12) GN=phnA PE=4 SV=1-67	1% FDR
3351-1-12-1-74-1	F1_Agilent5_20160307_FL_EColi_DSSO_XL_SCX_f25_CID_MS2_MS3_ETD_MS2.mgf	intra	19662	4	3206.53	2	FFETQSSKGGR	8	227	>sp|P76177|YDGH_ECOLI Protein YdgH OS=Escherichia coli (strain K12) GN=ydgH PE=1 SV=1	1242.6	7.32e-10	4.42e-22	YTVTLPDGTKVEELNK	10	238	>sp|P76177|YDGH_ECOLI Protein YdgH OS=Escherichia coli (strain K12) GN=ydgH PE=1 SV=1	1805.94	1.95e-24	5.97e-34	>sp|P76177|YDGH_ECOLI Protein YdgH OS=Escherichia coli (strain K12) GN=ydgH PE=1 SV=1-234->sp|P76177|YDGH_ECOLI Protein YdgH OS=Escherichia coli (strain K12) GN=ydgH PE=1 SV=1-247	1% FDR
3430-1-17-1-11-1	F1_Agilent5_20160307_FL_EColi_DSSO_XL_SCX_f25_CID_MS2_MS3_ETD_MS2.mgf	intra	19973	4	3272.5	2	LYELEMQKK	8	295	>sp|P07012|RF2_ECOLI Peptide chain release factor 2 OS=Escherichia coli (strain K12) GN=prfB PE=1 SV=3	1180.62	5.43e-09	1.32e-20	QAMEDNKSDIGWGSQIR	7	308	>sp|P07012|RF2_ECOLI Peptide chain release factor 2 OS=Escherichia coli (strain K12) GN=prfB PE=1 SV=3	1933.9	3.99e-25	5.95e-34	>sp|P07012|RF2_ECOLI Peptide chain release factor 2 OS=Escherichia coli (strain K12) GN=prfB PE=1 SV=3-302->sp|P07012|RF2_ECOLI Peptide chain release factor 2 OS=Escherichia coli (strain K12) GN=prfB PE=1 SV=3-314	1% FDR
1506-1-36-1-56-1	F1_Agilent5_20160307_FL_EColi_DSSO_XL_SCX_f25_CID_MS2_MS3_ETD_MS2.mgf	intra	12021	4	2651.35	2	AIQVTTGAKK	9	47	>sp|P60438|RL3_ECOLI 50S ribosomal protein L3 OS=Escherichia coli (strain K12) GN=rplC PE=1 SV=1	1015.6	1.83e-10	2.79e-21	VTQVKDLANDGYR	5	34	>sp|P60438|RL3_ECOLI 50S ribosomal protein L3 OS=Escherichia coli (strain K12) GN=rplC PE=1 SV=1	1477.75	1.04e-17	5.93e-34	>sp|P60438|RL3_ECOLI 50S ribosomal protein L3 OS=Escherichia coli (strain K12) GN=rplC PE=1 SV=1-38->sp|P60438|RL3_ECOLI 50S ribosomal protein L3 OS=Escherichia coli (strain K12) GN=rplC PE=1 SV=1-55	1% FDR
4135-1-4-1-25-1	F1_Agilent5_20160307_FL_EColi_DSSO_XL_SCX_f27_CID_MS2_MS3_ETD_MS2.mgf	inter	23226	4	1842.1	4	LLKVLR	3	7	>sp|P0ADZ0|RL23_ECOLI 50S ribosomal protein L23 OS=Escherichia coli (strain K12) GN=rplW PE=1 SV=1	740.527	2.06e-25	1.87e-33	VKTLLNEK	2	53	>sp|P0A7M6|RL29_ECOLI 50S ribosomal protein L29 OS=Escherichia coli (strain K12) GN=rpmC PE=1 SV=1	943.57	5.77e-34	5.77e-34	>sp|P0A7M6|RL29_ECOLI 50S ribosomal protein L29 OS=Escherichia coli (strain K12) GN=rpmC PE=1 SV=1-54->sp|P0ADZ0|RL23_ECOLI 50S ribosomal protein L23 OS=Escherichia coli (strain K12) GN=rplW PE=1 SV=1-9	1% FDR
3126-1-31-1-16-1	F1_Agilent5_20160307_FL_EColi_DSSO_XL_SCX_f28_CID_MS2_MS3_ETD_MS2.mgf	intra	17732	4	1657.95	5	EKSLLR	2	12	>sp|P75876|RLMI_ECOLI Ribosomal RNA large subunit methyltransferase I OS=Escherichia coli (strain K12) GN=rlmI PE=1 SV=2	744.449	1.05e-19	1.05e-19	LVLAKGR	5	5	>sp|P75876|RLMI_ECOLI Ribosomal RNA large subunit methyltransferase I OS=Escherichia coli (strain K12) GN=rlmI PE=1 SV=2	755.502	5.14e-34	5.14e-34	>sp|P75876|RLMI_ECOLI Ribosomal RNA large subunit methyltransferase I OS=Escherichia coli (strain K12) GN=rlmI PE=1 SV=2-13->sp|P75876|RLMI_ECOLI Ribosomal RNA large subunit methyltransferase I OS=Escherichia coli (strain K12) GN=rlmI PE=1 SV=2-9	1% FDR
111-1-24-1-12-1	F1_Agilent5_20160307_FL_EColi_DSSO_XL_SCX_f27_CID_MS2_MS3_ETD_MS2.mgf	intra	3911	4	1888.96	3	VQGATKAK	6	422	>sp|P06710|DPO3X_ECOLI DNA polymerase III subunit tau OS=Escherichia coli (strain K12) GN=dnaX PE=1 SV=1	801.471	5.2e-25	5.2e-25	KSEPAAATR	1	430	>sp|P06710|DPO3X_ECOLI DNA polymerase III subunit tau OS=Escherichia coli (strain K12) GN=dnaX PE=1 SV=1	929.493	1.79e-26	4.67e-34	>sp|P06710|DPO3X_ECOLI DNA polymerase III subunit tau OS=Escherichia coli (strain K12) GN=dnaX PE=1 SV=1-427->sp|P06710|DPO3X_ECOLI DNA polymerase III subunit tau OS=Escherichia coli (strain K12) GN=dnaX PE=1 SV=1-430	1% FDR
242-1-5-1-15-1	F1_Agilent5_20160307_FL_EColi_DSSO_XL_SCX_f35_CID_MS2_MS3_ETD_MS2.mgf	intra	4482	4	2195.06	3	FKSSVNR	2	130	>sp|P42641|OBG_ECOLI GTPase ObgE/CgtA OS=Escherichia coli (strain K12) GN=obgE PE=1 SV=1	836.45	2.85e-08	9.25e-17	QKTNGTPGDKR	2	140	>sp|P42641|OBG_ECOLI GTPase ObgE/CgtA OS=Escherichia coli (strain K12) GN=obgE PE=1 SV=1	1200.62	9.5e-25	4.51e-34	>sp|P42641|OBG_ECOLI GTPase ObgE/CgtA OS=Escherichia coli (strain K12) GN=obgE PE=1 SV=1-131->sp|P42641|OBG_ECOLI GTPase ObgE/CgtA OS=Escherichia coli (strain K12) GN=obgE PE=1 SV=1-141	1% FDR
2677-1-26-1-30-1	F1_Agilent5_20160312_FL_EColi_low-conc_DSSO_SCX_CID_MS2_MS3_ETD_MS2_f37.mgf	intra	13868	4	2638.31	1	AQLEKK	5	127	>sp|P0A9D2|GSTA_ECOLI Glutathione S-transferase GstA OS=Escherichia coli (strain K12) GN=gstA PE=1 SV=1	715.423	5.27e-06	8.11e-13	KRLENGDDYFAVNPK	1	35	>sp|P0A9D2|GSTA_ECOLI Glutathione S-transferase GstA OS=Escherichia coli (strain K12) GN=gstA PE=1 SV=1	1764.88	5.53e-20	3.68e-34	>sp|P0A9D2|GSTA_ECOLI Glutathione S-transferase GstA OS=Escherichia coli (strain K12) GN=gstA PE=1 SV=1-131->sp|P0A9D2|GSTA_ECOLI Glutathione S-transferase GstA OS=Escherichia coli (strain K12) GN=gstA PE=1 SV=1-35	1% FDR
1471-1-9-1-24-1	F1_Agilent5_20160307_FL_EColi_DSSO_XL_SCX_f30_CID_MS2_MS3_ETD_MS2.mgf	intra	10278	4	1638.81	8	NSKSGGR	3	37	>sp|P60422|RL2_ECOLI 50S ribosomal protein L2 OS=Escherichia coli (strain K12) GN=rplB PE=1 SV=2	704.357	1.89e-29	3.81e-37	IVDFKR	5	64	>sp|P60422|RL2_ECOLI 50S ribosomal protein L2 OS=Escherichia coli (strain K12) GN=rplB PE=1 SV=2	776.454	3.68e-26	3.35e-34	>sp|P60422|RL2_ECOLI 50S ribosomal protein L2 OS=Escherichia coli (strain K12) GN=rplB PE=1 SV=2-39->sp|P60422|RL2_ECOLI 50S ribosomal protein L2 OS=Escherichia coli (strain K12) GN=rplB PE=1 SV=2-68	1% FDR
1948-1-28-1-37-1	F1_Agilent5_20160307_FL_EColi_DSSO_XL_SCX_f25_CID_MS2_MS3_ETD_MS2.mgf	intra	13870	4	3033.54	1	MAVKGSQVIK	4	325	>sp|P0A705|IF2_ECOLI Translation initiation factor IF-2 OS=Escherichia coli (strain K12) GN=infB PE=1 SV=1	1059.61	3.44e-12	3.89e-28	GSSLQQGFQKPAQAVNR	10	292	>sp|P0A705|IF2_ECOLI Translation initiation factor IF-2 OS=Escherichia coli (strain K12) GN=infB PE=1 SV=1	1814.94	7.98e-20	2.77e-34	>sp|P0A705|IF2_ECOLI Translation initiation factor IF-2 OS=Escherichia coli (strain K12) GN=infB PE=1 SV=1-301->sp|P0A705|IF2_ECOLI Translation initiation factor IF-2 OS=Escherichia coli (strain K12) GN=infB PE=1 SV=1-328	1% FDR
4176-1-10-1-28-1	F1_Agilent5_20160307_FL_EColi_DSSO_XL_SCX_f24_CID_MS2_MS3_ETD_MS2.mgf	intra	23295	4	2704.41	1	KQQNEEAAK	1	442	>sp|P06959|ODP2_ECOLI Dihydrolipoyllysine-residue acetyltransferase component of pyruvate dehydrogenase complex OS=Escherichia coli (strain K12) GN=aceF PE=1 SV=3	1044.52	3.66e-08	1.01e-18	LDVKITPVVFIMK	4	453	>sp|P06959|ODP2_ECOLI Dihydrolipoyllysine-residue acetyltransferase component of pyruvate dehydrogenase complex OS=Escherichia coli (strain K12) GN=aceF PE=1 SV=3	1501.89	4.43e-25	2.31e-34	>sp|P06959|ODP2_ECOLI Dihydrolipoyllysine-residue acetyltransferase component of pyruvate dehydrogenase complex OS=Escherichia coli (strain K12) GN=aceF PE=1 SV=3-442->sp|P06959|ODP2_ECOLI Dihydrolipoyllysine-residue acetyltransferase component of pyruvate dehydrogenase complex OS=Escherichia coli (strain K12) GN=aceF PE=1 SV=3-456	1% FDR
3435-2-47-1-19-1	F1_Agilent5_20160312_FL_EColi_low-conc_DSSO_SCX_CID_MS2_MS3_ETD_MS2_f36.mgf	inter	18234	4	2535.37	29	MTKSELIER	3	1	>sp|P0A6Y1|IHFB_ECOLI Integration host factor subunit beta OS=Escherichia coli (strain K12) GN=ihfB PE=1 SV=1	1105.58	2.09e-38	5.13e-52	VVTFRPGQKLK	9	78	>sp|P0A6X7|IHFA_ECOLI Integration host factor subunit alpha OS=Escherichia coli (strain K12) GN=ihfA PE=1 SV=1	1271.77	1.21e-21	2.01e-34	>sp|P0A6X7|IHFA_ECOLI Integration host factor subunit alpha OS=Escherichia coli (strain K12) GN=ihfA PE=1 SV=1-86->sp|P0A6Y1|IHFB_ECOLI Integration host factor subunit beta OS=Escherichia coli (strain K12) GN=ihfB PE=1 SV=1-3	1% FDR
1129-1-5-1-27-1	F1_Agilent5_20160307_FL_EColi_DSSO_XL_SCX_f26_CID_MS2_MS3_ETD_MS2.mgf	intra	9596	4	2322.1	2	KCGCGGAVK	1	70	>sp|P08245|YCIH_ECOLI Uncharacterized protein YciH OS=Escherichia coli (strain K12) GN=yciH PE=1 SV=1	935.432	0.00133397	4.89e-11	DGVIEIQGDKR	10	79	>sp|P08245|YCIH_ECOLI Uncharacterized protein YciH OS=Escherichia coli (strain K12) GN=yciH PE=1 SV=1	1228.64	1.83e-34	1.83e-34	>sp|P08245|YCIH_ECOLI Uncharacterized protein YciH OS=Escherichia coli (strain K12) GN=yciH PE=1 SV=1-70->sp|P08245|YCIH_ECOLI Uncharacterized protein YciH OS=Escherichia coli (strain K12) GN=yciH PE=1 SV=1-88	1% FDR
3001-1-27-1-48-1	F1_Agilent5_20160312_FL_EColi_low-conc_DSSO_SCX_CID_MS2_MS3_ETD_MS2_f36.mgf	intra	16495	4	2616.39	3	VVNQIKTR	6	154	>sp|P0A6M8|EFG_ECOLI Elongation factor G OS=Escherichia coli (strain K12) GN=fusA PE=1 SV=2	956.577	1.57e-23	2.4e-36	ETIRQKVTDVEGK	6	492	>sp|P0A6M8|EFG_ECOLI Elongation factor G OS=Escherichia coli (strain K12) GN=fusA PE=1 SV=2	1501.81	1.35e-20	1.28e-34	>sp|P0A6M8|EFG_ECOLI Elongation factor G OS=Escherichia coli (strain K12) GN=fusA PE=1 SV=2-159->sp|P0A6M8|EFG_ECOLI Elongation factor G OS=Escherichia coli (strain K12) GN=fusA PE=1 SV=2-497	1% FDR
1261-1-1-1-4-1	F1_Agilent5_20160307_FL_EColi_DSSO_XL_SCX_f26_CID_MS2_MS3_ETD_MS2.mgf	intra	10211	4	2419.13	6	AVGVHQSAYK	10	545	>sp|P22106|ASNB_ECOLI Asparagine synthetase B [glutamine-hydrolyzing] OS=Escherichia coli (strain K12) GN=asnB PE=1 SV=3	1058.55	5.89e-16	7.29e-30	DNVTDKNELR	6	204	>sp|P22106|ASNB_ECOLI Asparagine synthetase B [glutamine-hydrolyzing] OS=Escherichia coli (strain K12) GN=asnB PE=1 SV=3	1202.59	1.92e-22	1.16e-34	>sp|P22106|ASNB_ECOLI Asparagine synthetase B [glutamine-hydrolyzing] OS=Escherichia coli (strain K12) GN=asnB PE=1 SV=3-209->sp|P22106|ASNB_ECOLI Asparagine synthetase B [glutamine-hydrolyzing] OS=Escherichia coli (strain K12) GN=asnB PE=1 SV=3-554	1% FDR
3929-1-27-1-69-1	F1_Agilent5_20160312_FL_EColi_low-conc_DSSO_SCX_CID_MS2_MS3_ETD_MS2_f27.mgf	intra	24702	4	3607.87	3	VVNQIKTR	6	154	>sp|P0A6M8|EFG_ECOLI Elongation factor G OS=Escherichia coli (strain K12) GN=fusA PE=1 SV=2	956.577	4.91e-05	9.16e-16	GYEFINDIKGGVIPGEYIPAVDK	9	533	>sp|P0A6M8|EFG_ECOLI Elongation factor G OS=Escherichia coli (strain K12) GN=fusA PE=1 SV=2	2493.28	1.56e-24	9.7e-35	>sp|P0A6M8|EFG_ECOLI Elongation factor G OS=Escherichia coli (strain K12) GN=fusA PE=1 SV=2-159->sp|P0A6M8|EFG_ECOLI Elongation factor G OS=Escherichia coli (strain K12) GN=fusA PE=1 SV=2-541	1% FDR
409-1-25-1-15-1	F1_Agilent5_20160307_FL_EColi_DSSO_XL_SCX_f31_CID_MS2_MS3_ETD_MS2.mgf	intra	5705	4	2450.18	3	AAVKSGSELGK	4	37	>sp|P69441|KAD_ECOLI Adenylate kinase OS=Escherichia coli (strain K12) GN=adk PE=1 SV=1	1045.58	1.53e-30	2.08e-44	KDDQEETVRK	1	157	>sp|P69441|KAD_ECOLI Adenylate kinase OS=Escherichia coli (strain K12) GN=adk PE=1 SV=1	1246.62	4.36e-20	8.6e-35	>sp|P69441|KAD_ECOLI Adenylate kinase OS=Escherichia coli (strain K12) GN=adk PE=1 SV=1-157->sp|P69441|KAD_ECOLI Adenylate kinase OS=Escherichia coli (strain K12) GN=adk PE=1 SV=1-40	1% FDR
1235-1-12-1-9-1	F1_Agilent5_20160307_FL_EColi_DSSO_XL_SCX_f28_CID_MS2_MS3_ETD_MS2.mgf	intra	9072	4	1776.85	12	SSKEQK	3	2	>sp|P09372|GRPE_ECOLI Protein GrpE OS=Escherichia coli (strain K12) GN=grpE PE=1 SV=1,>sp|P0A707|IF3_ECOLI Translation initiation factor IF-3 OS=Escherichia coli (strain K12) GN=infC PE=1 SV=1	705.366	8.9e-13	8.1e-21	FLYEKSK	5	73	>sp|P0A707|IF3_ECOLI Translation initiation factor IF-3 OS=Escherichia coli (strain K12) GN=infC PE=1 SV=1	913.491	4.11e-24	8.48e-35	>sp|P09372|GRPE_ECOLI Protein GrpE OS=Escherichia coli (strain K12) GN=grpE PE=1 SV=1,>sp|P0A707|IF3_ECOLI Translation initiation factor IF-3 OS=Escherichia coli (strain K12) GN=infC PE=1 SV=1-4->sp|P0A707|IF3_ECOLI Translation initiation factor IF-3 OS=Escherichia coli (strain K12) GN=infC PE=1 SV=1-77	1% FDR
1712-1-28-1-27-1	F1_Agilent5_20160307_FL_EColi_DSSO_XL_SCX_f26_CID_MS2_MS3_ETD_MS2.mgf	intra	12154	4	2424.24	7	MAVKGSQVIK	4	325	>sp|P0A705|IF2_ECOLI Translation initiation factor IF-2 OS=Escherichia coli (strain K12) GN=infB PE=1 SV=1	1059.61	1.87e-07	1.77e-19	KGSSLQQGFQK	1	291	>sp|P0A705|IF2_ECOLI Translation initiation factor IF-2 OS=Escherichia coli (strain K12) GN=infB PE=1 SV=1	1206.64	1.64e-27	8.03e-35	>sp|P0A705|IF2_ECOLI Translation initiation factor IF-2 OS=Escherichia coli (strain K12) GN=infB PE=1 SV=1-291->sp|P0A705|IF2_ECOLI Translation initiation factor IF-2 OS=Escherichia coli (strain K12) GN=infB PE=1 SV=1-328	1% FDR
6035-1-9-1-48-1	F1_Agilent5_20160312_FL_EColi_low-conc_DSSO_SCX_CID_MS2_MS3_ETD_MS2_f28.mgf	intra	29102	4	3334.72	7	KPISQGGLLK	1	776	>sp|P09831|GLTB_ECOLI Glutamate synthase [NADPH] large chain OS=Escherichia coli (strain K12) GN=gltB PE=1 SV=3	1039.64	5.28e-05	1.05e-19	IGGASFEDFQQDLLNLSKR	18	752	>sp|P09831|GLTB_ECOLI Glutamate synthase [NADPH] large chain OS=Escherichia coli (strain K12) GN=gltB PE=1 SV=3	2137.08	7.63e-13	7.82e-35	>sp|P09831|GLTB_ECOLI Glutamate synthase [NADPH] large chain OS=Escherichia coli (strain K12) GN=gltB PE=1 SV=3-769->sp|P09831|GLTB_ECOLI Glutamate synthase [NADPH] large chain OS=Escherichia coli (strain K12) GN=gltB PE=1 SV=3-776	1% FDR
2660-1-25-1-25-1	F1_Agilent5_20160307_FL_EColi_DSSO_XL_SCX_f27_CID_MS2_MS3_ETD_MS2.mgf	intra	16173	4	2016.04	1	ITDKQER	4	260	>sp|P05055|PNP_ECOLI Polyribonucleotide nucleotidyltransferase OS=Escherichia coli (strain K12) GN=pnp PE=1 SV=3	888.466	2.3e-34	8.95e-47	MLNPIVRK	1	1	>sp|P05055|PNP_ECOLI Polyribonucleotide nucleotidyltransferase OS=Escherichia coli (strain K12) GN=pnp PE=1 SV=3	969.579	1.51e-24	7.35e-35	>sp|P05055|PNP_ECOLI Polyribonucleotide nucleotidyltransferase OS=Escherichia coli (strain K12) GN=pnp PE=1 SV=3-1->sp|P05055|PNP_ECOLI Polyribonucleotide nucleotidyltransferase OS=Escherichia coli (strain K12) GN=pnp PE=1 SV=3-263	1% FDR
612-1-65-1-1-1	F1_Agilent5_20160307_FL_EColi_DSSO_XL_SCX_f25_CID_MS2_MS3_ETD_MS2.mgf	intra	8085	4	2321.07	3	EQEKLGIK	4	66	>sp|P45523|FKBA_ECOLI FKBP-type peptidyl-prolyl cis-trans isomerase FkpA OS=Escherichia coli (strain K12) GN=fkpA PE=1 SV=1	943.534	1.06e-12	1.06e-12	MEKDAADNEAK	3	117	>sp|P45523|FKBA_ECOLI FKBP-type peptidyl-prolyl cis-trans isomerase FkpA OS=Escherichia coli (strain K12) GN=fkpA PE=1 SV=1	1220.53	7.33e-21	7.34e-35	>sp|P45523|FKBA_ECOLI FKBP-type peptidyl-prolyl cis-trans isomerase FkpA OS=Escherichia coli (strain K12) GN=fkpA PE=1 SV=1-119->sp|P45523|FKBA_ECOLI FKBP-type peptidyl-prolyl cis-trans isomerase FkpA OS=Escherichia coli (strain K12) GN=fkpA PE=1 SV=1-69	1% FDR
2612-1-24-1-9-1	F1_Agilent5_20160312_FL_EColi_low-conc_DSSO_SCX_CID_MS2_MS3_ETD_MS2_f31.mgf	intra	15053	4	1913.03	2	QKVIQVK	2	88	>sp|P0A707|IF3_ECOLI Translation initiation factor IF-3 OS=Escherichia coli (strain K12) GN=infC PE=1 SV=1	841.539	2.97e-21	1.49e-27	FLYEKSK	5	73	>sp|P0A707|IF3_ECOLI Translation initiation factor IF-3 OS=Escherichia coli (strain K12) GN=infC PE=1 SV=1	913.491	1.46e-25	6.46e-35	>sp|P0A707|IF3_ECOLI Translation initiation factor IF-3 OS=Escherichia coli (strain K12) GN=infC PE=1 SV=1-77->sp|P0A707|IF3_ECOLI Translation initiation factor IF-3 OS=Escherichia coli (strain K12) GN=infC PE=1 SV=1-89	1% FDR
2491-1-24-1-39-1	F1_Agilent5_20160307_FL_EColi_DSSO_XL_SCX_f30_CID_MS2_MS3_ETD_MS2.mgf	intra	14851	5	2587.34	1	AAGANKVAVIK	6	61	>sp|P0A7K2|RL7_ECOLI 50S ribosomal protein L7/L12 OS=Escherichia coli (strain K12) GN=rplL PE=1 SV=2	1040.63	3.65e-28	5.9e-44	EGVSKDDAEALKK	5	97	>sp|P0A7K2|RL7_ECOLI 50S ribosomal protein L7/L12 OS=Escherichia coli (strain K12) GN=rplL PE=1 SV=2	1388.71	8.29e-21	6.1e-35	>sp|P0A7K2|RL7_ECOLI 50S ribosomal protein L7/L12 OS=Escherichia coli (strain K12) GN=rplL PE=1 SV=2-101->sp|P0A7K2|RL7_ECOLI 50S ribosomal protein L7/L12 OS=Escherichia coli (strain K12) GN=rplL PE=1 SV=2-66	1% FDR
4021-1-25-1-229-1	F1_Agilent5_20160312_FL_EColi_low-conc_DSSO_SCX_CID_MS2_MS3_ETD_MS2_f27.mgf	intra	25099	4	3271.74	7	LPIKTTFVTK	4	124	>sp|P0ADY7|RL16_ECOLI 50S ribosomal protein L16 OS=Escherichia coli (strain K12) GN=rplP PE=1 SV=1	1146.7	3.51e-06	4.11e-23	GLAQGTDVSFGSFGLKAVGR	16	19	>sp|P0ADY7|RL16_ECOLI 50S ribosomal protein L16 OS=Escherichia coli (strain K12) GN=rplP PE=1 SV=1	1966.03	9.02e-19	5.62e-35	>sp|P0ADY7|RL16_ECOLI 50S ribosomal protein L16 OS=Escherichia coli (strain K12) GN=rplP PE=1 SV=1-127->sp|P0ADY7|RL16_ECOLI 50S ribosomal protein L16 OS=Escherichia coli (strain K12) GN=rplP PE=1 SV=1-34	1% FDR
1943-1-32-1-29-1	F1_Agilent5_20160307_FL_EColi_DSSO_XL_SCX_f38_CID_MS2_MS3_ETD_MS2.mgf	intra	10477	4	1821.96	6	AKELRR	2	41	>sp|P0AG44|RL17_ECOLI 50S ribosomal protein L17 OS=Escherichia coli (strain K12) GN=rplQ PE=1 SV=1	771.472	6.87e-08	3.46e-14	ILKCGFR	3	97	>sp|P0AG44|RL17_ECOLI 50S ribosomal protein L17 OS=Escherichia coli (strain K12) GN=rplQ PE=1 SV=1	892.495	6.3e-26	5.5e-35	>sp|P0AG44|RL17_ECOLI 50S ribosomal protein L17 OS=Escherichia coli (strain K12) GN=rplQ PE=1 SV=1-42->sp|P0AG44|RL17_ECOLI 50S ribosomal protein L17 OS=Escherichia coli (strain K12) GN=rplQ PE=1 SV=1-99	1% FDR
692-2-23-1-75-1	F1_Agilent5_20160307_FL_EColi_DSSO_XL_SCX_f33_CID_MS2_MS3_ETD_MS2.mgf	intra	7274	5	2786.3	3	QYTAKADSVAR	5	735	>sp|P00956|SYI_ECOLI Isoleucine--tRNA ligase OS=Escherichia coli (strain K12) GN=ileS PE=1 SV=5	1208.61	1.35e-15	1.35e-15	CVSNVAGDGEKRK	11	924	>sp|P00956|SYI_ECOLI Isoleucine--tRNA ligase OS=Escherichia coli (strain K12) GN=ileS PE=1 SV=5	1418.69	7.94e-17	5.43e-35	>sp|P00956|SYI_ECOLI Isoleucine--tRNA ligase OS=Escherichia coli (strain K12) GN=ileS PE=1 SV=5-739->sp|P00956|SYI_ECOLI Isoleucine--tRNA ligase OS=Escherichia coli (strain K12) GN=ileS PE=1 SV=5-934	1% FDR
2360-1-9-1-6-1	F1_Agilent5_20160307_FL_EColi_DSSO_XL_SCX_f32_CID_MS2_MS3_ETD_MS2.mgf	inter	13414	5	2491.42	5	IPVVSSPKAR	8	346	>sp|P0A9C5|GLNA_ECOLI Glutamine synthetase OS=Escherichia coli (strain K12) GN=glnA PE=1 SV=2	1052.63	2.85e-19	2.85e-19	IVIERPAKSIR	8	55	>sp|P0A7V3|RS3_ECOLI 30S ribosomal protein S3 OS=Escherichia coli (strain K12) GN=rpsC PE=1 SV=2	1280.79	4.63e-25	5.4e-35	>sp|P0A7V3|RS3_ECOLI 30S ribosomal protein S3 OS=Escherichia coli (strain K12) GN=rpsC PE=1 SV=2-62->sp|P0A9C5|GLNA_ECOLI Glutamine synthetase OS=Escherichia coli (strain K12) GN=glnA PE=1 SV=2-353	1% FDR
4305-1-38-1-49-1	F1_Agilent5_20160312_FL_EColi_low-conc_DSSO_SCX_CID_MS2_MS3_ETD_MS2_f27.mgf	intra	26229	4	3419.74	8	LLNDTDMAIIDKR	12	183	>sp|P0A717|KPRS_ECOLI Ribose-phosphate pyrophosphokinase OS=Escherichia coli (strain K12) GN=prs PE=1 SV=2	1516.79	2.23e-08	1.16e-24	AIAKLLNDTDMAIIDK	4	179	>sp|P0A717|KPRS_ECOLI Ribose-phosphate pyrophosphokinase OS=Escherichia coli (strain K12) GN=prs PE=1 SV=2	1743.94	5.24e-35	5.24e-35	>sp|P0A717|KPRS_ECOLI Ribose-phosphate pyrophosphokinase OS=Escherichia coli (strain K12) GN=prs PE=1 SV=2-182->sp|P0A717|KPRS_ECOLI Ribose-phosphate pyrophosphokinase OS=Escherichia coli (strain K12) GN=prs PE=1 SV=2-194	1% FDR
760-1-14-1-23-1	F1_Agilent5_20160307_FL_EColi_DSSO_XL_SCX_f35_CID_MS2_MS3_ETD_MS2.mgf	inter	6920	4	1756	3	LGAKGIK	4	144	>sp|P0A7V3|RS3_ECOLI 30S ribosomal protein S3 OS=Escherichia coli (strain K12) GN=rpsC PE=1 SV=2	685.449	9.13e-29	1.92e-40	KPNSALRK	1	44	>sp|P0A7S3|RS12_ECOLI 30S ribosomal protein S12 OS=Escherichia coli (strain K12) GN=rpsL PE=1 SV=2	912.55	1.37e-25	5.15e-35	>sp|P0A7S3|RS12_ECOLI 30S ribosomal protein S12 OS=Escherichia coli (strain K12) GN=rpsL PE=1 SV=2-44->sp|P0A7V3|RS3_ECOLI 30S ribosomal protein S3 OS=Escherichia coli (strain K12) GN=rpsC PE=1 SV=2-147	1% FDR
433-1-23-1-10-1	F1_Agilent5_20160307_FL_EColi_DSSO_XL_SCX_f32_CID_MS2_MS3_ETD_MS2.mgf	intra	6404	4	2374.14	1	VAKDATK	3	34	>sp|P0ADZ0|RL23_ECOLI 50S ribosomal protein L23 OS=Escherichia coli (strain K12) GN=rplW PE=1 SV=1	731.418	3.78e-05	1e-16	APHVSEKASTAMEK	7	13	>sp|P0ADZ0|RL23_ECOLI 50S ribosomal protein L23 OS=Escherichia coli (strain K12) GN=rplW PE=1 SV=1	1484.73	4.14e-21	5.02e-35	>sp|P0ADZ0|RL23_ECOLI 50S ribosomal protein L23 OS=Escherichia coli (strain K12) GN=rplW PE=1 SV=1-19->sp|P0ADZ0|RL23_ECOLI 50S ribosomal protein L23 OS=Escherichia coli (strain K12) GN=rplW PE=1 SV=1-36	1% FDR
248-1-6-1-15-1	F1_Agilent5_20160307_FL_EColi_DSSO_XL_SCX_f27_CID_MS2_MS3_ETD_MS2.mgf	intra	4654	4	1503.83	1	SGTKAK	4	84	>sp|P0ACF8|HNS_ECOLI DNA-binding protein H-NS OS=Escherichia coli (strain K12) GN=hns PE=1 SV=2	590.339	6.72e-29	6.72e-29	TPAVIKK	6	115	>sp|P0ACF8|HNS_ECOLI DNA-binding protein H-NS OS=Escherichia coli (strain K12) GN=hns PE=1 SV=2	755.491	1.43e-25	4.35e-35	>sp|P0ACF8|HNS_ECOLI DNA-binding protein H-NS OS=Escherichia coli (strain K12) GN=hns PE=1 SV=2-120->sp|P0ACF8|HNS_ECOLI DNA-binding protein H-NS OS=Escherichia coli (strain K12) GN=hns PE=1 SV=2-87	1% FDR
1581-1-9-1-46-1	F1_Agilent5_20160307_FL_EColi_DSSO_XL_SCX_f26_CID_MS2_MS3_ETD_MS2.mgf	inter	11584	4	2646.32	3	STIEER	1	2	>sp|P0A6A8|ACP_ECOLI Acyl carrier protein OS=Escherichia coli (strain K12) GN=acpP PE=1 SV=2	733.361	3.77e-16	3.77e-16	TGRNPQTGKEITIAAAK	9	59	>sp|P0ACF4|DBHB_ECOLI DNA-binding protein HU-beta OS=Escherichia coli (strain K12) GN=hupB PE=1 SV=1	1754.96	1.94e-15	3.51e-35	>sp|P0A6A8|ACP_ECOLI Acyl carrier protein OS=Escherichia coli (strain K12) GN=acpP PE=1 SV=2-2->sp|P0ACF4|DBHB_ECOLI DNA-binding protein HU-beta OS=Escherichia coli (strain K12) GN=hupB PE=1 SV=1-67	1% FDR
2111-1-8-1-29-1	F1_Agilent5_20160307_FL_EColi_DSSO_XL_SCX_f34_CID_MS2_MS3_ETD_MS2.mgf	intra	12566	4	2301.15	1	QMTKHLR	4	230	>sp|P28861|FENR_ECOLI Ferredoxin--NADP reductase OS=Escherichia coli (strain K12) GN=fpr PE=1 SV=4	912.496	7.44e-15	4.98e-22	DTQQLLKETR	7	220	>sp|P28861|FENR_ECOLI Ferredoxin--NADP reductase OS=Escherichia coli (strain K12) GN=fpr PE=1 SV=4	1230.66	7.39e-23	3.43e-35	>sp|P28861|FENR_ECOLI Ferredoxin--NADP reductase OS=Escherichia coli (strain K12) GN=fpr PE=1 SV=4-226->sp|P28861|FENR_ECOLI Ferredoxin--NADP reductase OS=Escherichia coli (strain K12) GN=fpr PE=1 SV=4-233	1% FDR
71-1-6-1-10-1	F1_Agilent5_20160307_FL_EColi_DSSO_XL_SCX_f27_CID_MS2_MS3_ETD_MS2.mgf	intra	3632	4	1699.84	1	PAAQPKK	6	220	>sp|P0A7V3|RS3_ECOLI 30S ribosomal protein S3 OS=Escherichia coli (strain K12) GN=rpsC PE=1 SV=2	738.439	3.75e-15	6.04e-22	KGEDVEK	1	80	>sp|P0A7V3|RS3_ECOLI 30S ribosomal protein S3 OS=Escherichia coli (strain K12) GN=rpsC PE=1 SV=2	803.402	3e-24	3.35e-35	>sp|P0A7V3|RS3_ECOLI 30S ribosomal protein S3 OS=Escherichia coli (strain K12) GN=rpsC PE=1 SV=2-225->sp|P0A7V3|RS3_ECOLI 30S ribosomal protein S3 OS=Escherichia coli (strain K12) GN=rpsC PE=1 SV=2-80	1% FDR
1851-1-9-1-17-1	F1_Agilent5_20160307_FL_EColi_DSSO_XL_SCX_f34_CID_MS2_MS3_ETD_MS2.mgf	intra	11558	4	2258.2	4	VYTGKVTR	5	624	>sp|P05055|PNP_ECOLI Polyribonucleotide nucleotidyltransferase OS=Escherichia coli (strain K12) GN=pnp PE=1 SV=3	922.524	3.09e-44	5.51e-56	IHTIKINPDK	5	555	>sp|P05055|PNP_ECOLI Polyribonucleotide nucleotidyltransferase OS=Escherichia coli (strain K12) GN=pnp PE=1 SV=3	1177.68	2.38e-24	3.23e-35	>sp|P05055|PNP_ECOLI Polyribonucleotide nucleotidyltransferase OS=Escherichia coli (strain K12) GN=pnp PE=1 SV=3-559->sp|P05055|PNP_ECOLI Polyribonucleotide nucleotidyltransferase OS=Escherichia coli (strain K12) GN=pnp PE=1 SV=3-628	1% FDR
2273-1-3-1-1-1	F1_Agilent5_20160307_FL_EColi_DSSO_XL_SCX_f28_CID_MS2_MS3_ETD_MS2.mgf	intra	13877	4	2079.97	1	FEDGKK	5	87	>sp|P60624|RL24_ECOLI 50S ribosomal protein L24 OS=Escherichia coli (strain K12) GN=rplX PE=1 SV=2	722.36	1.69e-19	1.69e-19	FFKSNSETIK	3	95	>sp|P60624|RL24_ECOLI 50S ribosomal protein L24 OS=Escherichia coli (strain K12) GN=rplX PE=1 SV=2	1199.62	1.78e-22	1.74e-35	>sp|P60624|RL24_ECOLI 50S ribosomal protein L24 OS=Escherichia coli (strain K12) GN=rplX PE=1 SV=2-91->sp|P60624|RL24_ECOLI 50S ribosomal protein L24 OS=Escherichia coli (strain K12) GN=rplX PE=1 SV=2-97	1% FDR
4300-1-34-1-2-1	F1_Agilent5_20160312_FL_EColi_low-conc_DSSO_SCX_CID_MS2_MS3_ETD_MS2_f29.mgf	intra	24472	5	4301.29	2	VVKGMDVADK	3	152	>sp|P0AFL3|PPIA_ECOLI Peptidyl-prolyl cis-trans isomerase A OS=Escherichia coli (strain K12) GN=ppiA PE=1 SV=1	1060.56	9.4e-11	4.81e-21	ISQVPTHDVGPYQNVPSKPVVILSAKVLP	26	162	>sp|P0AFL3|PPIA_ECOLI Peptidyl-prolyl cis-trans isomerase A OS=Escherichia coli (strain K12) GN=ppiA PE=1 SV=1	3081.72	1.69e-35	1.69e-35	>sp|P0AFL3|PPIA_ECOLI Peptidyl-prolyl cis-trans isomerase A OS=Escherichia coli (strain K12) GN=ppiA PE=1 SV=1-154->sp|P0AFL3|PPIA_ECOLI Peptidyl-prolyl cis-trans isomerase A OS=Escherichia coli (strain K12) GN=ppiA PE=1 SV=1-187	1% FDR
3093-1-14-1-15-1	F1_Agilent5_20160307_FL_EColi_DSSO_XL_SCX_f30_CID_MS2_MS3_ETD_MS2.mgf	intra	17301	4	1926.94	4	YAKLSEK	3	140	>sp|P62707|GPMA_ECOLI 2,3-bisphosphoglycerate-dependent phosphoglycerate mutase OS=Escherichia coli (strain K12) GN=gpmA PE=1 SV=2	837.46	9.29e-27	1.42e-37	SWKLNER	3	84	>sp|P62707|GPMA_ECOLI 2,3-bisphosphoglycerate-dependent phosphoglycerate mutase OS=Escherichia coli (strain K12) GN=gpmA PE=1 SV=2	931.488	9.29e-27	1.68e-35	>sp|P62707|GPMA_ECOLI 2,3-bisphosphoglycerate-dependent phosphoglycerate mutase OS=Escherichia coli (strain K12) GN=gpmA PE=1 SV=2-142->sp|P62707|GPMA_ECOLI 2,3-bisphosphoglycerate-dependent phosphoglycerate mutase OS=Escherichia coli (strain K12) GN=gpmA PE=1 SV=2-86	1% FDR
2131-1-46-1-32-1	F1_Agilent5_20160307_FL_EColi_DSSO_XL_SCX_f26_CID_MS2_MS3_ETD_MS2.mgf	intra	14017	4	2018.12	4	MIGLVGKK	7	1	>sp|P60438|RL3_ECOLI 50S ribosomal protein L3 OS=Escherichia coli (strain K12) GN=rplC PE=1 SV=1	844.52	2.38e-20	9.66e-27	AIQVTTGAKK	9	47	>sp|P60438|RL3_ECOLI 50S ribosomal protein L3 OS=Escherichia coli (strain K12) GN=rplC PE=1 SV=1	1015.6	2.42e-23	9.44e-36	>sp|P60438|RL3_ECOLI 50S ribosomal protein L3 OS=Escherichia coli (strain K12) GN=rplC PE=1 SV=1-55->sp|P60438|RL3_ECOLI 50S ribosomal protein L3 OS=Escherichia coli (strain K12) GN=rplC PE=1 SV=1-7	1% FDR
3354-1-18-1-13-1	F1_Agilent5_20160307_FL_EColi_DSSO_XL_SCX_f25_CID_MS2_MS3_ETD_MS2.mgf	intra	19674	4	3095.45	2	EPIKNEANNGLK	4	66	>sp|P23869|PPIB_ECOLI Peptidyl-prolyl cis-trans isomerase B OS=Escherichia coli (strain K12) GN=ppiB PE=1 SV=2	1325.69	2.76e-32	1.11e-42	APETVKNFLDYCR	6	20	>sp|P23869|PPIB_ECOLI Peptidyl-prolyl cis-trans isomerase B OS=Escherichia coli (strain K12) GN=ppiB PE=1 SV=2	1611.77	8.05e-21	8.92e-36	>sp|P23869|PPIB_ECOLI Peptidyl-prolyl cis-trans isomerase B OS=Escherichia coli (strain K12) GN=ppiB PE=1 SV=2-25->sp|P23869|PPIB_ECOLI Peptidyl-prolyl cis-trans isomerase B OS=Escherichia coli (strain K12) GN=ppiB PE=1 SV=2-69	1% FDR
633-1-1-1-7-1	F1_Agilent5_20160307_FL_EColi_DSSO_XL_SCX_f36_CID_MS2_MS3_ETD_MS2.mgf	intra	6056	4	2744.22	1	RHDKEQV	4	83	>sp|P69428|TATA_ECOLI Sec-independent protein translocase protein TatA OS=Escherichia coli (strain K12) GN=tatA PE=1 SV=1	910.462	3.58e-07	4.29e-15	QADTNQEQAKTEDAK	10	68	>sp|P69428|TATA_ECOLI Sec-independent protein translocase protein TatA OS=Escherichia coli (strain K12) GN=tatA PE=1 SV=1	1675.76	9.1e-23	8.53e-36	>sp|P69428|TATA_ECOLI Sec-independent protein translocase protein TatA OS=Escherichia coli (strain K12) GN=tatA PE=1 SV=1-77->sp|P69428|TATA_ECOLI Sec-independent protein translocase protein TatA OS=Escherichia coli (strain K12) GN=tatA PE=1 SV=1-86	1% FDR
3454-1-24-1-59-1	F1_Agilent5_20160312_FL_EColi_low-conc_DSSO_SCX_CID_MS2_MS3_ETD_MS2_f35.mgf	intra	17243	5	2740.4	1	IVDFKR	5	64	>sp|P60422|RL2_ECOLI 50S ribosomal protein L2 OS=Escherichia coli (strain K12) GN=rplB PE=1 SV=2	776.454	1.11e-20	1.11e-20	NIPVGSTVHNVEMKPGK	14	134	>sp|P60422|RL2_ECOLI 50S ribosomal protein L2 OS=Escherichia coli (strain K12) GN=rplB PE=1 SV=2	1805.95	8.21e-36	8.21e-36	>sp|P60422|RL2_ECOLI 50S ribosomal protein L2 OS=Escherichia coli (strain K12) GN=rplB PE=1 SV=2-147->sp|P60422|RL2_ECOLI 50S ribosomal protein L2 OS=Escherichia coli (strain K12) GN=rplB PE=1 SV=2-68	1% FDR
521-1-33-1-50-1	F1_Agilent5_20160307_FL_EColi_DSSO_XL_SCX_f39_CID_MS2_MS3_ETD_MS2.mgf	inter	5815	4	2113.17	13	KAKPTQAK	1	198	>sp|P0A7L0|RL1_ECOLI 50S ribosomal protein L1 OS=Escherichia coli (strain K12) GN=rplA PE=1 SV=2	870.529	3.32e-06	7.67e-16	TKPEKLELK	5	29	>sp|P0A7N9|RL33_ECOLI 50S ribosomal protein L33 OS=Escherichia coli (strain K12) GN=rpmG PE=1 SV=2	1084.65	1.64e-24	7.26e-36	>sp|P0A7L0|RL1_ECOLI 50S ribosomal protein L1 OS=Escherichia coli (strain K12) GN=rplA PE=1 SV=2-198->sp|P0A7N9|RL33_ECOLI 50S ribosomal protein L33 OS=Escherichia coli (strain K12) GN=rpmG PE=1 SV=2-33	1% FDR
3148-1-42-1-34-1	F1_Agilent5_20160307_FL_EColi_DSSO_XL_SCX_f25_CID_MS2_MS3_ETD_MS2.mgf	intra	18839	4	2557.34	4	SKPIVMER	1	2	>sp|P60716|LIPA_ECOLI Lipoyl synthase OS=Escherichia coli (strain K12) GN=lipA PE=1 SV=1	958.527	9.17e-08	1.27e-15	MALIPVKNVATER	7	19	>sp|P60716|LIPA_ECOLI Lipoyl synthase OS=Escherichia coli (strain K12) GN=lipA PE=1 SV=1	1440.81	4.95e-36	4.95e-36	>sp|P60716|LIPA_ECOLI Lipoyl synthase OS=Escherichia coli (strain K12) GN=lipA PE=1 SV=1-2->sp|P60716|LIPA_ECOLI Lipoyl synthase OS=Escherichia coli (strain K12) GN=lipA PE=1 SV=1-25	1% FDR
1875-2-1-1-2-1	F1_Agilent5_20160307_FL_EColi_DSSO_XL_SCX_f26_CID_MS2_MS3_ETD_MS2.mgf	intra	12860	4	2342.16	5	SNSYDSSSIK	1	2	>sp|P0AES6|GYRB_ECOLI DNA gyrase subunit B OS=Escherichia coli (strain K12) GN=gyrB PE=1 SV=2	1086.48	1.65e-46	1.65e-46	VLKGLDAVRK	3	12	>sp|P0AES6|GYRB_ECOLI DNA gyrase subunit B OS=Escherichia coli (strain K12) GN=gyrB PE=1 SV=2	1097.69	2.94e-22	4.1e-36	>sp|P0AES6|GYRB_ECOLI DNA gyrase subunit B OS=Escherichia coli (strain K12) GN=gyrB PE=1 SV=2-14->sp|P0AES6|GYRB_ECOLI DNA gyrase subunit B OS=Escherichia coli (strain K12) GN=gyrB PE=1 SV=2-2	1% FDR
1422-1-5-1-4-1	F1_Agilent5_20160312_FL_EColi_low-conc_DSSO_SCX_CID_MS2_MS3_ETD_MS2_f28.mgf	intra	12667	4	2503.25	9	LNTALEKVK	7	220	>sp|P30859|ARTI_ECOLI Putative ABC transporter arginine-binding protein 2 OS=Escherichia coli (strain K12) GN=artI PE=1 SV=3	1014.61	5.83e-27	1.92e-38	KDGTYETIYNK	1	229	>sp|P30859|ARTI_ECOLI Putative ABC transporter arginine-binding protein 2 OS=Escherichia coli (strain K12) GN=artI PE=1 SV=3	1330.64	3.88e-36	3.88e-36	>sp|P30859|ARTI_ECOLI Putative ABC transporter arginine-binding protein 2 OS=Escherichia coli (strain K12) GN=artI PE=1 SV=3-226->sp|P30859|ARTI_ECOLI Putative ABC transporter arginine-binding protein 2 OS=Escherichia coli (strain K12) GN=artI PE=1 SV=3-229	1% FDR
392-1-20-1-21-1	F1_Agilent5_20160312_FL_EColi_low-conc_DSSO_SCX_CID_MS2_MS3_ETD_MS2_f30_in40ul.mgf	intra	6881	4	1691.88	4	ANIKTK	4	148	>sp|P0AEQ3|GLNH_ECOLI Glutamine-binding periplasmic protein OS=Escherichia coli (strain K12) GN=glnH PE=1 SV=1	673.412	1.26e-26	1.5e-34	SVKDLDGK	3	125	>sp|P0AEQ3|GLNH_ECOLI Glutamine-binding periplasmic protein OS=Escherichia coli (strain K12) GN=glnH PE=1 SV=1	860.46	1.57e-22	3.79e-36	>sp|P0AEQ3|GLNH_ECOLI Glutamine-binding periplasmic protein OS=Escherichia coli (strain K12) GN=glnH PE=1 SV=1-127->sp|P0AEQ3|GLNH_ECOLI Glutamine-binding periplasmic protein OS=Escherichia coli (strain K12) GN=glnH PE=1 SV=1-151	1% FDR
699-2-10-1-6-1	F1_Agilent5_20160307_FL_EColi_DSSO_XL_SCX_f29_CID_MS2_MS3_ETD_MS2.mgf	intra	6570	4	2089.95	2	KSSAAR	1	13	>sp|P0A7X3|RS9_ECOLI 30S ribosomal protein S9 OS=Escherichia coli (strain K12) GN=rpsI PE=1 SV=2	618.345	1.24e-18	3.41e-25	AENQYYGTGRR	1	2	>sp|P0A7X3|RS9_ECOLI 30S ribosomal protein S9 OS=Escherichia coli (strain K12) GN=rpsI PE=1 SV=2	1313.61	3.4e-36	3.4e-36	>sp|P0A7X3|RS9_ECOLI 30S ribosomal protein S9 OS=Escherichia coli (strain K12) GN=rpsI PE=1 SV=2-13->sp|P0A7X3|RS9_ECOLI 30S ribosomal protein S9 OS=Escherichia coli (strain K12) GN=rpsI PE=1 SV=2-2	1% FDR
130-1-26-1-26-1	F1_Agilent5_20160307_FL_EColi_DSSO_XL_SCX_f26_CID_MS2_MS3_ETD_MS2.mgf	intra	4720	4	1990.99	2	GVSEAKAAGK	6	34	>sp|P62707|GPMA_ECOLI 2,3-bisphosphoglycerate-dependent phosphoglycerate mutase OS=Escherichia coli (strain K12) GN=gpmA PE=1 SV=2	916.498	1.36e-22	3.29e-36	GVSEAKAAGK	6	34	>sp|P62707|GPMA_ECOLI 2,3-bisphosphoglycerate-dependent phosphoglycerate mutase OS=Escherichia coli (strain K12) GN=gpmA PE=1 SV=2	916.498	1.36e-22	3.29e-36	>sp|P62707|GPMA_ECOLI 2,3-bisphosphoglycerate-dependent phosphoglycerate mutase OS=Escherichia coli (strain K12) GN=gpmA PE=1 SV=2-39->sp|P62707|GPMA_ECOLI 2,3-bisphosphoglycerate-dependent phosphoglycerate mutase OS=Escherichia coli (strain K12) GN=gpmA PE=1 SV=2-39	1% FDR
1036-1-16-1-14-1	F1_Agilent5_20160307_FL_EColi_DSSO_XL_SCX_f28_CID_MS2_MS3_ETD_MS2.mgf	inter	8197	4	2271.06	1	LSQSGHKR	7	325	>sp|P0A8V2|RPOB_ECOLI DNA-directed RNA polymerase subunit beta OS=Escherichia coli (strain K12) GN=rpoB PE=1 SV=1	911.494	6.39e-18	4.11e-28	MEQNPQSQLK	1	1	>sp|P00579|RPOD_ECOLI RNA polymerase sigma factor RpoD OS=Escherichia coli (strain K12) GN=rpoD PE=1 SV=2	1201.58	3.04e-36	3.04e-36	>sp|P00579|RPOD_ECOLI RNA polymerase sigma factor RpoD OS=Escherichia coli (strain K12) GN=rpoD PE=1 SV=2-1->sp|P0A8V2|RPOB_ECOLI DNA-directed RNA polymerase subunit beta OS=Escherichia coli (strain K12) GN=rpoB PE=1 SV=1-331	1% FDR
74-1-20-1-12-1	F1_Agilent5_20160307_FL_EColi_DSSO_XL_SCX_f24_CID_MS2_MS3_ETD_MS2.mgf	intra	4409	4	2148.03	2	AAVEENKK	7	40	>sp|P51024|YAIL_ECOLI Uncharacterized protein YaiL OS=Escherichia coli (strain K12) GN=yaiL PE=4 SV=2	887.471	1.9e-19	7.03e-30	DKQLSEQQK	2	53	>sp|P51024|YAIL_ECOLI Uncharacterized protein YaiL OS=Escherichia coli (strain K12) GN=yaiL PE=4 SV=2	1102.56	4.02e-25	2.5e-36	>sp|P51024|YAIL_ECOLI Uncharacterized protein YaiL OS=Escherichia coli (strain K12) GN=yaiL PE=4 SV=2-46->sp|P51024|YAIL_ECOLI Uncharacterized protein YaiL OS=Escherichia coli (strain K12) GN=yaiL PE=4 SV=2-54	1% FDR
4349-1-1-1-37-1	F1_Agilent5_20160312_FL_EColi_low-conc_DSSO_SCX_CID_MS2_MS3_ETD_MS2_f27.mgf	intra	26423	4	3248.49	6	AMGEMKNGEAK	6	99	>sp|P0A8M6|YEEX_ECOLI UPF0265 protein YeeX OS=Escherichia coli (strain K12) GN=yeeX PE=1 SV=1	1164.53	4.74e-10	7.45e-29	METTKPSFQDVLEFVR	1	1	>sp|P0A8M6|YEEX_ECOLI UPF0265 protein YeeX OS=Escherichia coli (strain K12) GN=yeeX PE=1 SV=1	1925.96	1.34e-20	2.47e-36	>sp|P0A8M6|YEEX_ECOLI UPF0265 protein YeeX OS=Escherichia coli (strain K12) GN=yeeX PE=1 SV=1-1->sp|P0A8M6|YEEX_ECOLI UPF0265 protein YeeX OS=Escherichia coli (strain K12) GN=yeeX PE=1 SV=1-104	1% FDR
2338-1-5-1-47-1	F1_Agilent5_20160307_FL_EColi_DSSO_XL_SCX_f26_CID_MS2_MS3_ETD_MS2.mgf	intra	14878	4	2115.13	4	AGLKVTLPR	4	11	>sp|P0A9A9|FUR_ECOLI Ferric uptake regulation protein OS=Escherichia coli (strain K12) GN=fur PE=1 SV=1	953.602	7e-41	9.49e-52	TDNNTALKK	8	2	>sp|P0A9A9|FUR_ECOLI Ferric uptake regulation protein OS=Escherichia coli (strain K12) GN=fur PE=1 SV=1	1003.53	1.88e-36	1.88e-36	>sp|P0A9A9|FUR_ECOLI Ferric uptake regulation protein OS=Escherichia coli (strain K12) GN=fur PE=1 SV=1-14->sp|P0A9A9|FUR_ECOLI Ferric uptake regulation protein OS=Escherichia coli (strain K12) GN=fur PE=1 SV=1-9	1% FDR
4240-1-28-1-231-1	F1_Agilent5_20160312_FL_EColi_low-conc_DSSO_SCX_CID_MS2_MS3_ETD_MS2_f27.mgf	intra	25967	4	3232.69	5	QMIMVLAPKK	9	169	>sp|P0A707|IF3_ECOLI Translation initiation factor IF-3 OS=Escherichia coli (strain K12) GN=infC PE=1 SV=1	1157.67	0.017425	2.64e-11	VKDDLQELAVVESFPTK	2	148	>sp|P0A707|IF3_ECOLI Translation initiation factor IF-3 OS=Escherichia coli (strain K12) GN=infC PE=1 SV=1	1917.01	1.87e-36	1.87e-36	>sp|P0A707|IF3_ECOLI Translation initiation factor IF-3 OS=Escherichia coli (strain K12) GN=infC PE=1 SV=1-149->sp|P0A707|IF3_ECOLI Translation initiation factor IF-3 OS=Escherichia coli (strain K12) GN=infC PE=1 SV=1-177	1% FDR
2944-1-17-1-42-1	F1_Agilent5_20160312_FL_EColi_low-conc_DSSO_SCX_CID_MS2_MS3_ETD_MS2_f31.mgf	intra	16437	4	2144.1	2	LKNENPR	2	12	>sp|P0ACW6|YDCH_ECOLI Uncharacterized protein YdcH OS=Escherichia coli (strain K12) GN=ydcH PE=4 SV=2	869.472	1.31e-20	3.39e-27	LQLKDEMLK	4	56	>sp|P0ACW6|YDCH_ECOLI Uncharacterized protein YdcH OS=Escherichia coli (strain K12) GN=ydcH PE=4 SV=2	1116.62	3.93e-25	1.46e-36	>sp|P0ACW6|YDCH_ECOLI Uncharacterized protein YdcH OS=Escherichia coli (strain K12) GN=ydcH PE=4 SV=2-13->sp|P0ACW6|YDCH_ECOLI Uncharacterized protein YdcH OS=Escherichia coli (strain K12) GN=ydcH PE=4 SV=2-59	1% FDR
1633-1-14-1-41-1	F1_Agilent5_20160307_FL_EColi_DSSO_XL_SCX_f27_CID_MS2_MS3_ETD_MS2.mgf	intra	11151	4	1802.98	3	LGAKGIK	4	144	>sp|P0A7V3|RS3_ECOLI 30S ribosomal protein S3 OS=Escherichia coli (strain K12) GN=rpsC PE=1 SV=2	685.449	5.19e-15	1.37e-25	ELAKASVSR	4	46	>sp|P0A7V3|RS3_ECOLI 30S ribosomal protein S3 OS=Escherichia coli (strain K12) GN=rpsC PE=1 SV=2	959.54	1.16e-36	1.16e-36	>sp|P0A7V3|RS3_ECOLI 30S ribosomal protein S3 OS=Escherichia coli (strain K12) GN=rpsC PE=1 SV=2-147->sp|P0A7V3|RS3_ECOLI 30S ribosomal protein S3 OS=Escherichia coli (strain K12) GN=rpsC PE=1 SV=2-49	1% FDR
2324-1-22-1-9-1	F1_Agilent5_20160307_FL_EColi_DSSO_XL_SCX_f29_CID_MS2_MS3_ETD_MS2.mgf	intra	13972	4	1816.95	1	IVDFKR	5	64	>sp|P60422|RL2_ECOLI 50S ribosomal protein L2 OS=Escherichia coli (strain K12) GN=rplB PE=1 SV=2	776.454	1.31e-31	4.26e-40	PGKGGQLAR	3	148	>sp|P60422|RL2_ECOLI 50S ribosomal protein L2 OS=Escherichia coli (strain K12) GN=rplB PE=1 SV=2	882.504	3.95e-22	1.1e-36	>sp|P60422|RL2_ECOLI 50S ribosomal protein L2 OS=Escherichia coli (strain K12) GN=rplB PE=1 SV=2-150->sp|P60422|RL2_ECOLI 50S ribosomal protein L2 OS=Escherichia coli (strain K12) GN=rplB PE=1 SV=2-68	1% FDR
1489-1-8-1-41-1	F1_Agilent5_20160307_FL_EColi_DSSO_XL_SCX_f26_CID_MS2_MS3_ETD_MS2.mgf	intra	11193	4	2553.29	1	KPNSALR	1	44	>sp|P0A7S3|RS12_ECOLI 30S ribosomal protein S12 OS=Escherichia coli (strain K12) GN=rpsL PE=1 SV=2	784.456	0.00392086	5.88e-12	VAKSNVPALEACPQK	3	16	>sp|P0A7S3|RS12_ECOLI 30S ribosomal protein S12 OS=Escherichia coli (strain K12) GN=rpsL PE=1 SV=2	1610.85	8.27e-27	6.96e-37	>sp|P0A7S3|RS12_ECOLI 30S ribosomal protein S12 OS=Escherichia coli (strain K12) GN=rpsL PE=1 SV=2-18->sp|P0A7S3|RS12_ECOLI 30S ribosomal protein S12 OS=Escherichia coli (strain K12) GN=rpsL PE=1 SV=2-44	1% FDR
1107-1-12-1-54-1	F1_Agilent5_20160312_FL_EColi_low-conc_DSSO_SCX_CID_MS2_MS3_ETD_MS2_f26.mgf	intra	14370	4	3159.52	1	TDVTIK	1	2	>sp|P0A705|IF2_ECOLI Translation initiation factor IF-2 OS=Escherichia coli (strain K12) GN=infB PE=1 SV=1	675.38	1.16e-15	1.16e-15	SADDSVSAQEKQTLIDHLNQK	11	32	>sp|P0A705|IF2_ECOLI Translation initiation factor IF-2 OS=Escherichia coli (strain K12) GN=infB PE=1 SV=1	2326.14	4.05e-37	4.05e-37	>sp|P0A705|IF2_ECOLI Translation initiation factor IF-2 OS=Escherichia coli (strain K12) GN=infB PE=1 SV=1-2->sp|P0A705|IF2_ECOLI Translation initiation factor IF-2 OS=Escherichia coli (strain K12) GN=infB PE=1 SV=1-42	1% FDR
3281-1-28-1-6-1	F1_Agilent5_20160312_FL_EColi_low-conc_DSSO_SCX_CID_MS2_MS3_ETD_MS2_f36.mgf	intra	17644	4	2808.29	5	VQLHWDEKR	8	14	>sp|P07813|SYL_ECOLI Leucine--tRNA ligase OS=Escherichia coli (strain K12) GN=leuS PE=1 SV=2	1209.63	7.13e-08	3.3e-20	TFEVTEDESKEK	10	23	>sp|P07813|SYL_ECOLI Leucine--tRNA ligase OS=Escherichia coli (strain K12) GN=leuS PE=1 SV=2	1440.66	9.81e-21	3.64e-37	>sp|P07813|SYL_ECOLI Leucine--tRNA ligase OS=Escherichia coli (strain K12) GN=leuS PE=1 SV=2-21->sp|P07813|SYL_ECOLI Leucine--tRNA ligase OS=Escherichia coli (strain K12) GN=leuS PE=1 SV=2-32	1% FDR
1565-1-42-1-42-1	F1_Agilent5_20160307_FL_EColi_DSSO_XL_SCX_f26_CID_MS2_MS3_ETD_MS2.mgf	intra	11516	4	2460.25	1	GIGSGLGKTGGR	8	22	>sp|P02413|RL15_ECOLI 50S ribosomal protein L15 OS=Escherichia coli (strain K12) GN=rplO PE=1 SV=1	1058.58	1.95e-39	5.11e-56	LNTLSPAEGSKK	11	3	>sp|P02413|RL15_ECOLI 50S ribosomal protein L15 OS=Escherichia coli (strain K12) GN=rplO PE=1 SV=1	1243.68	3.39e-37	3.39e-37	>sp|P02413|RL15_ECOLI 50S ribosomal protein L15 OS=Escherichia coli (strain K12) GN=rplO PE=1 SV=1-13->sp|P02413|RL15_ECOLI 50S ribosomal protein L15 OS=Escherichia coli (strain K12) GN=rplO PE=1 SV=1-29	1% FDR
2745-1-10-1-8-1	F1_Agilent5_20160307_FL_EColi_DSSO_XL_SCX_f28_CID_MS2_MS3_ETD_MS2.mgf	intra	15997	4	1690.93	2	KSVAGFK	1	72	>sp|P62399|RL5_ECOLI 50S ribosomal protein L5 OS=Escherichia coli (strain K12) GN=rplE PE=1 SV=2	735.428	2.59e-34	2.36e-42	PLITKAR	5	65	>sp|P62399|RL5_ECOLI 50S ribosomal protein L5 OS=Escherichia coli (strain K12) GN=rplE PE=1 SV=2	797.512	1.3e-27	3.01e-37	>sp|P62399|RL5_ECOLI 50S ribosomal protein L5 OS=Escherichia coli (strain K12) GN=rplE PE=1 SV=2-69->sp|P62399|RL5_ECOLI 50S ribosomal protein L5 OS=Escherichia coli (strain K12) GN=rplE PE=1 SV=2-72	1% FDR
561-1-41-1-27-1	F1_Agilent5_20160307_FL_EColi_DSSO_XL_SCX_f27_CID_MS2_MS3_ETD_MS2.mgf	intra	6120	4	1704.86	4	SEKLQK	3	2	>sp|P37765|RLUB_ECOLI Ribosomal large subunit pseudouridine synthase B OS=Escherichia coli (strain K12) GN=rluB PE=1 SV=2	731.418	2.79e-14	2.79e-14	VAVEKDR	5	254	>sp|P37765|RLUB_ECOLI Ribosomal large subunit pseudouridine synthase B OS=Escherichia coli (strain K12) GN=rluB PE=1 SV=2	815.45	8.88e-29	2.89e-37	>sp|P37765|RLUB_ECOLI Ribosomal large subunit pseudouridine synthase B OS=Escherichia coli (strain K12) GN=rluB PE=1 SV=2-258->sp|P37765|RLUB_ECOLI Ribosomal large subunit pseudouridine synthase B OS=Escherichia coli (strain K12) GN=rluB PE=1 SV=2-4	1% FDR
1183-1-20-1-96-1	F1_Agilent5_20160307_FL_EColi_DSSO_XL_SCX_f33_CID_MS2_MS3_ETD_MS2.mgf	intra	9192	4	2494.26	1	KVHGGPDR	1	48	>sp|P32157|YIIM_ECOLI Protein YiiM OS=Escherichia coli (strain K12) GN=yiiM PE=1 SV=2	864.457	9.46e-05	2.89e-14	IQAYPEGKPSAIAK	8	12	>sp|P32157|YIIM_ECOLI Protein YiiM OS=Escherichia coli (strain K12) GN=yiiM PE=1 SV=2	1471.8	6.66e-23	2.63e-37	>sp|P32157|YIIM_ECOLI Protein YiiM OS=Escherichia coli (strain K12) GN=yiiM PE=1 SV=2-19->sp|P32157|YIIM_ECOLI Protein YiiM OS=Escherichia coli (strain K12) GN=yiiM PE=1 SV=2-48	1% FDR
5767-1-8-1-30-1	F1_Agilent5_20160307_FL_EColi_DSSO_XL_SCX_f27_CID_MS2_MS3_ETD_MS2.mgf	intra	30332	4	2061.14	2	VLVIEKR	6	27	>sp|P37747|GLF_ECOLI UDP-galactopyranose mutase OS=Escherichia coli (strain K12) GN=glf PE=1 SV=1	855.554	4.64e-32	9.73e-44	LGIDFLKDK	7	209	>sp|P37747|GLF_ECOLI UDP-galactopyranose mutase OS=Escherichia coli (strain K12) GN=glf PE=1 SV=1	1047.6	1.12e-25	2.45e-37	>sp|P37747|GLF_ECOLI UDP-galactopyranose mutase OS=Escherichia coli (strain K12) GN=glf PE=1 SV=1-215->sp|P37747|GLF_ECOLI UDP-galactopyranose mutase OS=Escherichia coli (strain K12) GN=glf PE=1 SV=1-32	1% FDR
2895-1-1-1-1-1	F1_Agilent5_20160307_FL_EColi_DSSO_XL_SCX_f24_CID_MS2_MS3_ETD_MS2.mgf	intra	18889	4	2883.49	2	VAADFLAKNTSVK	8	109	>sp|P00509|AAT_ECOLI Aspartate aminotransferase OS=Escherichia coli (strain K12) GN=aspC PE=1 SV=1	1362.75	4.22e-17	2.44e-37	VAADFLAKNTSVK	8	109	>sp|P00509|AAT_ECOLI Aspartate aminotransferase OS=Escherichia coli (strain K12) GN=aspC PE=1 SV=1	1362.75	4.22e-17	2.44e-37	>sp|P00509|AAT_ECOLI Aspartate aminotransferase OS=Escherichia coli (strain K12) GN=aspC PE=1 SV=1-116->sp|P00509|AAT_ECOLI Aspartate aminotransferase OS=Escherichia coli (strain K12) GN=aspC PE=1 SV=1-116	1% FDR
1052-1-5-1-7-1	F1_Agilent5_20160307_FL_EColi_DSSO_XL_SCX_f24_CID_MS2_MS3_ETD_MS2.mgf	intra	10996	4	2989.5	3	YISSLKDQR	6	288	>sp|P00350|6PGD_ECOLI 6-phosphogluconate dehydrogenase, decarboxylating OS=Escherichia coli (strain K12) GN=gnd PE=1 SV=2	1108.59	4.77e-22	2.98e-35	VAASKVLSGPQAQPAGDK	5	297	>sp|P00350|6PGD_ECOLI 6-phosphogluconate dehydrogenase, decarboxylating OS=Escherichia coli (strain K12) GN=gnd PE=1 SV=2	1722.93	2.1e-37	2.1e-37	>sp|P00350|6PGD_ECOLI 6-phosphogluconate dehydrogenase, decarboxylating OS=Escherichia coli (strain K12) GN=gnd PE=1 SV=2-293->sp|P00350|6PGD_ECOLI 6-phosphogluconate dehydrogenase, decarboxylating OS=Escherichia coli (strain K12) GN=gnd PE=1 SV=2-301	1% FDR
5716-1-3-1-226-1	F1_Agilent5_20160312_FL_EColi_low-conc_DSSO_SCX_CID_MS2_MS3_ETD_MS2_f31.mgf	intra	27882	4	4009.02	1	IKAAQYVASHPGEVCPAK	2	152	>sp|P0AE08|AHPC_ECOLI Alkyl hydroperoxide reductase subunit C OS=Escherichia coli (strain K12) GN=ahpC PE=1 SV=2	1924.98	3.55e-12	1.42e-30	WKEGEATLAPSLDLVGKI	2	170	>sp|P0AE08|AHPC_ECOLI Alkyl hydroperoxide reductase subunit C OS=Escherichia coli (strain K12) GN=ahpC PE=1 SV=2	1926.05	1.45e-27	1.98e-37	>sp|P0AE08|AHPC_ECOLI Alkyl hydroperoxide reductase subunit C OS=Escherichia coli (strain K12) GN=ahpC PE=1 SV=2-153->sp|P0AE08|AHPC_ECOLI Alkyl hydroperoxide reductase subunit C OS=Escherichia coli (strain K12) GN=ahpC PE=1 SV=2-171	1% FDR
1638-1-19-1-25-1	F1_Agilent5_20160307_FL_EColi_DSSO_XL_SCX_f27_CID_MS2_MS3_ETD_MS2.mgf	intra	11178	4	1955	12	GKGFAGTVK	2	115	>sp|P60438|RL3_ECOLI 50S ribosomal protein L3 OS=Escherichia coli (strain K12) GN=rplC PE=1 SV=1	863.487	5.88e-26	5.88e-26	KVDVTGTSK	1	106	>sp|P60438|RL3_ECOLI 50S ribosomal protein L3 OS=Escherichia coli (strain K12) GN=rplC PE=1 SV=1	933.513	4.54e-28	1.82e-37	>sp|P60438|RL3_ECOLI 50S ribosomal protein L3 OS=Escherichia coli (strain K12) GN=rplC PE=1 SV=1-106->sp|P60438|RL3_ECOLI 50S ribosomal protein L3 OS=Escherichia coli (strain K12) GN=rplC PE=1 SV=1-116	1% FDR
171-1-7-1-42-1	F1_Agilent5_20160307_FL_EColi_DSSO_XL_SCX_f27_CID_MS2_MS3_ETD_MS2.mgf	intra	4246	4	1719.88	2	AASGGKK	6	452	>sp|P05719|T1SK_ECOLI Type-1 restriction enzyme EcoKI specificity protein OS=Escherichia coli (strain K12) GN=hsdS PE=1 SV=1	617.35	8.24e-25	9.61e-35	NLVKESQK	4	65	>sp|P05719|T1SK_ECOLI Type-1 restriction enzyme EcoKI specificity protein OS=Escherichia coli (strain K12) GN=hsdS PE=1 SV=1	944.529	2.21e-28	1.5e-37	>sp|P05719|T1SK_ECOLI Type-1 restriction enzyme EcoKI specificity protein OS=Escherichia coli (strain K12) GN=hsdS PE=1 SV=1-457->sp|P05719|T1SK_ECOLI Type-1 restriction enzyme EcoKI specificity protein OS=Escherichia coli (strain K12) GN=hsdS PE=1 SV=1-68	1% FDR
2560-1-19-1-46-1	F1_Agilent5_20160307_FL_EColi_DSSO_XL_SCX_f33_CID_MS2_MS3_ETD_MS2.mgf	intra	14256	4	2888.44	2	AKVNNVDPAK	2	199	>sp|P0A9M8|PTA_ECOLI Phosphate acetyltransferase OS=Escherichia coli (strain K12) GN=pta PE=1 SV=2	1054.58	7.64e-22	4.51e-33	KHQFAQSLNYEIAK	1	115	>sp|P0A9M8|PTA_ECOLI Phosphate acetyltransferase OS=Escherichia coli (strain K12) GN=pta PE=1 SV=2	1675.87	5.91e-20	1.12e-37	>sp|P0A9M8|PTA_ECOLI Phosphate acetyltransferase OS=Escherichia coli (strain K12) GN=pta PE=1 SV=2-115->sp|P0A9M8|PTA_ECOLI Phosphate acetyltransferase OS=Escherichia coli (strain K12) GN=pta PE=1 SV=2-200	1% FDR
67-1-8-1-10-1	F1_Agilent5_20160307_FL_EColi_DSSO_XL_SCX_f36_CID_MS2_MS3_ETD_MS2.mgf	intra	3332	4	1989.95	2	NAQAEKAR	6	168	>sp|P0A705|IF2_ECOLI Translation initiation factor IF-2 OS=Escherichia coli (strain K12) GN=infB PE=1 SV=1	886.462	1.57e-44	3.28e-57	REAAEKDK	6	150	>sp|P0A705|IF2_ECOLI Translation initiation factor IF-2 OS=Escherichia coli (strain K12) GN=infB PE=1 SV=1	945.488	2.6e-28	9.77e-38	>sp|P0A705|IF2_ECOLI Translation initiation factor IF-2 OS=Escherichia coli (strain K12) GN=infB PE=1 SV=1-155->sp|P0A705|IF2_ECOLI Translation initiation factor IF-2 OS=Escherichia coli (strain K12) GN=infB PE=1 SV=1-173	1% FDR
1401-1-7-1-5-1	F1_Agilent5_20160307_FL_EColi_DSSO_XL_SCX_f27_CID_MS2_MS3_ETD_MS2.mgf	intra	10057	4	2292.01	2	ETSAKSEEK	5	86	>sp|P0AFG6|ODO2_ECOLI Dihydrolipoyllysine-residue succinyltransferase component of 2-oxoglutarate dehydrogenase complex OS=Escherichia coli (strain K12) GN=sucB PE=1 SV=2	1007.48	1.24e-26	1.24e-26	QYGEAFEKR	8	219	>sp|P0AFG6|ODO2_ECOLI Dihydrolipoyllysine-residue succinyltransferase component of 2-oxoglutarate dehydrogenase complex OS=Escherichia coli (strain K12) GN=sucB PE=1 SV=2	1126.54	1.67e-24	7.22e-38	>sp|P0AFG6|ODO2_ECOLI Dihydrolipoyllysine-residue succinyltransferase component of 2-oxoglutarate dehydrogenase complex OS=Escherichia coli (strain K12) GN=sucB PE=1 SV=2-226->sp|P0AFG6|ODO2_ECOLI Dihydrolipoyllysine-residue succinyltransferase component of 2-oxoglutarate dehydrogenase complex OS=Escherichia coli (strain K12) GN=sucB PE=1 SV=2-90	1% FDR
1647-1-51-1-31-1	F1_Agilent5_20160307_FL_EColi_DSSO_XL_SCX_f26_CID_MS2_MS3_ETD_MS2.mgf	intra	11872	4	2363.18	1	GAKAIGTTGR	3	123	>sp|P0A7D4|PURA_ECOLI Adenylosuccinate synthetase OS=Escherichia coli (strain K12) GN=purA PE=1 SV=2	930.525	1.68e-26	1.68e-26	GIGPAYEDKVAR	9	133	>sp|P0A7D4|PURA_ECOLI Adenylosuccinate synthetase OS=Escherichia coli (strain K12) GN=purA PE=1 SV=2	1274.66	4.29e-23	6.92e-38	>sp|P0A7D4|PURA_ECOLI Adenylosuccinate synthetase OS=Escherichia coli (strain K12) GN=purA PE=1 SV=2-125->sp|P0A7D4|PURA_ECOLI Adenylosuccinate synthetase OS=Escherichia coli (strain K12) GN=purA PE=1 SV=2-141	1% FDR
1176-1-9-1-43-1	F1_Agilent5_20160307_FL_EColi_DSSO_XL_SCX_f25_CID_MS2_MS3_ETD_MS2.mgf	intra	10650	4	1807.87	4	DANDKVK	5	134	>sp|P0A805|RRF_ECOLI Ribosome-recycling factor OS=Escherichia coli (strain K12) GN=frr PE=1 SV=1	788.403	9.2e-41	2.12e-50	MISDIRK	1	1	>sp|P0A805|RRF_ECOLI Ribosome-recycling factor OS=Escherichia coli (strain K12) GN=frr PE=1 SV=1	861.474	2.76e-27	4.21e-38	>sp|P0A805|RRF_ECOLI Ribosome-recycling factor OS=Escherichia coli (strain K12) GN=frr PE=1 SV=1-1->sp|P0A805|RRF_ECOLI Ribosome-recycling factor OS=Escherichia coli (strain K12) GN=frr PE=1 SV=1-138	1% FDR
1813-1-28-1-17-1	F1_Agilent5_20160307_FL_EColi_DSSO_XL_SCX_f25_CID_MS2_MS3_ETD_MS2.mgf	intra	13301	4	2197.1	2	GKALALEK	2	518	>sp|P23909|MUTS_ECOLI DNA mismatch repair protein MutS OS=Escherichia coli (strain K12) GN=mutS PE=1 SV=1	828.507	7.67e-20	5.39e-30	EYEDKVLTSK	5	508	>sp|P23909|MUTS_ECOLI DNA mismatch repair protein MutS OS=Escherichia coli (strain K12) GN=mutS PE=1 SV=1	1210.61	3.89e-38	3.89e-38	>sp|P23909|MUTS_ECOLI DNA mismatch repair protein MutS OS=Escherichia coli (strain K12) GN=mutS PE=1 SV=1-512->sp|P23909|MUTS_ECOLI DNA mismatch repair protein MutS OS=Escherichia coli (strain K12) GN=mutS PE=1 SV=1-519	1% FDR
3278-1-24-1-7-1	F1_Agilent5_20160307_FL_EColi_DSSO_XL_SCX_f32_CID_MS2_MS3_ETD_MS2.mgf	intra	16653	4	2769.37	2	VGKVLGHLGLER	3	251	>sp|P32132|TYPA_ECOLI GTP-binding protein TypA/BipA OS=Escherichia coli (strain K12) GN=typA PE=1 SV=2	1276.76	1.5e-31	5.43e-49	VMDSNDLEKER	9	42	>sp|P32132|TYPA_ECOLI GTP-binding protein TypA/BipA OS=Escherichia coli (strain K12) GN=typA PE=1 SV=2	1334.61	1.34e-25	3.59e-38	>sp|P32132|TYPA_ECOLI GTP-binding protein TypA/BipA OS=Escherichia coli (strain K12) GN=typA PE=1 SV=2-253->sp|P32132|TYPA_ECOLI GTP-binding protein TypA/BipA OS=Escherichia coli (strain K12) GN=typA PE=1 SV=2-50	1% FDR
200-1-28-1-10-1	F1_Agilent5_20160307_FL_EColi_DSSO_XL_SCX_f24_CID_MS2_MS3_ETD_MS2.mgf	intra	6121	4	2295.09	1	AAVKSGSELGK	4	37	>sp|P69441|KAD_ECOLI Adenylate kinase OS=Escherichia coli (strain K12) GN=adk PE=1 SV=1	1045.58	3.56e-38	5.43e-51	QAKDIMoDAGK	3	48	>sp|P69441|KAD_ECOLI Adenylate kinase OS=Escherichia coli (strain K12) GN=adk PE=1 SV=1	1091.53	3.56e-38	3.56e-38	>sp|P69441|KAD_ECOLI Adenylate kinase OS=Escherichia coli (strain K12) GN=adk PE=1 SV=1-40->sp|P69441|KAD_ECOLI Adenylate kinase OS=Escherichia coli (strain K12) GN=adk PE=1 SV=1-50	1% FDR
4178-1-9-1-2-1	F1_Agilent5_20160312_FL_EColi_low-conc_DSSO_SCX_CID_MS2_MS3_ETD_MS2_f37.mgf	intra	19206	4	3187.54	3	QLNKLQHK	4	84	>sp|P0AD49|RAIA_ECOLI Ribosome-associated inhibitor A OS=Escherichia coli (strain K12) GN=raiA PE=1 SV=2	1007.59	3.8e-12	8.95e-19	RAATSVKDANFVEEVEEE	7	96	>sp|P0AD49|RAIA_ECOLI Ribosome-associated inhibitor A OS=Escherichia coli (strain K12) GN=raiA PE=1 SV=2	2021.95	2.88e-38	2.88e-38	>sp|P0AD49|RAIA_ECOLI Ribosome-associated inhibitor A OS=Escherichia coli (strain K12) GN=raiA PE=1 SV=2-102->sp|P0AD49|RAIA_ECOLI Ribosome-associated inhibitor A OS=Escherichia coli (strain K12) GN=raiA PE=1 SV=2-87	1% FDR
2302-1-24-1-42-1	F1_Agilent5_20160307_FL_EColi_DSSO_XL_SCX_f34_CID_MS2_MS3_ETD_MS2.mgf	intra	13322	4	2493.3	2	GSNKLVDR	4	14	>sp|P0AFX4|RSD_ECOLI Regulator of sigma D OS=Escherichia coli (strain K12) GN=rsd PE=1 SV=1	887.482	6.82e-10	3.34e-20	ILHKLEGNGQLAR	4	76	>sp|P0AFX4|RSD_ECOLI Regulator of sigma D OS=Escherichia coli (strain K12) GN=rsd PE=1 SV=1	1447.83	1.18e-19	2.82e-38	>sp|P0AFX4|RSD_ECOLI Regulator of sigma D OS=Escherichia coli (strain K12) GN=rsd PE=1 SV=1-17->sp|P0AFX4|RSD_ECOLI Regulator of sigma D OS=Escherichia coli (strain K12) GN=rsd PE=1 SV=1-79	1% FDR
5313-1-36-1-65-1	F1_Agilent5_20160312_FL_EColi_low-conc_DSSO_SCX_CID_MS2_MS3_ETD_MS2_f27.mgf	intra	30314	4	3980.16	1	NFLVPQGKAVPATK	8	28	>sp|P0A7R1|RL9_ECOLI 50S ribosomal protein L9 OS=Escherichia coli (strain K12) GN=rplI PE=1 SV=1	1468.84	1.57e-09	1.33e-22	MQVILLDKVANLGSLGDQVNVK	8	1	>sp|P0A7R1|RL9_ECOLI 50S ribosomal protein L9 OS=Escherichia coli (strain K12) GN=rplI PE=1 SV=1	2353.3	3.22e-21	2.65e-38	>sp|P0A7R1|RL9_ECOLI 50S ribosomal protein L9 OS=Escherichia coli (strain K12) GN=rplI PE=1 SV=1-35->sp|P0A7R1|RL9_ECOLI 50S ribosomal protein L9 OS=Escherichia coli (strain K12) GN=rplI PE=1 SV=1-8	1% FDR
1710-1-7-1-34-1	F1_Agilent5_20160307_FL_EColi_DSSO_XL_SCX_f38_CID_MS2_MS3_ETD_MS2.mgf	intra	9784	5	2798.37	4	SEEKASTPAQR	4	91	>sp|P0AFG6|ODO2_ECOLI Dihydrolipoyllysine-residue succinyltransferase component of 2-oxoglutarate dehydrogenase complex OS=Escherichia coli (strain K12) GN=sucB PE=1 SV=2	1202.59	5.23e-26	5.23e-26	LTREDVEKHLAK	8	141	>sp|P0AFG6|ODO2_ECOLI Dihydrolipoyllysine-residue succinyltransferase component of 2-oxoglutarate dehydrogenase complex OS=Escherichia coli (strain K12) GN=sucB PE=1 SV=2	1437.79	4.06e-21	2.43e-38	>sp|P0AFG6|ODO2_ECOLI Dihydrolipoyllysine-residue succinyltransferase component of 2-oxoglutarate dehydrogenase complex OS=Escherichia coli (strain K12) GN=sucB PE=1 SV=2-148->sp|P0AFG6|ODO2_ECOLI Dihydrolipoyllysine-residue succinyltransferase component of 2-oxoglutarate dehydrogenase complex OS=Escherichia coli (strain K12) GN=sucB PE=1 SV=2-94	1% FDR
4134-1-24-1-71-1	F1_Agilent5_20160307_FL_EColi_DSSO_XL_SCX_f31_CID_MS2_MS3_ETD_MS2.mgf	intra	19259	5	3113.62	2	KAINVSDQVPAK	1	286	>sp|P0A9J8|PHEA_ECOLI P-protein OS=Escherichia coli (strain K12) GN=pheA PE=1 SV=1	1268.71	1.08e-51	1.5e-67	IAFLGPKGSYSHLAAR	7	106	>sp|P0A9J8|PHEA_ECOLI P-protein OS=Escherichia coli (strain K12) GN=pheA PE=1 SV=1	1686.92	7.32e-31	2.38e-38	>sp|P0A9J8|PHEA_ECOLI P-protein OS=Escherichia coli (strain K12) GN=pheA PE=1 SV=1-112->sp|P0A9J8|PHEA_ECOLI P-protein OS=Escherichia coli (strain K12) GN=pheA PE=1 SV=1-286	1% FDR
922-1-15-1-30-1	F1_Agilent5_20160307_FL_EColi_DSSO_XL_SCX_f27_CID_MS2_MS3_ETD_MS2.mgf	inter	7840	4	2395.13	3	MQNSALK	1	1	>sp|P0AFG3|ODO1_ECOLI 2-oxoglutarate dehydrogenase E1 component OS=Escherichia coli (strain K12) GN=sucA PE=1 SV=1	790.401	4.5e-17	1.9e-28	LREGNSAGKETSAK	9	77	>sp|P0AFG6|ODO2_ECOLI Dihydrolipoyllysine-residue succinyltransferase component of 2-oxoglutarate dehydrogenase complex OS=Escherichia coli (strain K12) GN=sucB PE=1 SV=2	1446.74	7.63e-26	2.27e-38	>sp|P0AFG3|ODO1_ECOLI 2-oxoglutarate dehydrogenase E1 component OS=Escherichia coli (strain K12) GN=sucA PE=1 SV=1-1->sp|P0AFG6|ODO2_ECOLI Dihydrolipoyllysine-residue succinyltransferase component of 2-oxoglutarate dehydrogenase complex OS=Escherichia coli (strain K12) GN=sucB PE=1 SV=2-85	1% FDR
594-1-6-1-41-1	F1_Agilent5_20160307_FL_EColi_DSSO_XL_SCX_f27_CID_MS2_MS3_ETD_MS2.mgf	intra	6252	4	1855.98	2	PAAQPKK	6	220	>sp|P0A7V3|RS3_ECOLI 30S ribosomal protein S3 OS=Escherichia coli (strain K12) GN=rpsC PE=1 SV=2	738.439	6.36e-06	2.68e-13	ELAKASVSR	4	46	>sp|P0A7V3|RS3_ECOLI 30S ribosomal protein S3 OS=Escherichia coli (strain K12) GN=rpsC PE=1 SV=2	959.54	2.09e-38	2.09e-38	>sp|P0A7V3|RS3_ECOLI 30S ribosomal protein S3 OS=Escherichia coli (strain K12) GN=rpsC PE=1 SV=2-225->sp|P0A7V3|RS3_ECOLI 30S ribosomal protein S3 OS=Escherichia coli (strain K12) GN=rpsC PE=1 SV=2-49	1% FDR
868-1-13-1-18-1	F1_Agilent5_20160307_FL_EColi_DSSO_XL_SCX_f39_CID_MS2_MS3_ETD_MS2.mgf	intra	7386	4	2309.15	2	YGVKRPK	4	117	>sp|P0A7S3|RS12_ECOLI 30S ribosomal protein S12 OS=Escherichia coli (strain K12) GN=rpsL PE=1 SV=2	846.508	3.16e-13	4.82e-24	GALDCSGVKDRK	9	100	>sp|P0A7S3|RS12_ECOLI 30S ribosomal protein S12 OS=Escherichia coli (strain K12) GN=rpsL PE=1 SV=2	1304.65	2.2e-21	2.02e-38	>sp|P0A7S3|RS12_ECOLI 30S ribosomal protein S12 OS=Escherichia coli (strain K12) GN=rpsL PE=1 SV=2-108->sp|P0A7S3|RS12_ECOLI 30S ribosomal protein S12 OS=Escherichia coli (strain K12) GN=rpsL PE=1 SV=2-120	1% FDR
333-1-21-1-22-1	F1_Agilent5_20160307_FL_EColi_DSSO_XL_SCX_f26_CID_MS2_MS3_ETD_MS2.mgf	intra	6038	4	1792.88	5	SVKNDLK	3	193	>sp|P0AFH8|OSMY_ECOLI Osmotically-inducible protein Y OS=Escherichia coli (strain K12) GN=osmY PE=1 SV=1	802.455	2.01e-17	2.01e-17	DAKEGSVK	3	123	>sp|P0AFH8|OSMY_ECOLI Osmotically-inducible protein Y OS=Escherichia coli (strain K12) GN=osmY PE=1 SV=1	832.429	1.84e-38	1.84e-38	>sp|P0AFH8|OSMY_ECOLI Osmotically-inducible protein Y OS=Escherichia coli (strain K12) GN=osmY PE=1 SV=1-125->sp|P0AFH8|OSMY_ECOLI Osmotically-inducible protein Y OS=Escherichia coli (strain K12) GN=osmY PE=1 SV=1-195	1% FDR
3105-1-16-1-24-1	F1_Agilent5_20160307_FL_EColi_DSSO_XL_SCX_f27_CID_MS2_MS3_ETD_MS2.mgf	inter	18334	4	1918.06	1	VAVIKAVR	5	67	>sp|P0A7K2|RL7_ECOLI 50S ribosomal protein L7/L12 OS=Escherichia coli (strain K12) GN=rplL PE=1 SV=2	854.57	2.06e-45	3.1e-58	ANAKFEVK	4	102	>sp|P0A7J3|RL10_ECOLI 50S ribosomal protein L10 OS=Escherichia coli (strain K12) GN=rplJ PE=1 SV=2	905.497	1.83e-38	1.83e-38	>sp|P0A7J3|RL10_ECOLI 50S ribosomal protein L10 OS=Escherichia coli (strain K12) GN=rplJ PE=1 SV=2-105->sp|P0A7K2|RL7_ECOLI 50S ribosomal protein L7/L12 OS=Escherichia coli (strain K12) GN=rplL PE=1 SV=2-71	1% FDR
1201-1-8-1-1-1	F1_Agilent5_20160307_FL_EColi_DSSO_XL_SCX_f28_CID_MS2_MS3_ETD_MS2.mgf	intra	8942	4	2005.91	3	AIDTKCK	5	27	>sp|P0A7V8|RS4_ECOLI 30S ribosomal protein S4 OS=Escherichia coli (strain K12) GN=rpsD PE=1 SV=2	834.427	2.02e-19	8.1e-29	NYYKEAAR	4	74	>sp|P0A7V8|RS4_ECOLI 30S ribosomal protein S4 OS=Escherichia coli (strain K12) GN=rpsD PE=1 SV=2	1013.49	3.87e-27	1.28e-38	>sp|P0A7V8|RS4_ECOLI 30S ribosomal protein S4 OS=Escherichia coli (strain K12) GN=rpsD PE=1 SV=2-31->sp|P0A7V8|RS4_ECOLI 30S ribosomal protein S4 OS=Escherichia coli (strain K12) GN=rpsD PE=1 SV=2-77	1% FDR
1338-1-10-1-27-1	F1_Agilent5_20160307_FL_EColi_DSSO_XL_SCX_f31_CID_MS2_MS3_ETD_MS2.mgf	inter	9511	4	2678.25	1	KGEDVEK	1	80	>sp|P0A7V3|RS3_ECOLI 30S ribosomal protein S3 OS=Escherichia coli (strain K12) GN=rpsC PE=1 SV=2	803.402	3.26e-09	1.06e-17	AKDEADEKDAIATVNK	8	521	>sp|P0AG67|RS1_ECOLI 30S ribosomal protein S1 OS=Escherichia coli (strain K12) GN=rpsA PE=1 SV=1	1716.85	3.91e-16	1.05e-38	>sp|P0A7V3|RS3_ECOLI 30S ribosomal protein S3 OS=Escherichia coli (strain K12) GN=rpsC PE=1 SV=2-80->sp|P0AG67|RS1_ECOLI 30S ribosomal protein S1 OS=Escherichia coli (strain K12) GN=rpsA PE=1 SV=1-528	1% FDR
1389-1-26-1-11-1	F1_Agilent5_20160307_FL_EColi_DSSO_XL_SCX_f35_CID_MS2_MS3_ETD_MS2.mgf	intra	9542	4	1792.02	11	IKELAVK	2	299	>sp|P0AFG6|ODO2_ECOLI Dihydrolipoyllysine-residue succinyltransferase component of 2-oxoglutarate dehydrogenase complex OS=Escherichia coli (strain K12) GN=sucB PE=1 SV=2	799.517	7.83e-22	3.28e-30	HLAKAPAK	4	149	>sp|P0AFG6|ODO2_ECOLI Dihydrolipoyllysine-residue succinyltransferase component of 2-oxoglutarate dehydrogenase complex OS=Escherichia coli (strain K12) GN=sucB PE=1 SV=2	834.508	1.02e-38	1.02e-38	>sp|P0AFG6|ODO2_ECOLI Dihydrolipoyllysine-residue succinyltransferase component of 2-oxoglutarate dehydrogenase complex OS=Escherichia coli (strain K12) GN=sucB PE=1 SV=2-152->sp|P0AFG6|ODO2_ECOLI Dihydrolipoyllysine-residue succinyltransferase component of 2-oxoglutarate dehydrogenase complex OS=Escherichia coli (strain K12) GN=sucB PE=1 SV=2-300	1% FDR
1884-1-1-1-1-1	F1_Agilent5_20160307_FL_EColi_DSSO_XL_SCX_f27_CID_MS2_MS3_ETD_MS2.mgf	intra	12377	4	2207.01	4	GGSEELYKK	8	243	>sp|P0A825|GLYA_ECOLI Serine hydroxymethyltransferase OS=Escherichia coli (strain K12) GN=glyA PE=1 SV=1	1009.51	4.53e-50	4.53e-50	YAEGYPGKR	8	55	>sp|P0A825|GLYA_ECOLI Serine hydroxymethyltransferase OS=Escherichia coli (strain K12) GN=glyA PE=1 SV=1	1039.51	9.3e-39	9.3e-39	>sp|P0A825|GLYA_ECOLI Serine hydroxymethyltransferase OS=Escherichia coli (strain K12) GN=glyA PE=1 SV=1-250->sp|P0A825|GLYA_ECOLI Serine hydroxymethyltransferase OS=Escherichia coli (strain K12) GN=glyA PE=1 SV=1-62	1% FDR
1471-1-10-1-42-1	F1_Agilent5_20160307_FL_EColi_DSSO_XL_SCX_f24_CID_MS2_MS3_ETD_MS2.mgf	intra	12928	4	3194.5	4	TNELKADEER	5	357	>sp|P0A850|TIG_ECOLI Trigger factor OS=Escherichia coli (strain K12) GN=tig PE=1 SV=1	1203.57	4.34e-12	3.25e-25	EKINPAGAPTYVPGEYK	2	82	>sp|P0A850|TIG_ECOLI Trigger factor OS=Escherichia coli (strain K12) GN=tig PE=1 SV=1	1832.93	8.72e-39	8.72e-39	>sp|P0A850|TIG_ECOLI Trigger factor OS=Escherichia coli (strain K12) GN=tig PE=1 SV=1-361->sp|P0A850|TIG_ECOLI Trigger factor OS=Escherichia coli (strain K12) GN=tig PE=1 SV=1-83	1% FDR
535-1-35-1-10-1	F1_Agilent5_20160307_FL_EColi_DSSO_XL_SCX_f26_CID_MS2_MS3_ETD_MS2.mgf	intra	7035	4	2048.03	1	SPTVKAVK	5	350	>sp|P77718|THII_ECOLI tRNA sulfurtransferase OS=Escherichia coli (strain K12) GN=thiI PE=1 SV=1	828.507	7.97e-14	1.84e-23	SKIEAEEEK	2	358	>sp|P77718|THII_ECOLI tRNA sulfurtransferase OS=Escherichia coli (strain K12) GN=thiI PE=1 SV=1	1061.52	2.87e-28	8.5e-39	>sp|P77718|THII_ECOLI tRNA sulfurtransferase OS=Escherichia coli (strain K12) GN=thiI PE=1 SV=1-354->sp|P77718|THII_ECOLI tRNA sulfurtransferase OS=Escherichia coli (strain K12) GN=thiI PE=1 SV=1-359	1% FDR
2068-1-1-1-3-1	F1_Agilent5_20160307_FL_EColi_DSSO_XL_SCX_f28_CID_MS2_MS3_ETD_MS2.mgf	intra	12880	4	2091.92	2	DKNDSFR	2	294	>sp|P0ABH7|CISY_ECOLI Citrate synthase OS=Escherichia coli (strain K12) GN=gltA PE=1 SV=1	880.404	3.92e-24	6.18e-31	VYKNYDPR	3	308	>sp|P0ABH7|CISY_ECOLI Citrate synthase OS=Escherichia coli (strain K12) GN=gltA PE=1 SV=1	1053.52	2.48e-27	7.11e-39	>sp|P0ABH7|CISY_ECOLI Citrate synthase OS=Escherichia coli (strain K12) GN=gltA PE=1 SV=1-295->sp|P0ABH7|CISY_ECOLI Citrate synthase OS=Escherichia coli (strain K12) GN=gltA PE=1 SV=1-310	1% FDR
1700-2-42-1-51-1	F1_Agilent5_20160307_FL_EColi_DSSO_XL_SCX_f39_CID_MS2_MS3_ETD_MS2.mgf	intra	10862	4	2451.3	2	QYLTKELAK	5	41	>sp|P0A7V3|RS3_ECOLI 30S ribosomal protein S3 OS=Escherichia coli (strain K12) GN=rpsC PE=1 SV=2	1092.62	1.39e-11	1.39e-11	KGEDVEKLRK	7	80	>sp|P0A7V3|RS3_ECOLI 30S ribosomal protein S3 OS=Escherichia coli (strain K12) GN=rpsC PE=1 SV=2	1200.68	8.85e-26	6.64e-39	>sp|P0A7V3|RS3_ECOLI 30S ribosomal protein S3 OS=Escherichia coli (strain K12) GN=rpsC PE=1 SV=2-45->sp|P0A7V3|RS3_ECOLI 30S ribosomal protein S3 OS=Escherichia coli (strain K12) GN=rpsC PE=1 SV=2-86	1% FDR
2788-1-2-1-97-1	F1_Agilent5_20160307_FL_EColi_DSSO_XL_SCX_f24_CID_MS2_MS3_ETD_MS2.mgf	intra	18448	4	3215.53	10	AAAVANQGKAK	9	240	>sp|P62707|GPMA_ECOLI 2,3-bisphosphoglycerate-dependent phosphoglycerate mutase OS=Escherichia coli (strain K12) GN=gpmA PE=1 SV=2	1027.58	2.9e-20	2.13e-34	FTGWYDVDLSEKGVSEAK	12	22	>sp|P62707|GPMA_ECOLI 2,3-bisphosphoglycerate-dependent phosphoglycerate mutase OS=Escherichia coli (strain K12) GN=gpmA PE=1 SV=2	2029.96	1.68e-21	4.65e-39	>sp|P62707|GPMA_ECOLI 2,3-bisphosphoglycerate-dependent phosphoglycerate mutase OS=Escherichia coli (strain K12) GN=gpmA PE=1 SV=2-248->sp|P62707|GPMA_ECOLI 2,3-bisphosphoglycerate-dependent phosphoglycerate mutase OS=Escherichia coli (strain K12) GN=gpmA PE=1 SV=2-33	1% FDR
3393-1-51-1-34-1	F1_Agilent5_20160307_FL_EColi_DSSO_XL_SCX_f30_CID_MS2_MS3_ETD_MS2.mgf	intra	18574	4	2666.38	1	AESIAKAVDGVK	6	181	>sp|P0AFH8|OSMY_ECOLI Osmotically-inducible protein Y OS=Escherichia coli (strain K12) GN=osmY PE=1 SV=1	1186.66	2.75e-29	9.37e-48	VKAALVDHDNIK	2	63	>sp|P0AFH8|OSMY_ECOLI Osmotically-inducible protein Y OS=Escherichia coli (strain K12) GN=osmY PE=1 SV=1	1321.74	1.02e-20	4.31e-39	>sp|P0AFH8|OSMY_ECOLI Osmotically-inducible protein Y OS=Escherichia coli (strain K12) GN=osmY PE=1 SV=1-186->sp|P0AFH8|OSMY_ECOLI Osmotically-inducible protein Y OS=Escherichia coli (strain K12) GN=osmY PE=1 SV=1-64	1% FDR
2157-1-20-1-8-1	F1_Agilent5_20160307_FL_EColi_DSSO_XL_SCX_f24_CID_MS2_MS3_ETD_MS2.mgf	intra	15803	4	2734.37	4	GITILAKNTAIK	7	53	>sp|P32132|TYPA_ECOLI GTP-binding protein TypA/BipA OS=Escherichia coli (strain K12) GN=typA PE=1 SV=2	1241.77	8.43e-31	4e-46	VMDSNDLEKER	9	42	>sp|P32132|TYPA_ECOLI GTP-binding protein TypA/BipA OS=Escherichia coli (strain K12) GN=typA PE=1 SV=2	1334.61	5.71e-25	4.2e-39	>sp|P32132|TYPA_ECOLI GTP-binding protein TypA/BipA OS=Escherichia coli (strain K12) GN=typA PE=1 SV=2-50->sp|P32132|TYPA_ECOLI GTP-binding protein TypA/BipA OS=Escherichia coli (strain K12) GN=typA PE=1 SV=2-59	1% FDR
2062-1-1-1-19-1	F1_Agilent5_20160307_FL_EColi_DSSO_XL_SCX_f27_CID_MS2_MS3_ETD_MS2.mgf	intra	13272	4	2142.12	3	ITLEEKK	6	205	>sp|P0ADV7|MLAC_ECOLI Probable phospholipid-binding protein MlaC OS=Escherichia coli (strain K12) GN=mlaC PE=1 SV=1	859.501	9.74e-23	6.7e-31	LKNEQPQIR	2	42	>sp|P0ADV7|MLAC_ECOLI Probable phospholipid-binding protein MlaC OS=Escherichia coli (strain K12) GN=mlaC PE=1 SV=1	1124.63	2.52e-29	3.9e-39	>sp|P0ADV7|MLAC_ECOLI Probable phospholipid-binding protein MlaC OS=Escherichia coli (strain K12) GN=mlaC PE=1 SV=1-210->sp|P0ADV7|MLAC_ECOLI Probable phospholipid-binding protein MlaC OS=Escherichia coli (strain K12) GN=mlaC PE=1 SV=1-43	1% FDR
414-2-8-1-152-1	F1_Agilent5_20160307_FL_EColi_DSSO_XL_SCX_f36_CID_MS2_MS3_ETD_MS2.mgf	intra	5088	4	1978.91	2	AANDKGR	5	115	>sp|P38489|NFSB_ECOLI Oxygen-insensitive NAD(P)H nitroreductase OS=Escherichia coli (strain K12) GN=nfsB PE=1 SV=1	730.372	5.5e-31	5.5e-31	HSTKAFDASK	4	11	>sp|P38489|NFSB_ECOLI Oxygen-insensitive NAD(P)H nitroreductase OS=Escherichia coli (strain K12) GN=nfsB PE=1 SV=1	1090.54	3.79e-39	3.79e-39	>sp|P38489|NFSB_ECOLI Oxygen-insensitive NAD(P)H nitroreductase OS=Escherichia coli (strain K12) GN=nfsB PE=1 SV=1-119->sp|P38489|NFSB_ECOLI Oxygen-insensitive NAD(P)H nitroreductase OS=Escherichia coli (strain K12) GN=nfsB PE=1 SV=1-14	1% FDR
531-1-23-1-45-1	F1_Agilent5_20160307_FL_EColi_DSSO_XL_SCX_f34_CID_MS2_MS3_ETD_MS2.mgf	intra	6171	4	1995	1	KLQSMK	1	70	>sp|P0AEU7|SKP_ECOLI Chaperone protein Skp OS=Escherichia coli (strain K12) GN=skp PE=1 SV=1	733.416	1.01e-24	1.27e-31	AGSDRTKLEK	7	76	>sp|P0AEU7|SKP_ECOLI Chaperone protein Skp OS=Escherichia coli (strain K12) GN=skp PE=1 SV=1	1103.59	1.63e-25	3.38e-39	>sp|P0AEU7|SKP_ECOLI Chaperone protein Skp OS=Escherichia coli (strain K12) GN=skp PE=1 SV=1-70->sp|P0AEU7|SKP_ECOLI Chaperone protein Skp OS=Escherichia coli (strain K12) GN=skp PE=1 SV=1-82	1% FDR
3240-1-1-1-21-1	F1_Agilent5_20160307_FL_EColi_DSSO_XL_SCX_f29_CID_MS2_MS3_ETD_MS2.mgf	intra	17838	4	2208.08	2	GHYTFSVK	8	117	>sp|P0AA57|YOBA_ECOLI Protein YobA OS=Escherichia coli (strain K12) GN=yobA PE=1 SV=1	937.466	1.78e-34	1.22e-42	ITGPKNENIK	5	65	>sp|P0AA57|YOBA_ECOLI Protein YobA OS=Escherichia coli (strain K12) GN=yobA PE=1 SV=1	1112.62	5.12e-24	3.2e-39	>sp|P0AA57|YOBA_ECOLI Protein YobA OS=Escherichia coli (strain K12) GN=yobA PE=1 SV=1-124->sp|P0AA57|YOBA_ECOLI Protein YobA OS=Escherichia coli (strain K12) GN=yobA PE=1 SV=1-69	1% FDR
2694-1-21-1-37-1	F1_Agilent5_20160307_FL_EColi_DSSO_XL_SCX_f25_CID_MS2_MS3_ETD_MS2.mgf	intra	17011	4	3064.52	2	GSQVIKAMMK	6	329	>sp|P0A705|IF2_ECOLI Translation initiation factor IF-2 OS=Escherichia coli (strain K12) GN=infB PE=1 SV=1	1091.58	2.73e-16	2.73e-16	GSSLQQGFQKPAQAVNR	10	292	>sp|P0A705|IF2_ECOLI Translation initiation factor IF-2 OS=Escherichia coli (strain K12) GN=infB PE=1 SV=1	1814.94	1.08e-21	2.62e-39	>sp|P0A705|IF2_ECOLI Translation initiation factor IF-2 OS=Escherichia coli (strain K12) GN=infB PE=1 SV=1-301->sp|P0A705|IF2_ECOLI Translation initiation factor IF-2 OS=Escherichia coli (strain K12) GN=infB PE=1 SV=1-334	1% FDR
1841-1-23-1-18-1	F1_Agilent5_20160307_FL_EColi_DSSO_XL_SCX_f36_CID_MS2_MS3_ETD_MS2.mgf	inter	10915	4	2024.05	10	KPNSALRK	1	44	>sp|P0A7S3|RS12_ECOLI 30S ribosomal protein S12 OS=Escherichia coli (strain K12) GN=rpsL PE=1 SV=2	912.55	1.31e-11	1.31e-11	VGFGYGKAR	7	46	>sp|P0A7W1|RS5_ECOLI 30S ribosomal protein S5 OS=Escherichia coli (strain K12) GN=rpsE PE=1 SV=2	953.508	2.56e-39	2.56e-39	>sp|P0A7S3|RS12_ECOLI 30S ribosomal protein S12 OS=Escherichia coli (strain K12) GN=rpsL PE=1 SV=2-44->sp|P0A7W1|RS5_ECOLI 30S ribosomal protein S5 OS=Escherichia coli (strain K12) GN=rpsE PE=1 SV=2-52	1% FDR
995-1-18-1-30-1	F1_Agilent5_20160307_FL_EColi_DSSO_XL_SCX_f26_CID_MS2_MS3_ETD_MS2.mgf	intra	9053	4	2429.2	2	SKAPNSPVAGR	2	638	>sp|P0A9M8|PTA_ECOLI Phosphate acetyltransferase OS=Escherichia coli (strain K12) GN=pta PE=1 SV=2	1082.58	6.26e-15	1.73e-25	TVKAAAICAER	3	417	>sp|P0A9M8|PTA_ECOLI Phosphate acetyltransferase OS=Escherichia coli (strain K12) GN=pta PE=1 SV=2	1188.63	2e-25	2.47e-39	>sp|P0A9M8|PTA_ECOLI Phosphate acetyltransferase OS=Escherichia coli (strain K12) GN=pta PE=1 SV=2-419->sp|P0A9M8|PTA_ECOLI Phosphate acetyltransferase OS=Escherichia coli (strain K12) GN=pta PE=1 SV=2-639	1% FDR
1949-1-16-1-21-1	F1_Agilent5_20160312_FL_EColi_low-conc_DSSO_SCX_CID_MS2_MS3_ETD_MS2_f31.mgf	intra	12457	4	1823.94	4	KEAVGR	1	235	>sp|P23839|YICC_ECOLI UPF0701 protein YicC OS=Escherichia coli (strain K12) GN=yicC PE=1 SV=2	658.376	1.69e-17	7.99e-24	ETYNILKK	7	227	>sp|P23839|YICC_ECOLI UPF0701 protein YicC OS=Escherichia coli (strain K12) GN=yicC PE=1 SV=2	1007.57	2.25e-39	2.25e-39	>sp|P23839|YICC_ECOLI UPF0701 protein YicC OS=Escherichia coli (strain K12) GN=yicC PE=1 SV=2-233->sp|P23839|YICC_ECOLI UPF0701 protein YicC OS=Escherichia coli (strain K12) GN=yicC PE=1 SV=2-235	1% FDR
228-1-2-1-4-1	F1_Agilent5_20160312_FL_EColi_low-conc_DSSO_SCX_CID_MS2_MS3_ETD_MS2_f29.mgf	intra	4586	4	1861.87	5	AADSAKK	7	264	>sp|P45523|FKBA_ECOLI FKBP-type peptidyl-prolyl cis-trans isomerase FkpA OS=Escherichia coli (strain K12) GN=fkpA PE=1 SV=1	689.371	9.17e-17	2.13e-26	ADAKPEADAK	4	254	>sp|P45523|FKBA_ECOLI FKBP-type peptidyl-prolyl cis-trans isomerase FkpA OS=Escherichia coli (strain K12) GN=fkpA PE=1 SV=1	1014.5	1.23e-25	2.14e-39	>sp|P45523|FKBA_ECOLI FKBP-type peptidyl-prolyl cis-trans isomerase FkpA OS=Escherichia coli (strain K12) GN=fkpA PE=1 SV=1-257->sp|P45523|FKBA_ECOLI FKBP-type peptidyl-prolyl cis-trans isomerase FkpA OS=Escherichia coli (strain K12) GN=fkpA PE=1 SV=1-270	1% FDR
1256-1-19-1-19-1	F1_Agilent5_20160307_FL_EColi_DSSO_XL_SCX_f27_CID_MS2_MS3_ETD_MS2.mgf	intra	9334	4	2341.07	1	LQSMKAGSDR	5	71	>sp|P0AEU7|SKP_ECOLI Chaperone protein Skp OS=Escherichia coli (strain K12) GN=skp PE=1 SV=1	1091.54	9.34e-28	2.04e-39	LQSMKAGSDR	5	71	>sp|P0AEU7|SKP_ECOLI Chaperone protein Skp OS=Escherichia coli (strain K12) GN=skp PE=1 SV=1	1091.54	9.34e-28	2.04e-39	>sp|P0AEU7|SKP_ECOLI Chaperone protein Skp OS=Escherichia coli (strain K12) GN=skp PE=1 SV=1-75->sp|P0AEU7|SKP_ECOLI Chaperone protein Skp OS=Escherichia coli (strain K12) GN=skp PE=1 SV=1-75	1% FDR
4621-1-18-1-29-1	F1_Agilent5_20160307_FL_EColi_DSSO_XL_SCX_f27_CID_MS2_MS3_ETD_MS2.mgf	intra	25338	4	2425.2	2	VGFGYGKAR	7	46	>sp|P0A7W1|RS5_ECOLI 30S ribosomal protein S5 OS=Escherichia coli (strain K12) GN=rpsE PE=1 SV=2	953.508	2.93e-31	6.62e-47	EVPAAIQKAMEK	8	55	>sp|P0A7W1|RS5_ECOLI 30S ribosomal protein S5 OS=Escherichia coli (strain K12) GN=rpsE PE=1 SV=2	1313.7	1.5e-39	1.5e-39	>sp|P0A7W1|RS5_ECOLI 30S ribosomal protein S5 OS=Escherichia coli (strain K12) GN=rpsE PE=1 SV=2-52->sp|P0A7W1|RS5_ECOLI 30S ribosomal protein S5 OS=Escherichia coli (strain K12) GN=rpsE PE=1 SV=2-62	1% FDR
2175-1-33-1-24-1	F1_Agilent5_20160312_FL_EColi_low-conc_DSSO_SCX_CID_MS2_MS3_ETD_MS2_f27.mgf	inter	17468	4	3283.63	2	SIEINKLNR	6	342	>sp|P0AAD6|SDAC_ECOLI Serine transporter OS=Escherichia coli (strain K12) GN=sdaC PE=1 SV=1	1085.62	1.1e-13	1.1e-13	SKATNLLYTRNDVSDSEK	2	9	>sp|P0ABT2|DPS_ECOLI DNA protection during starvation protein OS=Escherichia coli (strain K12) GN=dps PE=1 SV=2	2040.01	6.42e-20	1.49e-39	>sp|P0AAD6|SDAC_ECOLI Serine transporter OS=Escherichia coli (strain K12) GN=sdaC PE=1 SV=1-347->sp|P0ABT2|DPS_ECOLI DNA protection during starvation protein OS=Escherichia coli (strain K12) GN=dps PE=1 SV=2-10	1% FDR
1166-1-3-1-5-1	F1_Agilent5_20160307_FL_EColi_DSSO_XL_SCX_f26_CID_MS2_MS3_ETD_MS2.mgf	intra	9778	4	2533.1	6	SEKSDLGGTMR	3	430	>sp|P0A7E5|PYRG_ECOLI CTP synthase OS=Escherichia coli (strain K12) GN=pyrG PE=1 SV=2	1179.56	8.9e-41	8.9e-41	SEKSDLGGTMoR	3	430	>sp|P0A7E5|PYRG_ECOLI CTP synthase OS=Escherichia coli (strain K12) GN=pyrG PE=1 SV=2	1195.55	3.39e-26	1.47e-39	>sp|P0A7E5|PYRG_ECOLI CTP synthase OS=Escherichia coli (strain K12) GN=pyrG PE=1 SV=2-432->sp|P0A7E5|PYRG_ECOLI CTP synthase OS=Escherichia coli (strain K12) GN=pyrG PE=1 SV=2-432	1% FDR
1673-1-40-1-130-1	F1_Agilent5_20160307_FL_EColi_DSSO_XL_SCX_f24_CID_MS2_MS3_ETD_MS2.mgf	intra	13763	4	3452.67	2	VPSYTASKSGVMGVTR	8	155	>sp|P37769|KDUD_ECOLI 2-dehydro-3-deoxy-D-gluconate 5-dehydrogenase OS=Escherichia coli (strain K12) GN=kduD PE=1 SV=2	1638.84	1.76e-21	1.76e-21	VPSYTASKSGVMoGVTR	8	155	>sp|P37769|KDUD_ECOLI 2-dehydro-3-deoxy-D-gluconate 5-dehydrogenase OS=Escherichia coli (strain K12) GN=kduD PE=1 SV=2	1654.83	5.16e-19	1.29e-39	>sp|P37769|KDUD_ECOLI 2-dehydro-3-deoxy-D-gluconate 5-dehydrogenase OS=Escherichia coli (strain K12) GN=kduD PE=1 SV=2-162->sp|P37769|KDUD_ECOLI 2-dehydro-3-deoxy-D-gluconate 5-dehydrogenase OS=Escherichia coli (strain K12) GN=kduD PE=1 SV=2-162	1% FDR
3035-1-27-1-26-1	F1_Agilent5_20160307_FL_EColi_DSSO_XL_SCX_f31_CID_MS2_MS3_ETD_MS2.mgf	intra	15355	5	3036.44	2	GKSLDEAQAIK	2	79	>sp|P0ACD4|ISCU_ECOLI Iron-sulfur cluster assembly scaffold protein IscU OS=Escherichia coli (strain K12) GN=iscU PE=1 SV=1	1158.62	1.67e-44	1.67e-44	AYSEKVIDHYENPR	5	2	>sp|P0ACD4|ISCU_ECOLI Iron-sulfur cluster assembly scaffold protein IscU OS=Escherichia coli (strain K12) GN=iscU PE=1 SV=1	1719.82	4.02e-31	1.27e-39	>sp|P0ACD4|ISCU_ECOLI Iron-sulfur cluster assembly scaffold protein IscU OS=Escherichia coli (strain K12) GN=iscU PE=1 SV=1-6->sp|P0ACD4|ISCU_ECOLI Iron-sulfur cluster assembly scaffold protein IscU OS=Escherichia coli (strain K12) GN=iscU PE=1 SV=1-80	1% FDR
1143-1-39-1-16-1	F1_Agilent5_20160307_FL_EColi_DSSO_XL_SCX_f27_CID_MS2_MS3_ETD_MS2.mgf	intra	8807	4	1995.99	12	LLADNAKK	7	251	>sp|P0A9U3|YBIT_ECOLI Uncharacterized ABC transporter ATP-binding protein YbiT OS=Escherichia coli (strain K12) GN=ybiT PE=1 SV=1	871.513	1.05e-16	1.05e-16	FSANASKSR	7	272	>sp|P0A9U3|YBIT_ECOLI Uncharacterized ABC transporter ATP-binding protein YbiT OS=Escherichia coli (strain K12) GN=ybiT PE=1 SV=1	966.488	1.61e-28	1.26e-39	>sp|P0A9U3|YBIT_ECOLI Uncharacterized ABC transporter ATP-binding protein YbiT OS=Escherichia coli (strain K12) GN=ybiT PE=1 SV=1-257->sp|P0A9U3|YBIT_ECOLI Uncharacterized ABC transporter ATP-binding protein YbiT OS=Escherichia coli (strain K12) GN=ybiT PE=1 SV=1-278	1% FDR
1575-2-25-1-41-1	F1_Agilent5_20160307_FL_EColi_DSSO_XL_SCX_f24_CID_MS2_MS3_ETD_MS2.mgf	intra	13359	4	3031.51	2	TPDQVKEIAR	6	528	>sp|P33570|TKT2_ECOLI Transketolase 2 OS=Escherichia coli (strain K12) GN=tktB PE=1 SV=1	1155.62	3.62e-09	1.07e-23	TTQKYINELQANPAK	4	339	>sp|P33570|TKT2_ECOLI Transketolase 2 OS=Escherichia coli (strain K12) GN=tktB PE=1 SV=1	1717.9	6.7e-27	1.11e-39	>sp|P33570|TKT2_ECOLI Transketolase 2 OS=Escherichia coli (strain K12) GN=tktB PE=1 SV=1-342->sp|P33570|TKT2_ECOLI Transketolase 2 OS=Escherichia coli (strain K12) GN=tktB PE=1 SV=1-533	1% FDR
489-1-7-1-27-1	F1_Agilent5_20160307_FL_EColi_DSSO_XL_SCX_f34_CID_MS2_MS3_ETD_MS2.mgf	intra	5998	4	2411.13	1	KAQHNENNK	1	512	>sp|P09151|LEU1_ECOLI 2-isopropylmalate synthase OS=Escherichia coli (strain K12) GN=leuA PE=1 SV=5	1081.53	4.94e-19	7.01e-28	AAEVEKELQR	6	502	>sp|P09151|LEU1_ECOLI 2-isopropylmalate synthase OS=Escherichia coli (strain K12) GN=leuA PE=1 SV=5	1171.62	3.58e-25	1.05e-39	>sp|P09151|LEU1_ECOLI 2-isopropylmalate synthase OS=Escherichia coli (strain K12) GN=leuA PE=1 SV=5-507->sp|P09151|LEU1_ECOLI 2-isopropylmalate synthase OS=Escherichia coli (strain K12) GN=leuA PE=1 SV=5-512	1% FDR
5531-1-18-1-35-1	F1_Agilent5_20160307_FL_EColi_DSSO_XL_SCX_f27_CID_MS2_MS3_ETD_MS2.mgf	intra	29285	4	2415.25	4	QQQEVAKLR	7	1134	>sp|P0A8V2|RPOB_ECOLI DNA-directed RNA polymerase subunit beta OS=Escherichia coli (strain K12) GN=rpoB PE=1 SV=1	1098.61	3.31e-44	1.83e-52	GIGDKINAMLK	5	1123	>sp|P0A8V2|RPOB_ECOLI DNA-directed RNA polymerase subunit beta OS=Escherichia coli (strain K12) GN=rpoB PE=1 SV=1	1158.64	7.66e-40	7.66e-40	>sp|P0A8V2|RPOB_ECOLI DNA-directed RNA polymerase subunit beta OS=Escherichia coli (strain K12) GN=rpoB PE=1 SV=1-1127->sp|P0A8V2|RPOB_ECOLI DNA-directed RNA polymerase subunit beta OS=Escherichia coli (strain K12) GN=rpoB PE=1 SV=1-1140	1% FDR
1406-1-21-1-3-1	F1_Agilent5_20160312_FL_EColi_low-conc_DSSO_SCX_CID_MS2_MS3_ETD_MS2_f35.mgf	inter	9597	4	2704.32	3	TGDKVELEGK	4	66	>sp|P0A6Y1|IHFB_ECOLI Integration host factor subunit beta OS=Escherichia coli (strain K12) GN=ihfB PE=1 SV=1	1074.56	6.96e-24	4.21e-36	LKSRVENASPKDE	2	87	>sp|P0A6X7|IHFA_ECOLI Integration host factor subunit alpha OS=Escherichia coli (strain K12) GN=ihfA PE=1 SV=1	1471.76	2.19e-26	7.62e-40	>sp|P0A6X7|IHFA_ECOLI Integration host factor subunit alpha OS=Escherichia coli (strain K12) GN=ihfA PE=1 SV=1-88->sp|P0A6Y1|IHFB_ECOLI Integration host factor subunit beta OS=Escherichia coli (strain K12) GN=ihfB PE=1 SV=1-69	1% FDR
571-1-35-1-33-1	F1_Agilent5_20160307_FL_EColi_DSSO_XL_SCX_f36_CID_MS2_MS3_ETD_MS2.mgf	intra	5755	4	2074.04	5	IRDNQKR	6	35	>sp|P0A8M6|YEEX_ECOLI UPF0265 protein YeeX OS=Escherichia coli (strain K12) GN=yeeX PE=1 SV=1	928.52	2.88e-23	1.44e-29	EIQDVEKK	7	27	>sp|P0A8M6|YEEX_ECOLI UPF0265 protein YeeX OS=Escherichia coli (strain K12) GN=yeeX PE=1 SV=1	987.524	7.06e-40	7.06e-40	>sp|P0A8M6|YEEX_ECOLI UPF0265 protein YeeX OS=Escherichia coli (strain K12) GN=yeeX PE=1 SV=1-33->sp|P0A8M6|YEEX_ECOLI UPF0265 protein YeeX OS=Escherichia coli (strain K12) GN=yeeX PE=1 SV=1-40	1% FDR
818-1-16-1-23-1	F1_Agilent5_20160307_FL_EColi_DSSO_XL_SCX_f24_CID_MS2_MS3_ETD_MS2.mgf	intra	9921	4	1901.02	3	VAVIKAVR	5	67	>sp|P0A7K2|RL7_ECOLI 50S ribosomal protein L7/L12 OS=Escherichia coli (strain K12) GN=rplL PE=1 SV=2	854.57	3.3e-33	3.3e-33	DDAEALKK	7	102	>sp|P0A7K2|RL7_ECOLI 50S ribosomal protein L7/L12 OS=Escherichia coli (strain K12) GN=rplL PE=1 SV=2	888.455	6.2e-40	6.2e-40	>sp|P0A7K2|RL7_ECOLI 50S ribosomal protein L7/L12 OS=Escherichia coli (strain K12) GN=rplL PE=1 SV=2-108->sp|P0A7K2|RL7_ECOLI 50S ribosomal protein L7/L12 OS=Escherichia coli (strain K12) GN=rplL PE=1 SV=2-71	1% FDR
573-1-21-1-10-1	F1_Agilent5_20160307_FL_EColi_DSSO_XL_SCX_f36_CID_MS2_MS3_ETD_MS2.mgf	intra	5764	5	1997.93	10	AIDKAR	4	75	>sp|P0ACY1|YDJA_ECOLI Putative NAD(P)H nitroreductase YdjA OS=Escherichia coli (strain K12) GN=ydjA PE=1 SV=1	672.392	5.05e-28	4.59e-36	CEENHKVPR	6	96	>sp|P0ACY1|YDJA_ECOLI Putative NAD(P)H nitroreductase YdjA OS=Escherichia coli (strain K12) GN=ydjA PE=1 SV=1	1167.55	3.42e-29	6.05e-40	>sp|P0ACY1|YDJA_ECOLI Putative NAD(P)H nitroreductase YdjA OS=Escherichia coli (strain K12) GN=ydjA PE=1 SV=1-101->sp|P0ACY1|YDJA_ECOLI Putative NAD(P)H nitroreductase YdjA OS=Escherichia coli (strain K12) GN=ydjA PE=1 SV=1-78	1% FDR
5912-1-32-1-4-1	F1_Agilent5_20160312_FL_EColi_low-conc_DSSO_SCX_CID_MS2_MS3_ETD_MS2_f27.mgf	intra	32553	4	2946.61	3	FAALEAAGVKTVR	10	263	>sp|P0AGE9|SUCD_ECOLI Succinyl-CoA ligase [ADP-forming] subunit alpha OS=Escherichia coli (strain K12) GN=sucD PE=1 SV=2	1331.76	3.53e-47	1.07e-67	SLADIGEALKTVLK	10	276	>sp|P0AGE9|SUCD_ECOLI Succinyl-CoA ligase [ADP-forming] subunit alpha OS=Escherichia coli (strain K12) GN=sucD PE=1 SV=2	1456.85	9.8e-26	5.59e-40	>sp|P0AGE9|SUCD_ECOLI Succinyl-CoA ligase [ADP-forming] subunit alpha OS=Escherichia coli (strain K12) GN=sucD PE=1 SV=2-272->sp|P0AGE9|SUCD_ECOLI Succinyl-CoA ligase [ADP-forming] subunit alpha OS=Escherichia coli (strain K12) GN=sucD PE=1 SV=2-285	1% FDR
2385-1-17-1-33-1	F1_Agilent5_20160312_FL_EColi_low-conc_DSSO_SCX_CID_MS2_MS3_ETD_MS2_f30_in40ul.mgf	intra	16275	4	2189.12	5	VDAKTR	4	256	>sp|P0A9D8|DAPD_ECOLI 2,3,4,5-tetrahydropyridine-2,6-dicarboxylate N-succinyltransferase OS=Escherichia coli (strain K12) GN=dapD PE=1 SV=1	688.387	1.8e-09	1.09e-18	YSLYCAVIVKK	10	245	>sp|P0A9D8|DAPD_ECOLI 2,3,4,5-tetrahydropyridine-2,6-dicarboxylate N-succinyltransferase OS=Escherichia coli (strain K12) GN=dapD PE=1 SV=1	1342.73	4.95e-24	5.09e-40	>sp|P0A9D8|DAPD_ECOLI 2,3,4,5-tetrahydropyridine-2,6-dicarboxylate N-succinyltransferase OS=Escherichia coli (strain K12) GN=dapD PE=1 SV=1-254->sp|P0A9D8|DAPD_ECOLI 2,3,4,5-tetrahydropyridine-2,6-dicarboxylate N-succinyltransferase OS=Escherichia coli (strain K12) GN=dapD PE=1 SV=1-259	1% FDR
3670-1-32-1-42-1	F1_Agilent5_20160307_FL_EColi_DSSO_XL_SCX_f26_CID_MS2_MS3_ETD_MS2.mgf	intra	20549	4	2827.43	60	GKVPMNIVAQR	2	47	>sp|P0A850|TIG_ECOLI Trigger factor OS=Escherichia coli (strain K12) GN=tig PE=1 SV=1	1211.68	1.18e-11	4.48e-22	FGGNEKQALELPR	6	322	>sp|P0A850|TIG_ECOLI Trigger factor OS=Escherichia coli (strain K12) GN=tig PE=1 SV=1	1457.76	1.75e-25	4.54e-40	>sp|P0A850|TIG_ECOLI Trigger factor OS=Escherichia coli (strain K12) GN=tig PE=1 SV=1-327->sp|P0A850|TIG_ECOLI Trigger factor OS=Escherichia coli (strain K12) GN=tig PE=1 SV=1-48	1% FDR
1773-1-2-1-30-1	F1_Agilent5_20160307_FL_EColi_DSSO_XL_SCX_f35_CID_MS2_MS3_ETD_MS2.mgf	intra	10970	4	2041	11	KEVETK	1	15	>sp|P0A6F9|CH10_ECOLI 10 kDa chaperonin OS=Escherichia coli (strain K12) GN=groS PE=1 SV=1	732.402	2.29e-14	2.29e-14	MNIRPLHDR	1	1	>sp|P0A6F9|CH10_ECOLI 10 kDa chaperonin OS=Escherichia coli (strain K12) GN=groS PE=1 SV=1	1150.6	6.33e-25	3.87e-40	>sp|P0A6F9|CH10_ECOLI 10 kDa chaperonin OS=Escherichia coli (strain K12) GN=groS PE=1 SV=1-1->sp|P0A6F9|CH10_ECOLI 10 kDa chaperonin OS=Escherichia coli (strain K12) GN=groS PE=1 SV=1-15	1% FDR
3243-1-37-1-37-1	F1_Agilent5_20160312_FL_EColi_low-conc_DSSO_SCX_CID_MS2_MS3_ETD_MS2_f27.mgf	intra	22027	4	3241.63	3	KSGVLTGLPDAYGR	1	162	>sp|P09373|PFLB_ECOLI Formate acetyltransferase 1 OS=Escherichia coli (strain K12) GN=pflB PE=1 SV=2	1432.77	7.04e-55	1.28e-74	TMLYAINGGVDEKLK	13	442	>sp|P09373|PFLB_ECOLI Formate acetyltransferase 1 OS=Escherichia coli (strain K12) GN=pflB PE=1 SV=2	1650.87	3.58e-40	3.58e-40	>sp|P09373|PFLB_ECOLI Formate acetyltransferase 1 OS=Escherichia coli (strain K12) GN=pflB PE=1 SV=2-162->sp|P09373|PFLB_ECOLI Formate acetyltransferase 1 OS=Escherichia coli (strain K12) GN=pflB PE=1 SV=2-454	1% FDR
500-1-9-1-5-1	F1_Agilent5_20160307_FL_EColi_DSSO_XL_SCX_f35_CID_MS2_MS3_ETD_MS2.mgf	intra	5733	4	2352.05	1	DFQKAER	4	200	>sp|P0ADG7|IMDH_ECOLI Inosine-5'-monophosphate dehydrogenase OS=Escherichia coli (strain K12) GN=guaB PE=1 SV=1	892.44	1.26e-27	3.84e-37	KPNACKDEQGR	6	207	>sp|P0ADG7|IMDH_ECOLI Inosine-5'-monophosphate dehydrogenase OS=Escherichia coli (strain K12) GN=guaB PE=1 SV=1	1301.61	1.24e-26	3.35e-40	>sp|P0ADG7|IMDH_ECOLI Inosine-5'-monophosphate dehydrogenase OS=Escherichia coli (strain K12) GN=guaB PE=1 SV=1-203->sp|P0ADG7|IMDH_ECOLI Inosine-5'-monophosphate dehydrogenase OS=Escherichia coli (strain K12) GN=guaB PE=1 SV=1-212	1% FDR
443-1-18-1-33-1	F1_Agilent5_20160312_FL_EColi_low-conc_DSSO_SCX_CID_MS2_MS3_ETD_MS2_f22.mgf	intra	11987	4	3705.96	3	KGDVIIGANQQAVK	1	429	>sp|P0C0V0|DEGP_ECOLI Periplasmic serine endoprotease DegP OS=Escherichia coli (strain K12) GN=degP PE=1 SV=1	1439.81	1.02e-16	2.67e-34	DQGVVVNNVKTGTPAAQIGLK	10	408	>sp|P0C0V0|DEGP_ECOLI Periplasmic serine endoprotease DegP OS=Escherichia coli (strain K12) GN=degP PE=1 SV=1	2108.16	4.38e-23	2.84e-40	>sp|P0C0V0|DEGP_ECOLI Periplasmic serine endoprotease DegP OS=Escherichia coli (strain K12) GN=degP PE=1 SV=1-417->sp|P0C0V0|DEGP_ECOLI Periplasmic serine endoprotease DegP OS=Escherichia coli (strain K12) GN=degP PE=1 SV=1-429	1% FDR
3458-1-18-1-34-1	F1_Agilent5_20160307_FL_EColi_DSSO_XL_SCX_f26_CID_MS2_MS3_ETD_MS2.mgf	intra	19697	4	2198.1	10	VKGSSSMLK	2	66	>sp|P0AFJ1|PHNA_ECOLI Protein PhnA OS=Escherichia coli (strain K12) GN=phnA PE=4 SV=1	935.511	6.91e-18	4.08e-29	IDGFGPMKLK	8	95	>sp|P0AFJ1|PHNA_ECOLI Protein PhnA OS=Escherichia coli (strain K12) GN=phnA PE=4 SV=1	1104.6	3.79e-28	2.69e-40	>sp|P0AFJ1|PHNA_ECOLI Protein PhnA OS=Escherichia coli (strain K12) GN=phnA PE=4 SV=1-102->sp|P0AFJ1|PHNA_ECOLI Protein PhnA OS=Escherichia coli (strain K12) GN=phnA PE=4 SV=1-67	1% FDR
1249-1-21-1-24-1	F1_Agilent5_20160307_FL_EColi_DSSO_XL_SCX_f28_CID_MS2_MS3_ETD_MS2.mgf	intra	9136	4	1776.94	8	LTSKGR	4	3	>sp|P0AGK8|ISCR_ECOLI HTH-type transcriptional regulator IscR OS=Escherichia coli (strain K12) GN=iscR PE=1 SV=1	660.392	2.05e-09	1.41e-17	KNGLVSSVR	1	51	>sp|P0AGK8|ISCR_ECOLI HTH-type transcriptional regulator IscR OS=Escherichia coli (strain K12) GN=iscR PE=1 SV=1	958.556	2.2e-40	2.2e-40	>sp|P0AGK8|ISCR_ECOLI HTH-type transcriptional regulator IscR OS=Escherichia coli (strain K12) GN=iscR PE=1 SV=1-51->sp|P0AGK8|ISCR_ECOLI HTH-type transcriptional regulator IscR OS=Escherichia coli (strain K12) GN=iscR PE=1 SV=1-6	1% FDR
799-1-14-1-30-1	F1_Agilent5_20160307_FL_EColi_DSSO_XL_SCX_f22_CID_MS2_MS3_ETD_MS2.mgf	inter	11496	4	2668.32	1	LGAKGIK	4	144	>sp|P0A7V3|RS3_ECOLI 30S ribosomal protein S3 OS=Escherichia coli (strain K12) GN=rpsC PE=1 SV=2	685.449	8.34e-07	1.09e-17	DLETQSQDGTFDKLTK	13	116	>sp|P0A7V0|RS2_ECOLI 30S ribosomal protein S2 OS=Escherichia coli (strain K12) GN=rpsB PE=1 SV=2	1824.87	1.56e-25	1.46e-40	>sp|P0A7V0|RS2_ECOLI 30S ribosomal protein S2 OS=Escherichia coli (strain K12) GN=rpsB PE=1 SV=2-128->sp|P0A7V3|RS3_ECOLI 30S ribosomal protein S3 OS=Escherichia coli (strain K12) GN=rpsC PE=1 SV=2-147	1% FDR
619-1-14-1-25-1	F1_Agilent5_20160307_FL_EColi_DSSO_XL_SCX_f34_CID_MS2_MS3_ETD_MS2.mgf	intra	6603	4	2073.03	1	TAKDGATSK	3	13	>sp|P0A8A2|YEEN_ECOLI Probable transcriptional regulatory protein YeeN OS=Escherichia coli (strain K12) GN=yeeN PE=1 SV=1	877.451	1.39e-38	5.41e-51	HVIDKAIDK	5	62	>sp|P0A8A2|YEEN_ECOLI Probable transcriptional regulatory protein YeeN OS=Escherichia coli (strain K12) GN=yeeN PE=1 SV=1	1037.59	2.23e-27	1.39e-40	>sp|P0A8A2|YEEN_ECOLI Probable transcriptional regulatory protein YeeN OS=Escherichia coli (strain K12) GN=yeeN PE=1 SV=1-15->sp|P0A8A2|YEEN_ECOLI Probable transcriptional regulatory protein YeeN OS=Escherichia coli (strain K12) GN=yeeN PE=1 SV=1-66	1% FDR
2244-1-10-1-16-1	F1_Agilent5_20160307_FL_EColi_DSSO_XL_SCX_f27_CID_MS2_MS3_ETD_MS2.mgf	intra	14167	4	2102.06	1	LGFGVKK	6	297	>sp|P06612|TOP1_ECOLI DNA topoisomerase 1 OS=Escherichia coli (strain K12) GN=topA PE=1 SV=2	747.464	3.72e-27	4.34e-37	TKQQYVSSEK	2	835	>sp|P06612|TOP1_ECOLI DNA topoisomerase 1 OS=Escherichia coli (strain K12) GN=topA PE=1 SV=2	1196.6	8.56e-33	9.43e-41	>sp|P06612|TOP1_ECOLI DNA topoisomerase 1 OS=Escherichia coli (strain K12) GN=topA PE=1 SV=2-302->sp|P06612|TOP1_ECOLI DNA topoisomerase 1 OS=Escherichia coli (strain K12) GN=topA PE=1 SV=2-836	1% FDR
86-1-11-1-7-1	F1_Agilent5_20160307_FL_EColi_DSSO_XL_SCX_f34_CID_MS2_MS3_ETD_MS2.mgf	intra	3833	4	1999.98	14	HLAKAPAK	4	149	>sp|P0AFG6|ODO2_ECOLI Dihydrolipoyllysine-residue succinyltransferase component of 2-oxoglutarate dehydrogenase complex OS=Escherichia coli (strain K12) GN=sucB PE=1 SV=2	834.508	1.9e-19	1.28e-31	ETSAKSEEK	5	86	>sp|P0AFG6|ODO2_ECOLI Dihydrolipoyllysine-residue succinyltransferase component of 2-oxoglutarate dehydrogenase complex OS=Escherichia coli (strain K12) GN=sucB PE=1 SV=2	1007.48	9.12e-41	9.12e-41	>sp|P0AFG6|ODO2_ECOLI Dihydrolipoyllysine-residue succinyltransferase component of 2-oxoglutarate dehydrogenase complex OS=Escherichia coli (strain K12) GN=sucB PE=1 SV=2-152->sp|P0AFG6|ODO2_ECOLI Dihydrolipoyllysine-residue succinyltransferase component of 2-oxoglutarate dehydrogenase complex OS=Escherichia coli (strain K12) GN=sucB PE=1 SV=2-90	1% FDR
2141-1-8-1-26-1	F1_Agilent5_20160307_FL_EColi_DSSO_XL_SCX_f27_CID_MS2_MS3_ETD_MS2.mgf	intra	13668	4	2411.19	4	KPNSALR	1	44	>sp|P0A7S3|RS12_ECOLI 30S ribosomal protein S12 OS=Escherichia coli (strain K12) GN=rpsL PE=1 SV=2	784.456	2.33e-06	1.9e-15	SNVPALEACPQKR	12	19	>sp|P0A7S3|RS12_ECOLI 30S ribosomal protein S12 OS=Escherichia coli (strain K12) GN=rpsL PE=1 SV=2	1468.75	3.68e-32	8.4e-41	>sp|P0A7S3|RS12_ECOLI 30S ribosomal protein S12 OS=Escherichia coli (strain K12) GN=rpsL PE=1 SV=2-30->sp|P0A7S3|RS12_ECOLI 30S ribosomal protein S12 OS=Escherichia coli (strain K12) GN=rpsL PE=1 SV=2-44	1% FDR
4591-1-26-1-41-1	F1_Agilent5_20160307_FL_EColi_DSSO_XL_SCX_f26_CID_MS2_MS3_ETD_MS2.mgf	inter	23944	4	3068.49	1	LVDTHAIAKDYR	9	685	>sp|P09831|GLTB_ECOLI Glutamate synthase [NADPH] large chain OS=Escherichia coli (strain K12) GN=gltB PE=1 SV=3	1400.74	9.07e-13	1.98e-27	SQNVYQFIDLQR	1	2	>sp|P09832|GLTD_ECOLI Glutamate synthase [NADPH] small chain OS=Escherichia coli (strain K12) GN=gltD PE=1 SV=3	1509.76	7.98e-41	7.98e-41	>sp|P09831|GLTB_ECOLI Glutamate synthase [NADPH] large chain OS=Escherichia coli (strain K12) GN=gltB PE=1 SV=3-693->sp|P09832|GLTD_ECOLI Glutamate synthase [NADPH] small chain OS=Escherichia coli (strain K12) GN=gltD PE=1 SV=3-2	1% FDR
1329-1-37-1-50-1	F1_Agilent5_20160312_FL_EColi_low-conc_DSSO_SCX_CID_MS2_MS3_ETD_MS2_f27.mgf	intra	13118	4	2720.38	8	DAAAAVGKAVAER	8	69	>sp|P0C018|RL18_ECOLI 50S ribosomal protein L18 OS=Escherichia coli (strain K12) GN=rplR PE=1 SV=1	1227.66	6.29e-54	3.77e-71	AIAEQLKYTGNK	7	57	>sp|P0C018|RL18_ECOLI 50S ribosomal protein L18 OS=Escherichia coli (strain K12) GN=rplR PE=1 SV=1	1334.72	4.95e-26	7.42e-41	>sp|P0C018|RL18_ECOLI 50S ribosomal protein L18 OS=Escherichia coli (strain K12) GN=rplR PE=1 SV=1-63->sp|P0C018|RL18_ECOLI 50S ribosomal protein L18 OS=Escherichia coli (strain K12) GN=rplR PE=1 SV=1-76	1% FDR
1222-1-3-1-18-1	F1_Agilent5_20160307_FL_EColi_DSSO_XL_SCX_f34_CID_MS2_MS3_ETD_MS2.mgf	intra	9053	4	2143.03	6	SKYGVK	2	115	>sp|P0A7S3|RS12_ECOLI 30S ribosomal protein S12 OS=Escherichia coli (strain K12) GN=rpsL PE=1 SV=2	680.386	2.14e-10	2.7e-17	GALDCSGVKDRK	9	100	>sp|P0A7S3|RS12_ECOLI 30S ribosomal protein S12 OS=Escherichia coli (strain K12) GN=rpsL PE=1 SV=2	1304.65	1.94e-27	6.76e-41	>sp|P0A7S3|RS12_ECOLI 30S ribosomal protein S12 OS=Escherichia coli (strain K12) GN=rpsL PE=1 SV=2-108->sp|P0A7S3|RS12_ECOLI 30S ribosomal protein S12 OS=Escherichia coli (strain K12) GN=rpsL PE=1 SV=2-116	1% FDR
4956-1-42-1-33-1	F1_Agilent5_20160312_FL_EColi_low-conc_DSSO_SCX_CID_MS2_MS3_ETD_MS2_f29.mgf	intra	27002	4	2700.33	2	LQLKDEMLK	4	56	>sp|P0ACW6|YDCH_ECOLI Uncharacterized protein YdcH OS=Escherichia coli (strain K12) GN=ydcH PE=4 SV=2	1116.62	6e-34	1.47e-47	MFPEYRDLISR	1	1	>sp|P0ACW6|YDCH_ECOLI Uncharacterized protein YdcH OS=Escherichia coli (strain K12) GN=ydcH PE=4 SV=2	1425.71	4.56e-30	5.93e-41	>sp|P0ACW6|YDCH_ECOLI Uncharacterized protein YdcH OS=Escherichia coli (strain K12) GN=ydcH PE=4 SV=2-1->sp|P0ACW6|YDCH_ECOLI Uncharacterized protein YdcH OS=Escherichia coli (strain K12) GN=ydcH PE=4 SV=2-59	1% FDR
718-1-15-1-20-1	F1_Agilent5_20160307_FL_EColi_DSSO_XL_SCX_f28_CID_MS2_MS3_ETD_MS2.mgf	intra	6695	4	1910.93	3	QANKYK	4	129	>sp|P0A6M8|EFG_ECOLI Elongation factor G OS=Escherichia coli (strain K12) GN=fusA PE=1 SV=2	750.402	5.49e-16	5.49e-16	QKVTDVEGK	2	496	>sp|P0A6M8|EFG_ECOLI Elongation factor G OS=Escherichia coli (strain K12) GN=fusA PE=1 SV=2	1002.53	6.17e-35	5.75e-41	>sp|P0A6M8|EFG_ECOLI Elongation factor G OS=Escherichia coli (strain K12) GN=fusA PE=1 SV=2-132->sp|P0A6M8|EFG_ECOLI Elongation factor G OS=Escherichia coli (strain K12) GN=fusA PE=1 SV=2-497	1% FDR
4314-1-20-1-100-1	F1_Agilent5_20160312_FL_EColi_low-conc_DSSO_SCX_CID_MS2_MS3_ETD_MS2_f27.mgf	intra	26282	4	3643.89	1	LIAQGLPNKMIAR	9	166	>sp|P0AF28|NARL_ECOLI Nitrate/nitrite response regulator protein NarL OS=Escherichia coli (strain K12) GN=narL PE=1 SV=1	1423.83	1.27e-28	3.74e-49	SNQEPATILLIDDHPMLR	1	2	>sp|P0AF28|NARL_ECOLI Nitrate/nitrite response regulator protein NarL OS=Escherichia coli (strain K12) GN=narL PE=1 SV=1	2062.05	3.94e-24	5.18e-41	>sp|P0AF28|NARL_ECOLI Nitrate/nitrite response regulator protein NarL OS=Escherichia coli (strain K12) GN=narL PE=1 SV=1-174->sp|P0AF28|NARL_ECOLI Nitrate/nitrite response regulator protein NarL OS=Escherichia coli (strain K12) GN=narL PE=1 SV=1-2	1% FDR
3478-2-24-1-40-1	F1_Agilent5_20160312_FL_EColi_low-conc_DSSO_SCX_CID_MS2_MS3_ETD_MS2_f38.mgf	intra	16625	4	2528.26	3	QKEDLYK	2	63	>sp|P76569|YFGD_ECOLI Uncharacterized protein YfgD OS=Escherichia coli (strain K12) GN=yfgD PE=1 SV=1	922.476	9.16e-28	9.16e-28	CSKSRETLNLLK	3	13	>sp|P76569|YFGD_ECOLI Uncharacterized protein YfgD OS=Escherichia coli (strain K12) GN=yfgD PE=1 SV=1	1447.78	2.07e-30	5.02e-41	>sp|P76569|YFGD_ECOLI Uncharacterized protein YfgD OS=Escherichia coli (strain K12) GN=yfgD PE=1 SV=1-15->sp|P76569|YFGD_ECOLI Uncharacterized protein YfgD OS=Escherichia coli (strain K12) GN=yfgD PE=1 SV=1-64	1% FDR
275-1-13-1-18-1	F1_Agilent5_20160307_FL_EColi_DSSO_XL_SCX_f28_CID_MS2_MS3_ETD_MS2.mgf	intra	4480	4	1589.81	4	VGKISR	3	98	>sp|P0A7J7|RL11_ECOLI 50S ribosomal protein L11 OS=Escherichia coli (strain K12) GN=rplK PE=1 SV=2	658.413	1.63e-25	1.49e-33	SGSGKPNK	5	88	>sp|P0A7J7|RL11_ECOLI 50S ribosomal protein L11 OS=Escherichia coli (strain K12) GN=rplK PE=1 SV=2	773.403	7.78e-26	4.76e-41	>sp|P0A7J7|RL11_ECOLI 50S ribosomal protein L11 OS=Escherichia coli (strain K12) GN=rplK PE=1 SV=2-100->sp|P0A7J7|RL11_ECOLI 50S ribosomal protein L11 OS=Escherichia coli (strain K12) GN=rplK PE=1 SV=2-92	1% FDR
2687-1-25-1-34-1	F1_Agilent5_20160312_FL_EColi_low-conc_DSSO_SCX_CID_MS2_MS3_ETD_MS2_f27.mgf	intra	19735	4	3381.74	2	MAPPQISAEVLKK	12	110	>sp|P0A6Y8|DNAK_ECOLI Chaperone protein DnaK OS=Escherichia coli (strain K12) GN=dnaK PE=1 SV=2	1410.79	4.2e-11	4.2e-11	IIAADNGDAWVEVKGQK	14	93	>sp|P0A6Y8|DNAK_ECOLI Chaperone protein DnaK OS=Escherichia coli (strain K12) GN=dnaK PE=1 SV=2	1812.94	9.62e-22	4.62e-41	>sp|P0A6Y8|DNAK_ECOLI Chaperone protein DnaK OS=Escherichia coli (strain K12) GN=dnaK PE=1 SV=2-106->sp|P0A6Y8|DNAK_ECOLI Chaperone protein DnaK OS=Escherichia coli (strain K12) GN=dnaK PE=1 SV=2-121	1% FDR
4961-1-31-1-35-1	F1_Agilent5_20160312_FL_EColi_low-conc_DSSO_SCX_CID_MS2_MS3_ETD_MS2_f28.mgf	intra	25966	4	3062.59	3	GLTFTYEPKVLR	9	451	>sp|P0A853|TNAA_ECOLI Tryptophanase OS=Escherichia coli (strain K12) GN=tnaA PE=1 SV=1	1422.79	1.04e-25	7.99e-36	TGKQLPCPAELLR	3	407	>sp|P0A853|TNAA_ECOLI Tryptophanase OS=Escherichia coli (strain K12) GN=tnaA PE=1 SV=1	1481.8	2.53e-27	4.02e-41	>sp|P0A853|TNAA_ECOLI Tryptophanase OS=Escherichia coli (strain K12) GN=tnaA PE=1 SV=1-409->sp|P0A853|TNAA_ECOLI Tryptophanase OS=Escherichia coli (strain K12) GN=tnaA PE=1 SV=1-459	1% FDR
3509-1-15-1-51-1	F1_Agilent5_20160307_FL_EColi_DSSO_XL_SCX_f28_CID_MS2_MS3_ETD_MS2.mgf	intra	19418	4	2152.16	2	FLGKQFR	4	54	>sp|P52060|YGGU_ECOLI UPF0235 protein YggU OS=Escherichia coli (strain K12) GN=yggU PE=3 SV=2	894.508	9.25e-21	1.61e-30	VAKSQVVIEK	3	61	>sp|P52060|YGGU_ECOLI UPF0235 protein YggU OS=Escherichia coli (strain K12) GN=yggU PE=3 SV=2	1099.66	1.27e-28	3.4e-41	>sp|P52060|YGGU_ECOLI UPF0235 protein YggU OS=Escherichia coli (strain K12) GN=yggU PE=3 SV=2-57->sp|P52060|YGGU_ECOLI UPF0235 protein YggU OS=Escherichia coli (strain K12) GN=yggU PE=3 SV=2-63	1% FDR
428-1-9-1-12-1	F1_Agilent5_20160307_FL_EColi_DSSO_XL_SCX_f29_CID_MS2_MS3_ETD_MS2.mgf	intra	5240	4	1703.87	1	NSKSGGR	3	37	>sp|P60422|RL2_ECOLI 50S ribosomal protein L2 OS=Escherichia coli (strain K12) GN=rplB PE=1 SV=2	704.357	5.74e-20	5.74e-20	VLGKAGAAR	4	204	>sp|P60422|RL2_ECOLI 50S ribosomal protein L2 OS=Escherichia coli (strain K12) GN=rplB PE=1 SV=2	841.513	5.45e-27	3.36e-41	>sp|P60422|RL2_ECOLI 50S ribosomal protein L2 OS=Escherichia coli (strain K12) GN=rplB PE=1 SV=2-207->sp|P60422|RL2_ECOLI 50S ribosomal protein L2 OS=Escherichia coli (strain K12) GN=rplB PE=1 SV=2-39	1% FDR
1629-1-14-1-12-1	F1_Agilent5_20160307_FL_EColi_DSSO_XL_SCX_f27_CID_MS2_MS3_ETD_MS2.mgf	intra	11126	4	1642.89	14	LGAKGIK	4	144	>sp|P0A7V3|RS3_ECOLI 30S ribosomal protein S3 OS=Escherichia coli (strain K12) GN=rpsC PE=1 SV=2	685.449	1.37e-31	1.52e-44	KPELDAK	1	108	>sp|P0A7V3|RS3_ECOLI 30S ribosomal protein S3 OS=Escherichia coli (strain K12) GN=rpsC PE=1 SV=2	799.444	1.37e-31	3.16e-41	>sp|P0A7V3|RS3_ECOLI 30S ribosomal protein S3 OS=Escherichia coli (strain K12) GN=rpsC PE=1 SV=2-108->sp|P0A7V3|RS3_ECOLI 30S ribosomal protein S3 OS=Escherichia coli (strain K12) GN=rpsC PE=1 SV=2-147	1% FDR
44-1-6-1-15-1	F1_Agilent5_20160307_FL_EColi_DSSO_XL_SCX_f35_CID_MS2_MS3_ETD_MS2.mgf	intra	3376	4	1760.9	7	KAAGIK	1	82	>sp|P0A7J7|RL11_ECOLI 50S ribosomal protein L11 OS=Escherichia coli (strain K12) GN=rplK PE=1 SV=2	586.38	2.54e-17	6.13e-25	SGSGKPNKDK	8	88	>sp|P0A7J7|RL11_ECOLI 50S ribosomal protein L11 OS=Escherichia coli (strain K12) GN=rplK PE=1 SV=2	1016.53	5.29e-32	3.15e-41	>sp|P0A7J7|RL11_ECOLI 50S ribosomal protein L11 OS=Escherichia coli (strain K12) GN=rplK PE=1 SV=2-82->sp|P0A7J7|RL11_ECOLI 50S ribosomal protein L11 OS=Escherichia coli (strain K12) GN=rplK PE=1 SV=2-95	1% FDR
1714-1-22-1-36-1	F1_Agilent5_20160312_FL_EColi_low-conc_DSSO_SCX_CID_MS2_MS3_ETD_MS2_f27.mgf	inter	15313	4	2959.51	11	AAMVTVAKAK	8	187	>sp|P09372|GRPE_ECOLI Protein GrpE OS=Escherichia coli (strain K12) GN=grpE PE=1 SV=1	988.574	7.15e-12	9.3e-24	IIAADNGDAWVEVKGQK	14	93	>sp|P0A6Y8|DNAK_ECOLI Chaperone protein DnaK OS=Escherichia coli (strain K12) GN=dnaK PE=1 SV=2	1812.94	2.04e-25	3.11e-41	>sp|P09372|GRPE_ECOLI Protein GrpE OS=Escherichia coli (strain K12) GN=grpE PE=1 SV=1-194->sp|P0A6Y8|DNAK_ECOLI Chaperone protein DnaK OS=Escherichia coli (strain K12) GN=dnaK PE=1 SV=2-106	1% FDR
3880-1-18-1-18-1	F1_Agilent5_20160307_FL_EColi_DSSO_XL_SCX_f27_CID_MS2_MS3_ETD_MS2.mgf	intra	22081	4	2255.25	3	VYSAKIAGIK	5	451	>sp|P15639|PUR9_ECOLI Bifunctional purine biosynthesis protein PurH OS=Escherichia coli (strain K12) GN=purH PE=1 SV=1	1048.63	1.67e-24	3.06e-41	VYSAKIAGIK	5	451	>sp|P15639|PUR9_ECOLI Bifunctional purine biosynthesis protein PurH OS=Escherichia coli (strain K12) GN=purH PE=1 SV=1	1048.63	1.67e-24	3.06e-41	>sp|P15639|PUR9_ECOLI Bifunctional purine biosynthesis protein PurH OS=Escherichia coli (strain K12) GN=purH PE=1 SV=1-455->sp|P15639|PUR9_ECOLI Bifunctional purine biosynthesis protein PurH OS=Escherichia coli (strain K12) GN=purH PE=1 SV=1-455	1% FDR
939-1-12-1-28-1	F1_Agilent5_20160307_FL_EColi_DSSO_XL_SCX_f28_CID_MS2_MS3_ETD_MS2.mgf	intra	7742	4	1659.92	1	KAAVLVK	1	42	>sp|P61175|RL22_ECOLI 50S ribosomal protein L22 OS=Escherichia coli (strain K12) GN=rplV PE=1 SV=1	727.496	2.28e-34	2.72e-42	SSAQKVR	5	12	>sp|P61175|RL22_ECOLI 50S ribosomal protein L22 OS=Escherichia coli (strain K12) GN=rplV PE=1 SV=1	774.435	2.86e-41	2.86e-41	>sp|P61175|RL22_ECOLI 50S ribosomal protein L22 OS=Escherichia coli (strain K12) GN=rplV PE=1 SV=1-16->sp|P61175|RL22_ECOLI 50S ribosomal protein L22 OS=Escherichia coli (strain K12) GN=rplV PE=1 SV=1-42	1% FDR
1125-1-6-1-11-1	F1_Agilent5_20160307_FL_EColi_DSSO_XL_SCX_f24_CID_MS2_MS3_ETD_MS2.mgf	intra	11352	4	2475.1	5	TTLSCK	1	2	>sp|P0AEN1|FRE_ECOLI NAD(P)H-flavin reductase OS=Escherichia coli (strain K12) GN=fre PE=1 SV=2	708.348	6.12e-17	6.12e-17	DKRPFSMASTPDEK	2	45	>sp|P0AEN1|FRE_ECOLI NAD(P)H-flavin reductase OS=Escherichia coli (strain K12) GN=fre PE=1 SV=2	1607.76	1.65e-24	2.68e-41	>sp|P0AEN1|FRE_ECOLI NAD(P)H-flavin reductase OS=Escherichia coli (strain K12) GN=fre PE=1 SV=2-2->sp|P0AEN1|FRE_ECOLI NAD(P)H-flavin reductase OS=Escherichia coli (strain K12) GN=fre PE=1 SV=2-46	1% FDR
4074-1-20-1-19-1	F1_Agilent5_20160312_FL_EColi_low-conc_DSSO_SCX_CID_MS2_MS3_ETD_MS2_f28.mgf	intra	22778	4	2961.56	3	KGMVLNYNGK	1	9	>sp|P0A6N8|EFPL_ECOLI Elongation factor P-like protein OS=Escherichia coli (strain K12) GN=yeiP PE=1 SV=1	1122.59	3.29e-08	1.59e-19	LLLVKDIDIQSPTAR	5	19	>sp|P0A6N8|EFPL_ECOLI Elongation factor P-like protein OS=Escherichia coli (strain K12) GN=yeiP PE=1 SV=1	1680.98	4.44e-27	1.95e-41	>sp|P0A6N8|EFPL_ECOLI Elongation factor P-like protein OS=Escherichia coli (strain K12) GN=yeiP PE=1 SV=1-23->sp|P0A6N8|EFPL_ECOLI Elongation factor P-like protein OS=Escherichia coli (strain K12) GN=yeiP PE=1 SV=1-9	1% FDR
738-1-7-1-16-1	F1_Agilent5_20160307_FL_EColi_DSSO_XL_SCX_f27_CID_MS2_MS3_ETD_MS2.mgf	intra	6931	4	2132	1	EAAEQAKR	7	135	>sp|P0A705|IF2_ECOLI Translation initiation factor IF-2 OS=Escherichia coli (strain K12) GN=infB PE=1 SV=1	901.462	4.38e-21	4.38e-21	EQEAAELKR	8	177	>sp|P0A705|IF2_ECOLI Translation initiation factor IF-2 OS=Escherichia coli (strain K12) GN=infB PE=1 SV=1	1072.55	1.91e-35	1.78e-41	>sp|P0A705|IF2_ECOLI Translation initiation factor IF-2 OS=Escherichia coli (strain K12) GN=infB PE=1 SV=1-141->sp|P0A705|IF2_ECOLI Translation initiation factor IF-2 OS=Escherichia coli (strain K12) GN=infB PE=1 SV=1-184	1% FDR
1111-1-32-1-20-1	F1_Agilent5_20160307_FL_EColi_DSSO_XL_SCX_f22_CID_MS2_MS3_ETD_MS2.mgf	intra	13294	4	2391.22	4	IKELAVK	2	299	>sp|P0AFG6|ODO2_ECOLI Dihydrolipoyllysine-residue succinyltransferase component of 2-oxoglutarate dehydrogenase complex OS=Escherichia coli (strain K12) GN=sucB PE=1 SV=2	799.517	1.67e-08	9.58e-16	DVDTLGMADIEKK	12	286	>sp|P0AFG6|ODO2_ECOLI Dihydrolipoyllysine-residue succinyltransferase component of 2-oxoglutarate dehydrogenase complex OS=Escherichia coli (strain K12) GN=sucB PE=1 SV=2	1433.71	1.38e-41	1.38e-41	>sp|P0AFG6|ODO2_ECOLI Dihydrolipoyllysine-residue succinyltransferase component of 2-oxoglutarate dehydrogenase complex OS=Escherichia coli (strain K12) GN=sucB PE=1 SV=2-297->sp|P0AFG6|ODO2_ECOLI Dihydrolipoyllysine-residue succinyltransferase component of 2-oxoglutarate dehydrogenase complex OS=Escherichia coli (strain K12) GN=sucB PE=1 SV=2-300	1% FDR
3037-1-98-1-20-1	F1_Agilent5_20160307_FL_EColi_DSSO_XL_SCX_f26_CID_MS2_MS3_ETD_MS2.mgf	intra	17907	4	2299.26	1	VQAIEKNR	6	113	>sp|P0A6H5|HSLU_ECOLI ATP-dependent protease ATPase subunit HslU OS=Escherichia coli (strain K12) GN=hslU PE=1 SV=1	956.54	2.89e-40	2.89e-40	LAKLANAPFIK	3	70	>sp|P0A6H5|HSLU_ECOLI ATP-dependent protease ATPase subunit HslU OS=Escherichia coli (strain K12) GN=hslU PE=1 SV=1	1184.73	9.49e-31	1.29e-41	>sp|P0A6H5|HSLU_ECOLI ATP-dependent protease ATPase subunit HslU OS=Escherichia coli (strain K12) GN=hslU PE=1 SV=1-118->sp|P0A6H5|HSLU_ECOLI ATP-dependent protease ATPase subunit HslU OS=Escherichia coli (strain K12) GN=hslU PE=1 SV=1-72	1% FDR
3038-1-21-1-41-1	F1_Agilent5_20160307_FL_EColi_DSSO_XL_SCX_f26_CID_MS2_MS3_ETD_MS2.mgf	inter	17911	4	2547.3	6	VKNVLSSGK	2	25	>sp|P60624|RL24_ECOLI 50S ribosomal protein L24 OS=Escherichia coli (strain K12) GN=rplX PE=1 SV=2	930.55	4.08e-14	4.56e-23	FGGNEKQALELPR	6	322	>sp|P0A850|TIG_ECOLI Trigger factor OS=Escherichia coli (strain K12) GN=tig PE=1 SV=1	1457.76	6.26e-27	1.23e-41	>sp|P0A850|TIG_ECOLI Trigger factor OS=Escherichia coli (strain K12) GN=tig PE=1 SV=1-327->sp|P60624|RL24_ECOLI 50S ribosomal protein L24 OS=Escherichia coli (strain K12) GN=rplX PE=1 SV=2-26	1% FDR
2463-1-2-1-208-1	F1_Agilent5_20160307_FL_EColi_DSSO_XL_SCX_f38_CID_MS2_MS3_ETD_MS2.mgf	intra	12155	5	2206.16	14	GKAPYR	2	582	>sp|P00956|SYI_ECOLI Isoleucine--tRNA ligase OS=Escherichia coli (strain K12) GN=ileS PE=1 SV=5	690.381	3.75e-12	2.95e-18	ALGKIIGNGHLHK	4	168	>sp|P00956|SYI_ECOLI Isoleucine--tRNA ligase OS=Escherichia coli (strain K12) GN=ileS PE=1 SV=5	1356.8	2.47e-32	1.17e-41	>sp|P00956|SYI_ECOLI Isoleucine--tRNA ligase OS=Escherichia coli (strain K12) GN=ileS PE=1 SV=5-171->sp|P00956|SYI_ECOLI Isoleucine--tRNA ligase OS=Escherichia coli (strain K12) GN=ileS PE=1 SV=5-583	1% FDR
3976-1-10-1-24-1	F1_Agilent5_20160307_FL_EColi_DSSO_XL_SCX_f28_CID_MS2_MS3_ETD_MS2.mgf	intra	21373	4	1944.99	6	LFKEFAK	3	95	>sp|P0A7J3|RL10_ECOLI 50S ribosomal protein L10 OS=Escherichia coli (strain K12) GN=rplJ PE=1 SV=2	881.501	4.65e-24	4.65e-24	ANAKFEVK	4	102	>sp|P0A7J3|RL10_ECOLI 50S ribosomal protein L10 OS=Escherichia coli (strain K12) GN=rplJ PE=1 SV=2	905.497	5.78e-32	8.18e-42	>sp|P0A7J3|RL10_ECOLI 50S ribosomal protein L10 OS=Escherichia coli (strain K12) GN=rplJ PE=1 SV=2-105->sp|P0A7J3|RL10_ECOLI 50S ribosomal protein L10 OS=Escherichia coli (strain K12) GN=rplJ PE=1 SV=2-97	1% FDR
4396-1-37-1-35-1	F1_Agilent5_20160312_FL_EColi_low-conc_DSSO_SCX_CID_MS2_MS3_ETD_MS2_f27.mgf	intra	26604	4	3410.66	2	KWDLGDILGAK	1	115	>sp|P0A8N3|SYK1_ECOLI Lysine--tRNA ligase OS=Escherichia coli (strain K12) GN=lysS PE=1 SV=2	1214.67	1.98e-15	2.14e-28	SEQHAQGADAVVDLNNELK	1	2	>sp|P0A8N3|SYK1_ECOLI Lysine--tRNA ligase OS=Escherichia coli (strain K12) GN=lysS PE=1 SV=2	2036.98	2.04e-20	7.38e-42	>sp|P0A8N3|SYK1_ECOLI Lysine--tRNA ligase OS=Escherichia coli (strain K12) GN=lysS PE=1 SV=2-115->sp|P0A8N3|SYK1_ECOLI Lysine--tRNA ligase OS=Escherichia coli (strain K12) GN=lysS PE=1 SV=2-2	1% FDR
2430-1-23-1-24-1	F1_Agilent5_20160312_FL_EColi_low-conc_DSSO_SCX_CID_MS2_MS3_ETD_MS2_f31.mgf	intra	14289	4	1700	3	AKITLR	2	124	>sp|P0A707|IF3_ECOLI Translation initiation factor IF-3 OS=Escherichia coli (strain K12) GN=infC PE=1 SV=1	700.46	2.67e-23	2.67e-23	QKVIQVK	2	88	>sp|P0A707|IF3_ECOLI Translation initiation factor IF-3 OS=Escherichia coli (strain K12) GN=infC PE=1 SV=1	841.539	3.08e-35	6.33e-42	>sp|P0A707|IF3_ECOLI Translation initiation factor IF-3 OS=Escherichia coli (strain K12) GN=infC PE=1 SV=1-125->sp|P0A707|IF3_ECOLI Translation initiation factor IF-3 OS=Escherichia coli (strain K12) GN=infC PE=1 SV=1-89	1% FDR
443-1-31-1-15-1	F1_Agilent5_20160307_FL_EColi_DSSO_XL_SCX_f37_CID_MS2_MS3_ETD_MS2.mgf	intra	5544	4	1848.93	3	RDISKK	5	91	>sp|P0A8M6|YEEX_ECOLI UPF0265 protein YeeX OS=Escherichia coli (strain K12) GN=yeeX PE=1 SV=1	745.445	4.14e-18	4.14e-18	NAELSKER	6	83	>sp|P0A8M6|YEEX_ECOLI UPF0265 protein YeeX OS=Escherichia coli (strain K12) GN=yeeX PE=1 SV=1	945.488	1.64e-31	6.05e-42	>sp|P0A8M6|YEEX_ECOLI UPF0265 protein YeeX OS=Escherichia coli (strain K12) GN=yeeX PE=1 SV=1-88->sp|P0A8M6|YEEX_ECOLI UPF0265 protein YeeX OS=Escherichia coli (strain K12) GN=yeeX PE=1 SV=1-95	1% FDR
5063-1-40-1-40-1	F1_Agilent5_20160312_FL_EColi_low-conc_DSSO_SCX_CID_MS2_MS3_ETD_MS2_f36.mgf	intra	24984	5	4036.01	3	ALAEHGIVFGEPKTDIDK	13	68	>sp|P0A9P0|DLDH_ECOLI Dihydrolipoyl dehydrogenase OS=Escherichia coli (strain K12) GN=lpdA PE=1 SV=2	1939.01	4.36e-24	5.98e-42	ALAEHGIVFGEPKTDIDK	13	68	>sp|P0A9P0|DLDH_ECOLI Dihydrolipoyl dehydrogenase OS=Escherichia coli (strain K12) GN=lpdA PE=1 SV=2	1939.01	4.36e-24	5.98e-42	>sp|P0A9P0|DLDH_ECOLI Dihydrolipoyl dehydrogenase OS=Escherichia coli (strain K12) GN=lpdA PE=1 SV=2-80->sp|P0A9P0|DLDH_ECOLI Dihydrolipoyl dehydrogenase OS=Escherichia coli (strain K12) GN=lpdA PE=1 SV=2-80	1% FDR
3221-1-14-1-58-1	F1_Agilent5_20160312_FL_EColi_low-conc_DSSO_SCX_CID_MS2_MS3_ETD_MS2_f37.mgf	intra	15727	5	3565.75	2	GYAGDTATTSEIKAK	13	131	>sp|P0AFH8|OSMY_ECOLI Osmotically-inducible protein Y OS=Escherichia coli (strain K12) GN=osmY PE=1 SV=1	1511.75	3.66e-51	5.42e-69	GVEGVTSVSDKLHVRDAK	11	108	>sp|P0AFH8|OSMY_ECOLI Osmotically-inducible protein Y OS=Escherichia coli (strain K12) GN=osmY PE=1 SV=1	1896.01	3.39e-27	5.98e-42	>sp|P0AFH8|OSMY_ECOLI Osmotically-inducible protein Y OS=Escherichia coli (strain K12) GN=osmY PE=1 SV=1-118->sp|P0AFH8|OSMY_ECOLI Osmotically-inducible protein Y OS=Escherichia coli (strain K12) GN=osmY PE=1 SV=1-143	1% FDR
5194-2-46-1-56-1	F1_Agilent5_20160312_FL_EColi_low-conc_DSSO_SCX_CID_MS2_MS3_ETD_MS2_f31.mgf	intra	25806	5	3766.94	1	EALQKLGAWDTLSPK	5	155	>sp|P37329|MODA_ECOLI Molybdate-binding periplasmic protein OS=Escherichia coli (strain K12) GN=modA PE=1 SV=1	1655.89	3.32e-51	3.12e-61	KVEYPVAVVEGHNNATVK	1	217	>sp|P37329|MODA_ECOLI Molybdate-binding periplasmic protein OS=Escherichia coli (strain K12) GN=modA PE=1 SV=1	1953.03	5.45e-18	5.66e-42	>sp|P37329|MODA_ECOLI Molybdate-binding periplasmic protein OS=Escherichia coli (strain K12) GN=modA PE=1 SV=1-159->sp|P37329|MODA_ECOLI Molybdate-binding periplasmic protein OS=Escherichia coli (strain K12) GN=modA PE=1 SV=1-217	1% FDR
1278-1-18-1-27-1	F1_Agilent5_20160307_FL_EColi_DSSO_XL_SCX_f25_CID_MS2_MS3_ETD_MS2.mgf	intra	11079	4	2282.13	1	AAIADYKSK	7	116	>sp|P0ACD4|ISCU_ECOLI Iron-sulfur cluster assembly scaffold protein IscU OS=Escherichia coli (strain K12) GN=iscU PE=1 SV=1	965.518	7.92e-14	1.98e-22	GKSLDEAQAIK	2	79	>sp|P0ACD4|ISCU_ECOLI Iron-sulfur cluster assembly scaffold protein IscU OS=Escherichia coli (strain K12) GN=iscU PE=1 SV=1	1158.62	1.15e-27	4.95e-42	>sp|P0ACD4|ISCU_ECOLI Iron-sulfur cluster assembly scaffold protein IscU OS=Escherichia coli (strain K12) GN=iscU PE=1 SV=1-122->sp|P0ACD4|ISCU_ECOLI Iron-sulfur cluster assembly scaffold protein IscU OS=Escherichia coli (strain K12) GN=iscU PE=1 SV=1-80	1% FDR
2079-1-17-1-45-1	F1_Agilent5_20160312_FL_EColi_low-conc_DSSO_SCX_CID_MS2_MS3_ETD_MS2_f31.mgf	inter	12939	4	1746.93	2	KEALMR	1	132	>sp|P0A7V0|RS2_ECOLI 30S ribosomal protein S2 OS=Escherichia coli (strain K12) GN=rpsB PE=1 SV=2	746.411	3.52e-20	3.52e-20	VIKLDQK	3	156	>sp|P0AG67|RS1_ECOLI 30S ribosomal protein S1 OS=Escherichia coli (strain K12) GN=rpsA PE=1 SV=1	842.523	1.81e-32	4.18e-42	>sp|P0A7V0|RS2_ECOLI 30S ribosomal protein S2 OS=Escherichia coli (strain K12) GN=rpsB PE=1 SV=2-132->sp|P0AG67|RS1_ECOLI 30S ribosomal protein S1 OS=Escherichia coli (strain K12) GN=rpsA PE=1 SV=1-158	1% FDR
1193-1-25-1-31-1	F1_Agilent5_20160307_FL_EColi_DSSO_XL_SCX_f25_CID_MS2_MS3_ETD_MS2.mgf	intra	10709	4	2576.32	2	VVNQIKTR	6	154	>sp|P0A6M8|EFG_ECOLI Elongation factor G OS=Escherichia coli (strain K12) GN=fusA PE=1 SV=2	956.577	1.47e-21	1.39e-33	GMLKGQESEVTGVK	4	640	>sp|P0A6M8|EFG_ECOLI Elongation factor G OS=Escherichia coli (strain K12) GN=fusA PE=1 SV=2	1461.75	1.78e-20	3.76e-42	>sp|P0A6M8|EFG_ECOLI Elongation factor G OS=Escherichia coli (strain K12) GN=fusA PE=1 SV=2-159->sp|P0A6M8|EFG_ECOLI Elongation factor G OS=Escherichia coli (strain K12) GN=fusA PE=1 SV=2-643	1% FDR
3272-1-14-1-20-1	F1_Agilent5_20160312_FL_EColi_low-conc_DSSO_SCX_CID_MS2_MS3_ETD_MS2_f35.mgf	intra	16538	5	3014.42	3	AKALLSSK	2	18	>sp|P0AC62|GLRX3_ECOLI Glutaredoxin-3 OS=Escherichia coli (strain K12) GN=grxC PE=1 SV=2	816.507	2.28e-08	5.5e-16	ANVEIYTKETCPYCHR	8	2	>sp|P0AC62|GLRX3_ECOLI Glutaredoxin-3 OS=Escherichia coli (strain K12) GN=grxC PE=1 SV=2	2039.92	1.54e-29	3.61e-42	>sp|P0AC62|GLRX3_ECOLI Glutaredoxin-3 OS=Escherichia coli (strain K12) GN=grxC PE=1 SV=2-19->sp|P0AC62|GLRX3_ECOLI Glutaredoxin-3 OS=Escherichia coli (strain K12) GN=grxC PE=1 SV=2-9	1% FDR
779-1-35-1-13-1	F1_Agilent5_20160307_FL_EColi_DSSO_XL_SCX_f24_CID_MS2_MS3_ETD_MS2.mgf	intra	9702	4	2288.16	7	DLDGKVVAVK	5	128	>sp|P0AEQ3|GLNH_ECOLI Glutamine-binding periplasmic protein OS=Escherichia coli (strain K12) GN=glnH PE=1 SV=1	1042.6	7.29e-54	2.04e-68	ANNNDVKSVK	7	118	>sp|P0AEQ3|GLNH_ECOLI Glutamine-binding periplasmic protein OS=Escherichia coli (strain K12) GN=glnH PE=1 SV=1	1087.56	3.25e-42	3.25e-42	>sp|P0AEQ3|GLNH_ECOLI Glutamine-binding periplasmic protein OS=Escherichia coli (strain K12) GN=glnH PE=1 SV=1-124->sp|P0AEQ3|GLNH_ECOLI Glutamine-binding periplasmic protein OS=Escherichia coli (strain K12) GN=glnH PE=1 SV=1-132	1% FDR
1744-1-17-1-36-1	F1_Agilent5_20160312_FL_EColi_low-conc_DSSO_SCX_CID_MS2_MS3_ETD_MS2_f27.mgf	intra	15502	4	3327.54	2	QAQQMQEKMQK	8	13	>sp|P0A8B5|YBAB_ECOLI Nucleoid-associated protein YbaB OS=Escherichia coli (strain K12) GN=ybaB PE=1 SV=1	1376.65	3.36e-06	9.06e-20	EKMASVSSGMQLPPGFK	2	90	>sp|P0A8B5|YBAB_ECOLI Nucleoid-associated protein YbaB OS=Escherichia coli (strain K12) GN=ybaB PE=1 SV=1	1792.89	3.19e-42	3.19e-42	>sp|P0A8B5|YBAB_ECOLI Nucleoid-associated protein YbaB OS=Escherichia coli (strain K12) GN=ybaB PE=1 SV=1-20->sp|P0A8B5|YBAB_ECOLI Nucleoid-associated protein YbaB OS=Escherichia coli (strain K12) GN=ybaB PE=1 SV=1-91	1% FDR
1213-1-8-1-23-1	F1_Agilent5_20160307_FL_EColi_DSSO_XL_SCX_f33_CID_MS2_MS3_ETD_MS2.mgf	intra	9313	4	1977.96	4	DLEKGK	4	144	>sp|P0A7A9|IPYR_ECOLI Inorganic pyrophosphatase OS=Escherichia coli (strain K12) GN=ppa PE=1 SV=2	688.376	3.04e-26	3.04e-26	LSKEYDHIK	3	114	>sp|P0A7A9|IPYR_ECOLI Inorganic pyrophosphatase OS=Escherichia coli (strain K12) GN=ppa PE=1 SV=2	1131.59	1.06e-29	2.89e-42	>sp|P0A7A9|IPYR_ECOLI Inorganic pyrophosphatase OS=Escherichia coli (strain K12) GN=ppa PE=1 SV=2-116->sp|P0A7A9|IPYR_ECOLI Inorganic pyrophosphatase OS=Escherichia coli (strain K12) GN=ppa PE=1 SV=2-147	1% FDR
1944-1-37-1-7-1	F1_Agilent5_20160307_FL_EColi_DSSO_XL_SCX_f27_CID_MS2_MS3_ETD_MS2.mgf	intra	12678	4	1950.96	5	AAGSLVKR	7	97	>sp|P0A7D7|PUR7_ECOLI Phosphoribosylaminoimidazole-succinocarboxamide synthase OS=Escherichia coli (strain K12) GN=purC PE=1 SV=1	800.487	4.77e-40	6.55e-55	ETLEKMDK	5	204	>sp|P0A7D7|PUR7_ECOLI Phosphoribosylaminoimidazole-succinocarboxamide synthase OS=Escherichia coli (strain K12) GN=purC PE=1 SV=1	992.485	2.47e-42	2.47e-42	>sp|P0A7D7|PUR7_ECOLI Phosphoribosylaminoimidazole-succinocarboxamide synthase OS=Escherichia coli (strain K12) GN=purC PE=1 SV=1-103->sp|P0A7D7|PUR7_ECOLI Phosphoribosylaminoimidazole-succinocarboxamide synthase OS=Escherichia coli (strain K12) GN=purC PE=1 SV=1-208	1% FDR
1469-1-19-1-28-1	F1_Agilent5_20160307_FL_EColi_DSSO_XL_SCX_f26_CID_MS2_MS3_ETD_MS2.mgf	intra	11099	4	2279.13	5	AKVNNVDPAK	2	199	>sp|P0A9M8|PTA_ECOLI Phosphate acetyltransferase OS=Escherichia coli (strain K12) GN=pta PE=1 SV=2	1054.58	8.97e-44	8.97e-44	VKSVTFCAR	2	254	>sp|P0A9M8|PTA_ECOLI Phosphate acetyltransferase OS=Escherichia coli (strain K12) GN=pta PE=1 SV=2	1066.56	1.58e-33	2.25e-42	>sp|P0A9M8|PTA_ECOLI Phosphate acetyltransferase OS=Escherichia coli (strain K12) GN=pta PE=1 SV=2-200->sp|P0A9M8|PTA_ECOLI Phosphate acetyltransferase OS=Escherichia coli (strain K12) GN=pta PE=1 SV=2-255	1% FDR
1862-1-23-1-30-1	F1_Agilent5_20160307_FL_EColi_DSSO_XL_SCX_f26_CID_MS2_MS3_ETD_MS2.mgf	intra	12802	4	2305.21	3	SIKTISSQK	3	178	>sp|P0DMC7|RCSB_ECOLI Transcriptional regulatory protein RcsB OS=Escherichia coli (strain K12) GN=rcsB PE=1 SV=1	990.571	9.26e-21	1.45e-28	LSPKESEVLR	4	151	>sp|P0DMC7|RCSB_ECOLI Transcriptional regulatory protein RcsB OS=Escherichia coli (strain K12) GN=rcsB PE=1 SV=1	1156.65	7.27e-33	2.22e-42	>sp|P0DMC7|RCSB_ECOLI Transcriptional regulatory protein RcsB OS=Escherichia coli (strain K12) GN=rcsB PE=1 SV=1-154->sp|P0DMC7|RCSB_ECOLI Transcriptional regulatory protein RcsB OS=Escherichia coli (strain K12) GN=rcsB PE=1 SV=1-180	1% FDR
3887-1-10-1-48-1	F1_Agilent5_20160307_FL_EColi_DSSO_XL_SCX_f27_CID_MS2_MS3_ETD_MS2.mgf	intra	22119	4	2284.16	12	KSVAGFK	1	72	>sp|P62399|RL5_ECOLI 50S ribosomal protein L5 OS=Escherichia coli (strain K12) GN=rplE PE=1 SV=2	735.428	2.98e-21	2.71e-29	QGYPIGCKVTLR	8	81	>sp|P62399|RL5_ECOLI 50S ribosomal protein L5 OS=Escherichia coli (strain K12) GN=rplE PE=1 SV=2	1390.74	1.99e-42	1.99e-42	>sp|P62399|RL5_ECOLI 50S ribosomal protein L5 OS=Escherichia coli (strain K12) GN=rplE PE=1 SV=2-72->sp|P62399|RL5_ECOLI 50S ribosomal protein L5 OS=Escherichia coli (strain K12) GN=rplE PE=1 SV=2-88	1% FDR
1474-1-19-1-48-1	F1_Agilent5_20160307_FL_EColi_DSSO_XL_SCX_f37_CID_MS2_MS3_ETD_MS2.mgf	inter	9823	5	3240.67	4	TGRNPQTGKEIK	9	59	>sp|P0ACF0|DBHA_ECOLI DNA-binding protein HU-alpha OS=Escherichia coli (strain K12) GN=hupA PE=1 SV=1	1327.72	3.12e-06	1.26e-16	TGRNPQTGKEITIAAAK	9	59	>sp|P0ACF4|DBHB_ECOLI DNA-binding protein HU-beta OS=Escherichia coli (strain K12) GN=hupB PE=1 SV=1	1754.96	7.01e-19	1.41e-42	>sp|P0ACF0|DBHA_ECOLI DNA-binding protein HU-alpha OS=Escherichia coli (strain K12) GN=hupA PE=1 SV=1-67->sp|P0ACF4|DBHB_ECOLI DNA-binding protein HU-beta OS=Escherichia coli (strain K12) GN=hupB PE=1 SV=1-67	1% FDR
2574-1-6-1-37-1	F1_Agilent5_20160307_FL_EColi_DSSO_XL_SCX_f24_CID_MS2_MS3_ETD_MS2.mgf	intra	17583	4	2965.59	2	GNQLLPVSLVKR	11	315	>sp|P03023|LACI_ECOLI Lactose operon repressor OS=Escherichia coli (strain K12) GN=lacI PE=1 SV=3	1322.8	2.17e-11	2.17e-11	KTTLAPNTQTASPR	1	327	>sp|P03023|LACI_ECOLI Lactose operon repressor OS=Escherichia coli (strain K12) GN=lacI PE=1 SV=3	1484.79	3.71e-36	1.29e-42	>sp|P03023|LACI_ECOLI Lactose operon repressor OS=Escherichia coli (strain K12) GN=lacI PE=1 SV=3-325->sp|P03023|LACI_ECOLI Lactose operon repressor OS=Escherichia coli (strain K12) GN=lacI PE=1 SV=3-327	1% FDR
4796-1-16-1-55-1	F1_Agilent5_20160307_FL_EColi_DSSO_XL_SCX_f27_CID_MS2_MS3_ETD_MS2.mgf	intra	26118	4	2306.16	7	TPNLGKK	6	292	>sp|P0A7Z4|RPOA_ECOLI DNA-directed RNA polymerase subunit alpha OS=Escherichia coli (strain K12) GN=rpoA PE=1 SV=1	756.449	1.58e-13	1.58e-13	MQGSVTEFLKPR	1	1	>sp|P0A7Z4|RPOA_ECOLI DNA-directed RNA polymerase subunit alpha OS=Escherichia coli (strain K12) GN=rpoA PE=1 SV=1	1391.72	8.99e-29	1.09e-42	>sp|P0A7Z4|RPOA_ECOLI DNA-directed RNA polymerase subunit alpha OS=Escherichia coli (strain K12) GN=rpoA PE=1 SV=1-1->sp|P0A7Z4|RPOA_ECOLI DNA-directed RNA polymerase subunit alpha OS=Escherichia coli (strain K12) GN=rpoA PE=1 SV=1-297	1% FDR
5481-1-9-1-74-1	F1_Agilent5_20160312_FL_EColi_low-conc_DSSO_SCX_CID_MS2_MS3_ETD_MS2_f27.mgf	intra	30965	4	3841.82	4	ECDLAGAIKSMFSGEK	9	72	>sp|P0A6T1|G6PI_ECOLI Glucose-6-phosphate isomerase OS=Escherichia coli (strain K12) GN=pgi PE=1 SV=1	1741.8	2.51e-10	2.2e-25	MKNINPTQTAAWQALQK	2	1	>sp|P0A6T1|G6PI_ECOLI Glucose-6-phosphate isomerase OS=Escherichia coli (strain K12) GN=pgi PE=1 SV=1	1942.01	7.62e-24	1.08e-42	>sp|P0A6T1|G6PI_ECOLI Glucose-6-phosphate isomerase OS=Escherichia coli (strain K12) GN=pgi PE=1 SV=1-2->sp|P0A6T1|G6PI_ECOLI Glucose-6-phosphate isomerase OS=Escherichia coli (strain K12) GN=pgi PE=1 SV=1-80	1% FDR
3080-1-1-1-34-1	F1_Agilent5_20160312_FL_EColi_low-conc_DSSO_SCX_CID_MS2_MS3_ETD_MS2_f31.mgf	intra	17055	4	2644.29	5	FIEEKTIC	5	568	>sp|P08839|PT1_ECOLI Phosphoenolpyruvate-protein phosphotransferase OS=Escherichia coli (strain K12) GN=ptsI PE=1 SV=1	1038.51	1.76e-28	1.76e-28	KIIRNTNFEDAK	1	535	>sp|P08839|PT1_ECOLI Phosphoenolpyruvate-protein phosphotransferase OS=Escherichia coli (strain K12) GN=ptsI PE=1 SV=1	1447.78	1.06e-29	7.77e-43	>sp|P08839|PT1_ECOLI Phosphoenolpyruvate-protein phosphotransferase OS=Escherichia coli (strain K12) GN=ptsI PE=1 SV=1-535->sp|P08839|PT1_ECOLI Phosphoenolpyruvate-protein phosphotransferase OS=Escherichia coli (strain K12) GN=ptsI PE=1 SV=1-572	1% FDR
3838-1-6-1-1-1	F1_Agilent5_20160307_FL_EColi_DSSO_XL_SCX_f27_CID_MS2_MS3_ETD_MS2.mgf	intra	21864	4	2180.22	4	ILNVEKAR	6	450	>sp|P0AES6|GYRB_ECOLI DNA gyrase subunit B OS=Escherichia coli (strain K12) GN=gyrB PE=1 SV=2	941.566	7.74e-28	1.61e-40	NQAILPLKGK	8	440	>sp|P0AES6|GYRB_ECOLI DNA gyrase subunit B OS=Escherichia coli (strain K12) GN=gyrB PE=1 SV=2	1080.67	1.19e-32	7.64e-43	>sp|P0AES6|GYRB_ECOLI DNA gyrase subunit B OS=Escherichia coli (strain K12) GN=gyrB PE=1 SV=2-447->sp|P0AES6|GYRB_ECOLI DNA gyrase subunit B OS=Escherichia coli (strain K12) GN=gyrB PE=1 SV=2-455	1% FDR
3275-1-13-1-18-1	F1_Agilent5_20160307_FL_EColi_DSSO_XL_SCX_f26_CID_MS2_MS3_ETD_MS2.mgf	intra	18916	4	2763.32	1	SILKGYR	4	104	>sp|P0ADS6|YGGE_ECOLI Uncharacterized protein YggE OS=Escherichia coli (strain K12) GN=yggE PE=4 SV=1	835.492	1.48e-12	7.6e-21	TQPDYDYQDGKSILK	11	93	>sp|P0ADS6|YGGE_ECOLI Uncharacterized protein YggE OS=Escherichia coli (strain K12) GN=yggE PE=4 SV=1	1769.85	2.24e-33	6.66e-43	>sp|P0ADS6|YGGE_ECOLI Uncharacterized protein YggE OS=Escherichia coli (strain K12) GN=yggE PE=4 SV=1-103->sp|P0ADS6|YGGE_ECOLI Uncharacterized protein YggE OS=Escherichia coli (strain K12) GN=yggE PE=4 SV=1-107	1% FDR
4434-1-33-1-24-1	F1_Agilent5_20160312_FL_EColi_low-conc_DSSO_SCX_CID_MS2_MS3_ETD_MS2_f38.mgf	intra	19741	4	2711.41	2	IRQKVEK	4	155	>sp|P0A6K3|DEF_ECOLI Peptide deformylase OS=Escherichia coli (strain K12) GN=def PE=1 SV=2	899.555	3.5e-07	5.53e-14	LFMoDYLSPLKQQR	10	142	>sp|P0A6K3|DEF_ECOLI Peptide deformylase OS=Escherichia coli (strain K12) GN=def PE=1 SV=2	1653.85	1.4e-27	5.89e-43	>sp|P0A6K3|DEF_ECOLI Peptide deformylase OS=Escherichia coli (strain K12) GN=def PE=1 SV=2-151->sp|P0A6K3|DEF_ECOLI Peptide deformylase OS=Escherichia coli (strain K12) GN=def PE=1 SV=2-158	1% FDR
562-1-32-1-7-1	F1_Agilent5_20160307_FL_EColi_DSSO_XL_SCX_f26_CID_MS2_MS3_ETD_MS2.mgf	intra	7177	4	1964.99	1	IKELAVK	2	299	>sp|P0AFG6|ODO2_ECOLI Dihydrolipoyllysine-residue succinyltransferase component of 2-oxoglutarate dehydrogenase complex OS=Escherichia coli (strain K12) GN=sucB PE=1 SV=2	799.517	7.52e-15	7.52e-15	ETSAKSEEK	5	86	>sp|P0AFG6|ODO2_ECOLI Dihydrolipoyllysine-residue succinyltransferase component of 2-oxoglutarate dehydrogenase complex OS=Escherichia coli (strain K12) GN=sucB PE=1 SV=2	1007.48	5.38e-43	5.38e-43	>sp|P0AFG6|ODO2_ECOLI Dihydrolipoyllysine-residue succinyltransferase component of 2-oxoglutarate dehydrogenase complex OS=Escherichia coli (strain K12) GN=sucB PE=1 SV=2-300->sp|P0AFG6|ODO2_ECOLI Dihydrolipoyllysine-residue succinyltransferase component of 2-oxoglutarate dehydrogenase complex OS=Escherichia coli (strain K12) GN=sucB PE=1 SV=2-90	1% FDR
2310-2-1-1-4-1	F1_Agilent5_20160312_FL_EColi_low-conc_DSSO_SCX_CID_MS2_MS3_ETD_MS2_f36.mgf	intra	13661	4	2451.31	4	ATKGVISIK	3	767	>sp|P0AES4|GYRA_ECOLI DNA gyrase subunit A OS=Escherichia coli (strain K12) GN=gyrA PE=1 SV=1	915.575	1.67e-21	5.49e-33	RTAVAEYPTKSR	10	755	>sp|P0AES4|GYRA_ECOLI DNA gyrase subunit A OS=Escherichia coli (strain K12) GN=gyrA PE=1 SV=1	1377.74	1.55e-34	3.84e-43	>sp|P0AES4|GYRA_ECOLI DNA gyrase subunit A OS=Escherichia coli (strain K12) GN=gyrA PE=1 SV=1-764->sp|P0AES4|GYRA_ECOLI DNA gyrase subunit A OS=Escherichia coli (strain K12) GN=gyrA PE=1 SV=1-769	1% FDR
2899-1-28-1-25-1	F1_Agilent5_20160307_FL_EColi_DSSO_XL_SCX_f27_CID_MS2_MS3_ETD_MS2.mgf	intra	17328	4	2149.03	1	MSIGEAKAR	7	365	>sp|P00579|RPOD_ECOLI RNA polymerase sigma factor RpoD OS=Escherichia coli (strain K12) GN=rpoD PE=1 SV=2	961.502	1.04e-49	2.92e-64	EGEIDIAKR	8	114	>sp|P00579|RPOD_ECOLI RNA polymerase sigma factor RpoD OS=Escherichia coli (strain K12) GN=rpoD PE=1 SV=2	1029.55	4.38e-34	2.97e-43	>sp|P00579|RPOD_ECOLI RNA polymerase sigma factor RpoD OS=Escherichia coli (strain K12) GN=rpoD PE=1 SV=2-121->sp|P00579|RPOD_ECOLI RNA polymerase sigma factor RpoD OS=Escherichia coli (strain K12) GN=rpoD PE=1 SV=2-371	1% FDR
3419-1-35-1-31-1	F1_Agilent5_20160312_FL_EColi_low-conc_DSSO_SCX_CID_MS2_MS3_ETD_MS2_f33.mgf	intra	17039	5	3117.58	9	IADIYANCGITKK	12	260	>sp|P0A6K6|DEOB_ECOLI Phosphopentomutase OS=Escherichia coli (strain K12) GN=deoB PE=1 SV=1	1465.76	1.19e-31	1.53e-50	LVDEKHGQVVSVGK	5	246	>sp|P0A6K6|DEOB_ECOLI Phosphopentomutase OS=Escherichia coli (strain K12) GN=deoB PE=1 SV=1	1493.82	2.16e-20	2.73e-43	>sp|P0A6K6|DEOB_ECOLI Phosphopentomutase OS=Escherichia coli (strain K12) GN=deoB PE=1 SV=1-250->sp|P0A6K6|DEOB_ECOLI Phosphopentomutase OS=Escherichia coli (strain K12) GN=deoB PE=1 SV=1-271	1% FDR
2386-1-22-1-28-1	F1_Agilent5_20160307_FL_EColi_DSSO_XL_SCX_f26_CID_MS2_MS3_ETD_MS2.mgf	intra	15070	4	1976.09	1	LLAQKLK	5	133	>sp|P60723|RL4_ECOLI 50S ribosomal protein L4 OS=Escherichia coli (strain K12) GN=rplD PE=1 SV=1	812.548	2.39e-22	2.25e-34	FSVEAPKTK	7	124	>sp|P60723|RL4_ECOLI 50S ribosomal protein L4 OS=Escherichia coli (strain K12) GN=rplD PE=1 SV=1	1005.55	7.1e-34	2.67e-43	>sp|P60723|RL4_ECOLI 50S ribosomal protein L4 OS=Escherichia coli (strain K12) GN=rplD PE=1 SV=1-130->sp|P60723|RL4_ECOLI 50S ribosomal protein L4 OS=Escherichia coli (strain K12) GN=rplD PE=1 SV=1-137	1% FDR
1990-1-21-1-34-1	F1_Agilent5_20160307_FL_EColi_DSSO_XL_SCX_f31_CID_MS2_MS3_ETD_MS2.mgf	intra	11788	5	2381.25	2	AVDGVKSVK	6	187	>sp|P0AFH8|OSMY_ECOLI Osmotically-inducible protein Y OS=Escherichia coli (strain K12) GN=osmY PE=1 SV=1	901.523	5.42e-44	5.42e-44	VKAALVDHDNIK	2	63	>sp|P0AFH8|OSMY_ECOLI Osmotically-inducible protein Y OS=Escherichia coli (strain K12) GN=osmY PE=1 SV=1	1321.74	9.63e-24	1.75e-43	>sp|P0AFH8|OSMY_ECOLI Osmotically-inducible protein Y OS=Escherichia coli (strain K12) GN=osmY PE=1 SV=1-192->sp|P0AFH8|OSMY_ECOLI Osmotically-inducible protein Y OS=Escherichia coli (strain K12) GN=osmY PE=1 SV=1-64	1% FDR
1612-1-2-1-29-1	F1_Agilent5_20160307_FL_EColi_DSSO_XL_SCX_f27_CID_MS2_MS3_ETD_MS2.mgf	intra	11038	4	2022.09	1	VKLAGG	2	103	>sp|P08245|YCIH_ECOLI Uncharacterized protein YciH OS=Escherichia coli (strain K12) GN=yciH PE=1 SV=1	543.338	2.37e-12	2.37e-12	AAPVRPKGDGVVR	7	22	>sp|P08245|YCIH_ECOLI Uncharacterized protein YciH OS=Escherichia coli (strain K12) GN=yciH PE=1 SV=1	1320.76	1.46e-43	1.46e-43	>sp|P08245|YCIH_ECOLI Uncharacterized protein YciH OS=Escherichia coli (strain K12) GN=yciH PE=1 SV=1-104->sp|P08245|YCIH_ECOLI Uncharacterized protein YciH OS=Escherichia coli (strain K12) GN=yciH PE=1 SV=1-28	1% FDR
3460-1-12-1-19-1	F1_Agilent5_20160307_FL_EColi_DSSO_XL_SCX_f27_CID_MS2_MS3_ETD_MS2.mgf	intra	20087	4	2001.13	1	VLGKAGAAR	4	204	>sp|P60422|RL2_ECOLI 50S ribosomal protein L2 OS=Escherichia coli (strain K12) GN=rplB PE=1 SV=2	841.513	1.65e-46	2.33e-61	YILAPKGLK	6	103	>sp|P60422|RL2_ECOLI 50S ribosomal protein L2 OS=Escherichia coli (strain K12) GN=rplB PE=1 SV=2	1001.63	5.77e-33	1.19e-43	>sp|P60422|RL2_ECOLI 50S ribosomal protein L2 OS=Escherichia coli (strain K12) GN=rplB PE=1 SV=2-108->sp|P60422|RL2_ECOLI 50S ribosomal protein L2 OS=Escherichia coli (strain K12) GN=rplB PE=1 SV=2-207	1% FDR
455-1-11-1-49-1	F1_Agilent5_20160307_FL_EColi_DSSO_XL_SCX_f23_CID_MS2_MS3_ETD_MS2.mgf	intra	8902	4	2476.21	7	KTGNTPDGR	1	616	>sp|P09373|PFLB_ECOLI Formate acetyltransferase 1 OS=Escherichia coli (strain K12) GN=pflB PE=1 SV=2	944.468	1.52e-18	4.21e-29	DQKGAVASLTSVAK	3	641	>sp|P09373|PFLB_ECOLI Formate acetyltransferase 1 OS=Escherichia coli (strain K12) GN=pflB PE=1 SV=2	1373.75	1.3e-26	7.81e-44	>sp|P09373|PFLB_ECOLI Formate acetyltransferase 1 OS=Escherichia coli (strain K12) GN=pflB PE=1 SV=2-616->sp|P09373|PFLB_ECOLI Formate acetyltransferase 1 OS=Escherichia coli (strain K12) GN=pflB PE=1 SV=2-643	1% FDR
2572-1-12-1-87-1	F1_Agilent5_20160307_FL_EColi_DSSO_XL_SCX_f24_CID_MS2_MS3_ETD_MS2.mgf	intra	17575	4	2844.41	9	GKILFVGTK	2	65	>sp|P0A7V0|RS2_ECOLI 30S ribosomal protein S2 OS=Escherichia coli (strain K12) GN=rpsB PE=1 SV=2	961.596	3.99e-20	9.21e-30	LKDLETQSQDGTFDK	2	114	>sp|P0A7V0|RS2_ECOLI 30S ribosomal protein S2 OS=Escherichia coli (strain K12) GN=rpsB PE=1 SV=2	1723.83	2.28e-27	7.39e-44	>sp|P0A7V0|RS2_ECOLI 30S ribosomal protein S2 OS=Escherichia coli (strain K12) GN=rpsB PE=1 SV=2-115->sp|P0A7V0|RS2_ECOLI 30S ribosomal protein S2 OS=Escherichia coli (strain K12) GN=rpsB PE=1 SV=2-66	1% FDR
2928-1-24-1-31-1	F1_Agilent5_20160307_FL_EColi_DSSO_XL_SCX_f25_CID_MS2_MS3_ETD_MS2.mgf	intra	17970	4	2619.4	5	VYSAKIAGIK	5	451	>sp|P15639|PUR9_ECOLI Bifunctional purine biosynthesis protein PurH OS=Escherichia coli (strain K12) GN=purH PE=1 SV=1	1048.63	3.03e-16	4.89e-32	IAGIKAADEGLEVK	5	456	>sp|P15639|PUR9_ECOLI Bifunctional purine biosynthesis protein PurH OS=Escherichia coli (strain K12) GN=purH PE=1 SV=1	1412.79	5.09e-25	6.57e-44	>sp|P15639|PUR9_ECOLI Bifunctional purine biosynthesis protein PurH OS=Escherichia coli (strain K12) GN=purH PE=1 SV=1-455->sp|P15639|PUR9_ECOLI Bifunctional purine biosynthesis protein PurH OS=Escherichia coli (strain K12) GN=purH PE=1 SV=1-460	1% FDR
3093-1-3-1-45-1	F1_Agilent5_20160307_FL_EColi_DSSO_XL_SCX_f26_CID_MS2_MS3_ETD_MS2.mgf	intra	18148	4	2078.08	3	TSAKEK	4	71	>sp|P39187|YTFJ_ECOLI Uncharacterized protein YtfJ OS=Escherichia coli (strain K12) GN=ytfJ PE=1 SV=1	662.36	3.46e-12	4.36e-19	NATLIEAIKSAK	9	77	>sp|P39187|YTFJ_ECOLI Uncharacterized protein YtfJ OS=Escherichia coli (strain K12) GN=ytfJ PE=1 SV=1	1257.73	5.49e-44	5.49e-44	>sp|P39187|YTFJ_ECOLI Uncharacterized protein YtfJ OS=Escherichia coli (strain K12) GN=ytfJ PE=1 SV=1-74->sp|P39187|YTFJ_ECOLI Uncharacterized protein YtfJ OS=Escherichia coli (strain K12) GN=ytfJ PE=1 SV=1-85	1% FDR
241-1-33-1-35-1	F1_Agilent5_20160307_FL_EColi_DSSO_XL_SCX_f39_CID_MS2_MS3_ETD_MS2.mgf	inter	4456	5	2143.14	5	KAKPTQAK	1	198	>sp|P0A7L0|RL1_ECOLI 50S ribosomal protein L1 OS=Escherichia coli (strain K12) GN=rplA PE=1 SV=2	870.529	8.33e-10	1.19e-18	QHVIYKEAK	6	45	>sp|P0A7N9|RL33_ECOLI 50S ribosomal protein L33 OS=Escherichia coli (strain K12) GN=rpmG PE=1 SV=2	1114.61	3.76e-35	4.21e-44	>sp|P0A7L0|RL1_ECOLI 50S ribosomal protein L1 OS=Escherichia coli (strain K12) GN=rplA PE=1 SV=2-198->sp|P0A7N9|RL33_ECOLI 50S ribosomal protein L33 OS=Escherichia coli (strain K12) GN=rpmG PE=1 SV=2-50	1% FDR
2182-1-9-1-22-1	F1_Agilent5_20160312_FL_EColi_low-conc_DSSO_SCX_CID_MS2_MS3_ETD_MS2_f38.mgf	intra	12215	4	2217.12	1	AEKVDAR	3	395	>sp|P00370|DHE4_ECOLI NADP-specific glutamate dehydrogenase OS=Escherichia coli (strain K12) GN=gdhA PE=1 SV=1	787.419	1.37e-13	9.64e-24	LGWKAEKVDAR	7	391	>sp|P00370|DHE4_ECOLI NADP-specific glutamate dehydrogenase OS=Escherichia coli (strain K12) GN=gdhA PE=1 SV=1	1271.7	1.34e-29	3.93e-44	>sp|P00370|DHE4_ECOLI NADP-specific glutamate dehydrogenase OS=Escherichia coli (strain K12) GN=gdhA PE=1 SV=1-397->sp|P00370|DHE4_ECOLI NADP-specific glutamate dehydrogenase OS=Escherichia coli (strain K12) GN=gdhA PE=1 SV=1-397	1% FDR
139-1-12-1-11-1	F1_Agilent5_20160307_FL_EColi_DSSO_XL_SCX_f24_CID_MS2_MS3_ETD_MS2.mgf	intra	5335	4	2459.15	1	AADAPKPTAEK	6	232	>sp|P29131|FTSN_ECOLI Cell division protein FtsN OS=Escherichia coli (strain K12) GN=ftsN PE=1 SV=3	1097.57	8.74e-12	5.45e-25	GKENADSTLNR	2	293	>sp|P29131|FTSN_ECOLI Cell division protein FtsN OS=Escherichia coli (strain K12) GN=ftsN PE=1 SV=3	1203.58	1.91e-31	3.88e-44	>sp|P29131|FTSN_ECOLI Cell division protein FtsN OS=Escherichia coli (strain K12) GN=ftsN PE=1 SV=3-237->sp|P29131|FTSN_ECOLI Cell division protein FtsN OS=Escherichia coli (strain K12) GN=ftsN PE=1 SV=3-294	1% FDR
812-1-24-1-58-1	F1_Agilent5_20160307_FL_EColi_DSSO_XL_SCX_f22_CID_MS2_MS3_ETD_MS2.mgf	inter	11572	4	3050.56	4	KGAIVTGK	1	450	>sp|P0AG67|RS1_ECOLI 30S ribosomal protein S1 OS=Escherichia coli (strain K12) GN=rpsA PE=1 SV=1	772.481	1.19e-07	6.13e-16	GEILGGMAAVEQPEKPAAQPK	15	205	>sp|P0A7V3|RS3_ECOLI 30S ribosomal protein S3 OS=Escherichia coli (strain K12) GN=rpsC PE=1 SV=2	2120.09	4.43e-29	3.77e-44	>sp|P0A7V3|RS3_ECOLI 30S ribosomal protein S3 OS=Escherichia coli (strain K12) GN=rpsC PE=1 SV=2-219->sp|P0AG67|RS1_ECOLI 30S ribosomal protein S1 OS=Escherichia coli (strain K12) GN=rpsA PE=1 SV=1-450	1% FDR
4125-1-53-1-47-1	F1_Agilent5_20160312_FL_EColi_low-conc_DSSO_SCX_CID_MS2_MS3_ETD_MS2_f28.mgf	intra	22984	4	3155.7	7	KMVINALNANVK	1	101	>sp|P08997|MASY_ECOLI Malate synthase A OS=Escherichia coli (strain K12) GN=aceB PE=1 SV=1	1313.75	2.25e-33	4.45e-48	IYQLKPNPAVLICR	5	153	>sp|P08997|MASY_ECOLI Malate synthase A OS=Escherichia coli (strain K12) GN=aceB PE=1 SV=1	1683.95	8.82e-28	3.47e-44	>sp|P08997|MASY_ECOLI Malate synthase A OS=Escherichia coli (strain K12) GN=aceB PE=1 SV=1-101->sp|P08997|MASY_ECOLI Malate synthase A OS=Escherichia coli (strain K12) GN=aceB PE=1 SV=1-157	1% FDR
2705-2-33-1-27-1	F1_Agilent5_20160312_FL_EColi_low-conc_DSSO_SCX_CID_MS2_MS3_ETD_MS2_f36.mgf	intra	15244	4	2434.29	1	KSGTEPLIR	1	412	>sp|P31120|GLMM_ECOLI Phosphoglucosamine mutase OS=Escherichia coli (strain K12) GN=glmM PE=1 SV=3	999.571	5.7e-22	4.47e-33	AKVGDRYVLEK	2	304	>sp|P31120|GLMM_ECOLI Phosphoglucosamine mutase OS=Escherichia coli (strain K12) GN=glmM PE=1 SV=3	1276.71	3.73e-27	3.42e-44	>sp|P31120|GLMM_ECOLI Phosphoglucosamine mutase OS=Escherichia coli (strain K12) GN=glmM PE=1 SV=3-305->sp|P31120|GLMM_ECOLI Phosphoglucosamine mutase OS=Escherichia coli (strain K12) GN=glmM PE=1 SV=3-412	1% FDR
3722-1-3-1-3-1	F1_Agilent5_20160312_FL_EColi_low-conc_DSSO_SCX_CID_MS2_MS3_ETD_MS2_f27.mgf	intra	23884	4	3083.66	2	QLEKELQQLK	4	741	>sp|P00957|SYA_ECOLI Alanine--tRNA ligase OS=Escherichia coli (strain K12) GN=alaS PE=1 SV=2	1255.71	1.19e-05	4.46e-15	LLVSELSGVEPKMLR	12	773	>sp|P00957|SYA_ECOLI Alanine--tRNA ligase OS=Escherichia coli (strain K12) GN=alaS PE=1 SV=2	1669.94	8.88e-34	3.28e-44	>sp|P00957|SYA_ECOLI Alanine--tRNA ligase OS=Escherichia coli (strain K12) GN=alaS PE=1 SV=2-744->sp|P00957|SYA_ECOLI Alanine--tRNA ligase OS=Escherichia coli (strain K12) GN=alaS PE=1 SV=2-784	1% FDR
4025-1-6-1-28-1	F1_Agilent5_20160307_FL_EColi_DSSO_XL_SCX_f29_CID_MS2_MS3_ETD_MS2.mgf	intra	20929	4	1963.98	2	GKAGGVK	2	55	>sp|P0A836|SUCC_ECOLI Succinyl-CoA ligase [ADP-forming] subunit beta OS=Escherichia coli (strain K12) GN=sucC PE=1 SV=1	615.37	2.29e-17	8.31e-24	AFAENWLGKR	9	71	>sp|P0A836|SUCC_ECOLI Succinyl-CoA ligase [ADP-forming] subunit beta OS=Escherichia coli (strain K12) GN=sucC PE=1 SV=1	1190.62	3.08e-36	2.69e-44	>sp|P0A836|SUCC_ECOLI Succinyl-CoA ligase [ADP-forming] subunit beta OS=Escherichia coli (strain K12) GN=sucC PE=1 SV=1-56->sp|P0A836|SUCC_ECOLI Succinyl-CoA ligase [ADP-forming] subunit beta OS=Escherichia coli (strain K12) GN=sucC PE=1 SV=1-79	1% FDR
1391-1-2-1-21-1	F1_Agilent5_20160307_FL_EColi_DSSO_XL_SCX_f26_CID_MS2_MS3_ETD_MS2.mgf	intra	10764	4	2397.11	4	TGAGMMDCKK	9	16	>sp|P0A6P1|EFTS_ECOLI Elongation factor Ts OS=Escherichia coli (strain K12) GN=tsf PE=1 SV=2	1097.47	3.6e-30	3.6e-30	KAGNVAADGVIK	1	52	>sp|P0A6P1|EFTS_ECOLI Elongation factor Ts OS=Escherichia coli (strain K12) GN=tsf PE=1 SV=2	1141.65	2.09e-44	2.09e-44	>sp|P0A6P1|EFTS_ECOLI Elongation factor Ts OS=Escherichia coli (strain K12) GN=tsf PE=1 SV=2-24->sp|P0A6P1|EFTS_ECOLI Elongation factor Ts OS=Escherichia coli (strain K12) GN=tsf PE=1 SV=2-52	1% FDR
950-1-13-1-6-1	F1_Agilent5_20160307_FL_EColi_DSSO_XL_SCX_f26_CID_MS2_MS3_ETD_MS2.mgf	intra	8863	4	2297.14	2	TVKGGR	3	24	>sp|P0A7W1|RS5_ECOLI 30S ribosomal protein S5 OS=Escherichia coli (strain K12) GN=rpsE PE=1 SV=2	616.366	6.72e-09	1.39e-15	AHIEKQAGELQEK	5	2	>sp|P0A7W1|RS5_ECOLI 30S ribosomal protein S5 OS=Escherichia coli (strain K12) GN=rpsE PE=1 SV=2	1521.78	4.6e-26	2e-44	>sp|P0A7W1|RS5_ECOLI 30S ribosomal protein S5 OS=Escherichia coli (strain K12) GN=rpsE PE=1 SV=2-26->sp|P0A7W1|RS5_ECOLI 30S ribosomal protein S5 OS=Escherichia coli (strain K12) GN=rpsE PE=1 SV=2-6	1% FDR
592-1-25-1-26-1	F1_Agilent5_20160312_FL_EColi_low-conc_DSSO_SCX_CID_MS2_MS3_ETD_MS2_f36.mgf	intra	5834	4	2254.17	8	VKGTGRK	2	347	>sp|P06959|ODP2_ECOLI Dihydrolipoyllysine-residue acetyltransferase component of pyruvate dehydrogenase complex OS=Escherichia coli (strain K12) GN=aceF PE=1 SV=3	744.461	2.92e-11	2.92e-11	AEAPAAAPAAKAEGK	11	303	>sp|P06959|ODP2_ECOLI Dihydrolipoyllysine-residue acetyltransferase component of pyruvate dehydrogenase complex OS=Escherichia coli (strain K12) GN=aceF PE=1 SV=3	1351.71	7.53e-29	1.72e-44	>sp|P06959|ODP2_ECOLI Dihydrolipoyllysine-residue acetyltransferase component of pyruvate dehydrogenase complex OS=Escherichia coli (strain K12) GN=aceF PE=1 SV=3-313->sp|P06959|ODP2_ECOLI Dihydrolipoyllysine-residue acetyltransferase component of pyruvate dehydrogenase complex OS=Escherichia coli (strain K12) GN=aceF PE=1 SV=3-348	1% FDR
2732-1-1-1-27-1	F1_Agilent5_20160312_FL_EColi_low-conc_DSSO_SCX_CID_MS2_MS3_ETD_MS2_f29.mgf	intra	18041	4	2761.32	3	LSKSSR	3	41	>sp|P00864|CAPP_ECOLI Phosphoenolpyruvate carboxylase OS=Escherichia coli (strain K12) GN=ppc PE=1 SV=1	676.387	6.42e-05	1.8e-13	MNEQYSALRSNVSMLGK	1	1	>sp|P00864|CAPP_ECOLI Phosphoenolpyruvate carboxylase OS=Escherichia coli (strain K12) GN=ppc PE=1 SV=1	1926.93	2.74e-28	1.35e-44	>sp|P00864|CAPP_ECOLI Phosphoenolpyruvate carboxylase OS=Escherichia coli (strain K12) GN=ppc PE=1 SV=1-1->sp|P00864|CAPP_ECOLI Phosphoenolpyruvate carboxylase OS=Escherichia coli (strain K12) GN=ppc PE=1 SV=1-43	1% FDR
2038-1-39-1-39-1	F1_Agilent5_20160307_FL_EColi_DSSO_XL_SCX_f24_CID_MS2_MS3_ETD_MS2.mgf	intra	15254	4	2357.27	2	DVIGKGGSVIR	5	567	>sp|P05055|PNP_ECOLI Polyribonucleotide nucleotidyltransferase OS=Escherichia coli (strain K12) GN=pnp PE=1 SV=3	1099.63	2.76e-27	1.17e-44	DVIGKGGSVIR	5	567	>sp|P05055|PNP_ECOLI Polyribonucleotide nucleotidyltransferase OS=Escherichia coli (strain K12) GN=pnp PE=1 SV=3	1099.63	2.76e-27	1.17e-44	>sp|P05055|PNP_ECOLI Polyribonucleotide nucleotidyltransferase OS=Escherichia coli (strain K12) GN=pnp PE=1 SV=3-571->sp|P05055|PNP_ECOLI Polyribonucleotide nucleotidyltransferase OS=Escherichia coli (strain K12) GN=pnp PE=1 SV=3-571	1% FDR
1566-1-21-1-15-1	F1_Agilent5_20160307_FL_EColi_DSSO_XL_SCX_f25_CID_MS2_MS3_ETD_MS2.mgf	inter	12298	4	2324.11	7	ANAKFEVK	4	102	>sp|P0A7J3|RL10_ECOLI 50S ribosomal protein L10 OS=Escherichia coli (strain K12) GN=rplJ PE=1 SV=2	905.497	6.99e-25	4.96e-37	EGVSKDDAEALK	5	97	>sp|P0A7K2|RL7_ECOLI 50S ribosomal protein L7/L12 OS=Escherichia coli (strain K12) GN=rplL PE=1 SV=2	1260.62	5.77e-33	9.63e-45	>sp|P0A7J3|RL10_ECOLI 50S ribosomal protein L10 OS=Escherichia coli (strain K12) GN=rplJ PE=1 SV=2-105->sp|P0A7K2|RL7_ECOLI 50S ribosomal protein L7/L12 OS=Escherichia coli (strain K12) GN=rplL PE=1 SV=2-101	1% FDR
2436-1-11-1-40-1	F1_Agilent5_20160312_FL_EColi_low-conc_DSSO_SCX_CID_MS2_MS3_ETD_MS2_f27.mgf	intra	18648	4	3152.52	2	EIAEKMVEGR	5	210	>sp|P0A6P1|EFTS_ECOLI Elongation factor Ts OS=Escherichia coli (strain K12) GN=tsf PE=1 SV=2	1160.59	2.17e-18	2.47e-31	EYQVQLDIAMQSGKPK	14	194	>sp|P0A6P1|EFTS_ECOLI Elongation factor Ts OS=Escherichia coli (strain K12) GN=tsf PE=1 SV=2	1833.93	2.6e-28	8.43e-45	>sp|P0A6P1|EFTS_ECOLI Elongation factor Ts OS=Escherichia coli (strain K12) GN=tsf PE=1 SV=2-207->sp|P0A6P1|EFTS_ECOLI Elongation factor Ts OS=Escherichia coli (strain K12) GN=tsf PE=1 SV=2-214	1% FDR
232-1-9-1-18-1	F1_Agilent5_20160307_FL_EColi_DSSO_XL_SCX_f36_CID_MS2_MS3_ETD_MS2.mgf	intra	4192	4	1999.97	9	HAKQSGGR	3	505	>sp|P0A6M8|EFG_ECOLI Elongation factor G OS=Escherichia coli (strain K12) GN=fusA PE=1 SV=2	839.436	4.46e-22	1.36e-31	QKVTDVEGK	2	496	>sp|P0A6M8|EFG_ECOLI Elongation factor G OS=Escherichia coli (strain K12) GN=fusA PE=1 SV=2	1002.53	6.17e-37	6.79e-45	>sp|P0A6M8|EFG_ECOLI Elongation factor G OS=Escherichia coli (strain K12) GN=fusA PE=1 SV=2-497->sp|P0A6M8|EFG_ECOLI Elongation factor G OS=Escherichia coli (strain K12) GN=fusA PE=1 SV=2-507	1% FDR
1066-1-22-1-12-1	F1_Agilent5_20160307_FL_EColi_DSSO_XL_SCX_f28_CID_MS2_MS3_ETD_MS2.mgf	intra	8328	4	1758.87	4	AETVKR	5	552	>sp|P43672|UUP_ECOLI ABC transporter ATP-binding protein uup OS=Escherichia coli (strain K12) GN=uup PE=1 SV=2	702.402	1.18e-24	1.15e-31	SSSKLSYK	4	558	>sp|P43672|UUP_ECOLI ABC transporter ATP-binding protein uup OS=Escherichia coli (strain K12) GN=uup PE=1 SV=2	898.476	1.11e-33	6.59e-45	>sp|P43672|UUP_ECOLI ABC transporter ATP-binding protein uup OS=Escherichia coli (strain K12) GN=uup PE=1 SV=2-556->sp|P43672|UUP_ECOLI ABC transporter ATP-binding protein uup OS=Escherichia coli (strain K12) GN=uup PE=1 SV=2-561	1% FDR
4697-1-3-1-13-1	F1_Agilent5_20160307_FL_EColi_DSSO_XL_SCX_f27_CID_MS2_MS3_ETD_MS2.mgf	intra	25690	4	3047.3	3	MEMTNAQR	1	1	>sp|P0A8W8|YFBU_ECOLI UPF0304 protein YfbU OS=Escherichia coli (strain K12) GN=yfbU PE=1 SV=1	979.422	8.27e-31	8.27e-31	ELDREFGELKEETCR	10	46	>sp|P0A8W8|YFBU_ECOLI UPF0304 protein YfbU OS=Escherichia coli (strain K12) GN=yfbU PE=1 SV=1	1909.88	4.81e-32	6.34e-45	>sp|P0A8W8|YFBU_ECOLI UPF0304 protein YfbU OS=Escherichia coli (strain K12) GN=yfbU PE=1 SV=1-1->sp|P0A8W8|YFBU_ECOLI UPF0304 protein YfbU OS=Escherichia coli (strain K12) GN=yfbU PE=1 SV=1-55	1% FDR
3073-1-6-1-11-1	F1_Agilent5_20160312_FL_EColi_low-conc_DSSO_SCX_CID_MS2_MS3_ETD_MS2_f27.mgf	intra	21349	4	3449.77	7	ILENGEVKPLDVK	8	48	>sp|P0A6F9|CH10_ECOLI 10 kDa chaperonin OS=Escherichia coli (strain K12) GN=groS PE=1 SV=1	1452.82	5.5e-24	1.76e-39	VGDIVIFNDGYGVKSEK	14	61	>sp|P0A6F9|CH10_ECOLI 10 kDa chaperonin OS=Escherichia coli (strain K12) GN=groS PE=1 SV=1	1838.94	2.42e-24	6.04e-45	>sp|P0A6F9|CH10_ECOLI 10 kDa chaperonin OS=Escherichia coli (strain K12) GN=groS PE=1 SV=1-55->sp|P0A6F9|CH10_ECOLI 10 kDa chaperonin OS=Escherichia coli (strain K12) GN=groS PE=1 SV=1-74	1% FDR
4747-1-25-1-21-1	F1_Agilent5_20160307_FL_EColi_DSSO_XL_SCX_f27_CID_MS2_MS3_ETD_MS2.mgf	intra	25884	4	2340.17	1	EGEIDIAKR	8	114	>sp|P00579|RPOD_ECOLI RNA polymerase sigma factor RpoD OS=Escherichia coli (strain K12) GN=rpoD PE=1 SV=2	1029.55	9.06e-26	9.06e-26	LSEVFKQFR	6	252	>sp|P00579|RPOD_ECOLI RNA polymerase sigma factor RpoD OS=Escherichia coli (strain K12) GN=rpoD PE=1 SV=2	1152.63	3.83e-32	5.84e-45	>sp|P00579|RPOD_ECOLI RNA polymerase sigma factor RpoD OS=Escherichia coli (strain K12) GN=rpoD PE=1 SV=2-121->sp|P00579|RPOD_ECOLI RNA polymerase sigma factor RpoD OS=Escherichia coli (strain K12) GN=rpoD PE=1 SV=2-257	1% FDR
533-1-27-1-10-1	F1_Agilent5_20160307_FL_EColi_DSSO_XL_SCX_f33_CID_MS2_MS3_ETD_MS2.mgf	intra	6495	5	2463.17	5	SEKRVPMTR	3	175	>sp|P0AFG6|ODO2_ECOLI Dihydrolipoyllysine-residue succinyltransferase component of 2-oxoglutarate dehydrogenase complex OS=Escherichia coli (strain K12) GN=sucB PE=1 SV=2	1102.59	1.03e-05	1.88e-19	SEEKASTPAQR	4	91	>sp|P0AFG6|ODO2_ECOLI Dihydrolipoyllysine-residue succinyltransferase component of 2-oxoglutarate dehydrogenase complex OS=Escherichia coli (strain K12) GN=sucB PE=1 SV=2	1202.59	2.21e-31	5.34e-45	>sp|P0AFG6|ODO2_ECOLI Dihydrolipoyllysine-residue succinyltransferase component of 2-oxoglutarate dehydrogenase complex OS=Escherichia coli (strain K12) GN=sucB PE=1 SV=2-177->sp|P0AFG6|ODO2_ECOLI Dihydrolipoyllysine-residue succinyltransferase component of 2-oxoglutarate dehydrogenase complex OS=Escherichia coli (strain K12) GN=sucB PE=1 SV=2-94	1% FDR
5490-1-15-1-39-1	F1_Agilent5_20160307_FL_EColi_DSSO_XL_SCX_f31_CID_MS2_MS3_ETD_MS2.mgf	intra	23330	5	3352.73	7	VNKIIPHLIR	3	239	>sp|P10408|SECA_ECOLI Protein translocase subunit SecA OS=Escherichia coli (strain K12) GN=secA PE=1 SV=2	1201.77	6.82e-05	5.07e-22	TPLIISGPAEDSSEMYKR	17	221	>sp|P10408|SECA_ECOLI Protein translocase subunit SecA OS=Escherichia coli (strain K12) GN=secA PE=1 SV=2	1992.98	2.67e-25	4.85e-45	>sp|P10408|SECA_ECOLI Protein translocase subunit SecA OS=Escherichia coli (strain K12) GN=secA PE=1 SV=2-237->sp|P10408|SECA_ECOLI Protein translocase subunit SecA OS=Escherichia coli (strain K12) GN=secA PE=1 SV=2-241	1% FDR
4620-1-8-1-21-1	F1_Agilent5_20160312_FL_EColi_low-conc_DSSO_SCX_CID_MS2_MS3_ETD_MS2_f28.mgf	intra	24799	4	2413.24	10	DLLKFLK	4	3	>sp|P0A8T7|RPOC_ECOLI DNA-directed RNA polymerase subunit beta' OS=Escherichia coli (strain K12) GN=rpoC PE=1 SV=1	875.548	6.4e-11	2.08e-19	AQTKTEEFDAIK	4	10	>sp|P0A8T7|RPOC_ECOLI DNA-directed RNA polymerase subunit beta' OS=Escherichia coli (strain K12) GN=rpoC PE=1 SV=1	1379.69	4.74e-32	2.73e-45	>sp|P0A8T7|RPOC_ECOLI DNA-directed RNA polymerase subunit beta' OS=Escherichia coli (strain K12) GN=rpoC PE=1 SV=1-13->sp|P0A8T7|RPOC_ECOLI DNA-directed RNA polymerase subunit beta' OS=Escherichia coli (strain K12) GN=rpoC PE=1 SV=1-6	1% FDR
3244-1-10-1-24-1	F1_Agilent5_20160307_FL_EColi_DSSO_XL_SCX_f26_CID_MS2_MS3_ETD_MS2.mgf	intra	18773	4	2524.18	8	EQEKGLDR	4	118	>sp|P0A853|TNAA_ECOLI Tryptophanase OS=Escherichia coli (strain K12) GN=tnaA PE=1 SV=1	973.483	1.5e-11	1.5e-11	KYDIPVVMDSAR	1	219	>sp|P0A853|TNAA_ECOLI Tryptophanase OS=Escherichia coli (strain K12) GN=tnaA PE=1 SV=1	1392.71	2.27e-45	2.27e-45	>sp|P0A853|TNAA_ECOLI Tryptophanase OS=Escherichia coli (strain K12) GN=tnaA PE=1 SV=1-121->sp|P0A853|TNAA_ECOLI Tryptophanase OS=Escherichia coli (strain K12) GN=tnaA PE=1 SV=1-219	1% FDR
711-1-20-1-12-1	F1_Agilent5_20160307_FL_EColi_DSSO_XL_SCX_f27_CID_MS2_MS3_ETD_MS2.mgf	intra	6810	4	2003.99	9	KAQLER	1	47	>sp|P51024|YAIL_ECOLI Uncharacterized protein YaiL OS=Escherichia coli (strain K12) GN=yaiL PE=4 SV=2	743.429	5.89e-16	5.89e-16	DKQLSEQQK	2	53	>sp|P51024|YAIL_ECOLI Uncharacterized protein YaiL OS=Escherichia coli (strain K12) GN=yaiL PE=4 SV=2	1102.56	7.06e-35	1.62e-45	>sp|P51024|YAIL_ECOLI Uncharacterized protein YaiL OS=Escherichia coli (strain K12) GN=yaiL PE=4 SV=2-47->sp|P51024|YAIL_ECOLI Uncharacterized protein YaiL OS=Escherichia coli (strain K12) GN=yaiL PE=4 SV=2-54	1% FDR
1366-1-14-1-20-1	F1_Agilent5_20160312_FL_EColi_low-conc_DSSO_SCX_CID_MS2_MS3_ETD_MS2_f31.mgf	intra	10232	4	1887.98	2	QATKDAGR	4	152	>sp|P0A6Y8|DNAK_ECOLI Chaperone protein DnaK OS=Escherichia coli (strain K12) GN=dnaK PE=1 SV=2	845.436	2.67e-36	6.16e-46	IAGLEVKR	7	160	>sp|P0A6Y8|DNAK_ECOLI Chaperone protein DnaK OS=Escherichia coli (strain K12) GN=dnaK PE=1 SV=2	884.544	1.51e-45	1.51e-45	>sp|P0A6Y8|DNAK_ECOLI Chaperone protein DnaK OS=Escherichia coli (strain K12) GN=dnaK PE=1 SV=2-155->sp|P0A6Y8|DNAK_ECOLI Chaperone protein DnaK OS=Escherichia coli (strain K12) GN=dnaK PE=1 SV=2-166	1% FDR
1567-1-16-1-10-1	F1_Agilent5_20160307_FL_EColi_DSSO_XL_SCX_f28_CID_MS2_MS3_ETD_MS2.mgf	intra	10608	4	1757.89	4	AQETKGK	5	377	>sp|P0AFG8|ODP1_ECOLI Pyruvate dehydrogenase E1 component OS=Escherichia coli (strain K12) GN=aceE PE=1 SV=2	760.408	1.54e-34	7.74e-41	IYAAFKK	6	370	>sp|P0AFG8|ODP1_ECOLI Pyruvate dehydrogenase E1 component OS=Escherichia coli (strain K12) GN=aceE PE=1 SV=2	839.491	1.54e-34	9.04e-46	>sp|P0AFG8|ODP1_ECOLI Pyruvate dehydrogenase E1 component OS=Escherichia coli (strain K12) GN=aceE PE=1 SV=2-375->sp|P0AFG8|ODP1_ECOLI Pyruvate dehydrogenase E1 component OS=Escherichia coli (strain K12) GN=aceE PE=1 SV=2-381	1% FDR
2125-1-32-1-34-1	F1_Agilent5_20160307_FL_EColi_DSSO_XL_SCX_f26_CID_MS2_MS3_ETD_MS2.mgf	intra	13992	4	2302.17	9	GLGEAKLNAK	6	130	>sp|P0AC53|G6PD_ECOLI Glucose-6-phosphate 1-dehydrogenase OS=Escherichia coli (strain K12) GN=zwf PE=1 SV=1	999.571	1.37e-34	1.16e-47	LGAMLDQKNR	8	102	>sp|P0AC53|G6PD_ECOLI Glucose-6-phosphate 1-dehydrogenase OS=Escherichia coli (strain K12) GN=zwf PE=1 SV=1	1144.6	3.01e-30	7.81e-46	>sp|P0AC53|G6PD_ECOLI Glucose-6-phosphate 1-dehydrogenase OS=Escherichia coli (strain K12) GN=zwf PE=1 SV=1-109->sp|P0AC53|G6PD_ECOLI Glucose-6-phosphate 1-dehydrogenase OS=Escherichia coli (strain K12) GN=zwf PE=1 SV=1-135	1% FDR
3202-1-44-1-31-1	F1_Agilent5_20160307_FL_EColi_DSSO_XL_SCX_f25_CID_MS2_MS3_ETD_MS2.mgf	intra	19054	4	2252.24	1	EAFKLAAAK	4	115	>sp|P0ADY7|RL16_ECOLI 50S ribosomal protein L16 OS=Escherichia coli (strain K12) GN=rplP PE=1 SV=1	947.544	3.97e-35	3.97e-35	LPIKTTFVTK	4	124	>sp|P0ADY7|RL16_ECOLI 50S ribosomal protein L16 OS=Escherichia coli (strain K12) GN=rplP PE=1 SV=1	1146.7	7.18e-30	7.39e-46	>sp|P0ADY7|RL16_ECOLI 50S ribosomal protein L16 OS=Escherichia coli (strain K12) GN=rplP PE=1 SV=1-118->sp|P0ADY7|RL16_ECOLI 50S ribosomal protein L16 OS=Escherichia coli (strain K12) GN=rplP PE=1 SV=1-127	1% FDR
3481-1-18-1-49-1	F1_Agilent5_20160307_FL_EColi_DSSO_XL_SCX_f32_CID_MS2_MS3_ETD_MS2.mgf	intra	17386	5	2845.41	2	MNLTELK	1	1	>sp|P0AG30|RHO_ECOLI Transcription termination factor Rho OS=Escherichia coli (strain K12) GN=rho PE=1 SV=1	847.447	1.98e-19	1.98e-19	TGDTISGKIRPPKEGER	8	93	>sp|P0AG30|RHO_ECOLI Transcription termination factor Rho OS=Escherichia coli (strain K12) GN=rho PE=1 SV=1	1839.98	1.36e-22	6.46e-46	>sp|P0AG30|RHO_ECOLI Transcription termination factor Rho OS=Escherichia coli (strain K12) GN=rho PE=1 SV=1-1->sp|P0AG30|RHO_ECOLI Transcription termination factor Rho OS=Escherichia coli (strain K12) GN=rho PE=1 SV=1-100	1% FDR
1012-1-4-1-24-1	F1_Agilent5_20160307_FL_EColi_DSSO_XL_SCX_f25_CID_MS2_MS3_ETD_MS2.mgf	intra	9951	4	2185.17	1	AGKALK	3	81	>sp|P0ACF4|DBHB_ECOLI DNA-binding protein HU-beta OS=Escherichia coli (strain K12) GN=hupB PE=1 SV=1	586.38	5.3e-05	4.3e-15	NPQTGKEITIAAAK	6	62	>sp|P0ACF4|DBHB_ECOLI DNA-binding protein HU-beta OS=Escherichia coli (strain K12) GN=hupB PE=1 SV=1	1440.79	3.39e-30	6.2e-46	>sp|P0ACF4|DBHB_ECOLI DNA-binding protein HU-beta OS=Escherichia coli (strain K12) GN=hupB PE=1 SV=1-67->sp|P0ACF4|DBHB_ECOLI DNA-binding protein HU-beta OS=Escherichia coli (strain K12) GN=hupB PE=1 SV=1-83	1% FDR
2796-1-1-1-12-1	F1_Agilent5_20160307_FL_EColi_DSSO_XL_SCX_f26_CID_MS2_MS3_ETD_MS2.mgf	intra	16860	4	3011.43	4	YAEGYPGKR	8	55	>sp|P0A825|GLYA_ECOLI Serine hydroxymethyltransferase OS=Escherichia coli (strain K12) GN=glyA PE=1 SV=1	1039.51	9.1e-19	1.84e-33	NSVPNDPKSPFVTSGIR	8	347	>sp|P0A825|GLYA_ECOLI Serine hydroxymethyltransferase OS=Escherichia coli (strain K12) GN=glyA PE=1 SV=1	1813.93	7.87e-32	5.23e-46	>sp|P0A825|GLYA_ECOLI Serine hydroxymethyltransferase OS=Escherichia coli (strain K12) GN=glyA PE=1 SV=1-354->sp|P0A825|GLYA_ECOLI Serine hydroxymethyltransferase OS=Escherichia coli (strain K12) GN=glyA PE=1 SV=1-62	1% FDR
5558-1-15-1-36-1	F1_Agilent5_20160312_FL_EColi_low-conc_DSSO_SCX_CID_MS2_MS3_ETD_MS2_f29.mgf	intra	29150	4	2586.32	3	KDQGIDLR	1	246	>sp|P0A6Y8|DNAK_ECOLI Chaperone protein DnaK OS=Escherichia coli (strain K12) GN=dnaK PE=1 SV=2	943.509	1.49e-25	1.67e-34	AKLESLVEDLVNR	2	303	>sp|P0A6Y8|DNAK_ECOLI Chaperone protein DnaK OS=Escherichia coli (strain K12) GN=dnaK PE=1 SV=2	1484.82	8.57e-29	5.13e-46	>sp|P0A6Y8|DNAK_ECOLI Chaperone protein DnaK OS=Escherichia coli (strain K12) GN=dnaK PE=1 SV=2-246->sp|P0A6Y8|DNAK_ECOLI Chaperone protein DnaK OS=Escherichia coli (strain K12) GN=dnaK PE=1 SV=2-304	1% FDR
931-1-22-1-32-1	F1_Agilent5_20160312_FL_EColi_low-conc_DSSO_SCX_CID_MS2_MS3_ETD_MS2_f25.mgf	intra	13575	4	3400.77	2	IVGDGIAIKPTGNK	9	46	>sp|P69783|PTGA_ECOLI Glucose-specific phosphotransferase enzyme IIA component OS=Escherichia coli (strain K12) GN=crr PE=1 SV=2	1381.79	7.3e-12	3.46e-27	AKSTLTPVVISNMoDEIK	2	132	>sp|P69783|PTGA_ECOLI Glucose-specific phosphotransferase enzyme IIA component OS=Escherichia coli (strain K12) GN=crr PE=1 SV=2	1860.99	2.19e-36	5.1e-46	>sp|P69783|PTGA_ECOLI Glucose-specific phosphotransferase enzyme IIA component OS=Escherichia coli (strain K12) GN=crr PE=1 SV=2-133->sp|P69783|PTGA_ECOLI Glucose-specific phosphotransferase enzyme IIA component OS=Escherichia coli (strain K12) GN=crr PE=1 SV=2-54	1% FDR
2444-1-3-1-32-1	F1_Agilent5_20160307_FL_EColi_DSSO_XL_SCX_f33_CID_MS2_MS3_ETD_MS2.mgf	intra	13807	5	2738.25	3	NKELMDNMR	2	391	>sp|P0A850|TIG_ECOLI Trigger factor OS=Escherichia coli (strain K12) GN=tig PE=1 SV=1	1149.53	1.18e-39	1.83e-49	TNELKADEERVK	5	357	>sp|P0A850|TIG_ECOLI Trigger factor OS=Escherichia coli (strain K12) GN=tig PE=1 SV=1	1430.74	1.75e-30	3.45e-46	>sp|P0A850|TIG_ECOLI Trigger factor OS=Escherichia coli (strain K12) GN=tig PE=1 SV=1-361->sp|P0A850|TIG_ECOLI Trigger factor OS=Escherichia coli (strain K12) GN=tig PE=1 SV=1-392	1% FDR
4410-1-23-1-44-1	F1_Agilent5_20160312_FL_EColi_low-conc_DSSO_SCX_CID_MS2_MS3_ETD_MS2_f29.mgf	intra	24926	4	2537.34	9	LDKVAYIR	3	119	>sp|P0A8D0|NRDR_ECOLI Transcriptional repressor NrdR OS=Escherichia coli (strain K12) GN=nrdR PE=1 SV=1	976.571	1e-09	4.91e-20	MIGNLVMEQLKK	11	107	>sp|P0A8D0|NRDR_ECOLI Transcriptional repressor NrdR OS=Escherichia coli (strain K12) GN=nrdR PE=1 SV=1	1402.77	1.84e-32	2.85e-46	>sp|P0A8D0|NRDR_ECOLI Transcriptional repressor NrdR OS=Escherichia coli (strain K12) GN=nrdR PE=1 SV=1-117->sp|P0A8D0|NRDR_ECOLI Transcriptional repressor NrdR OS=Escherichia coli (strain K12) GN=nrdR PE=1 SV=1-121	1% FDR
1337-1-17-1-23-1	F1_Agilent5_20160307_FL_EColi_DSSO_XL_SCX_f27_CID_MS2_MS3_ETD_MS2.mgf	intra	9769	4	1992.98	2	NKEGALK	2	267	>sp|P0AFK9|POTD_ECOLI Spermidine/putrescine-binding periplasmic protein OS=Escherichia coli (strain K12) GN=potD PE=1 SV=1	758.429	4.63e-11	1.95e-18	EGMoIQKIDK	6	93	>sp|P0AFK9|POTD_ECOLI Spermidine/putrescine-binding periplasmic protein OS=Escherichia coli (strain K12) GN=potD PE=1 SV=1	1076.55	4.57e-40	2.73e-46	>sp|P0AFK9|POTD_ECOLI Spermidine/putrescine-binding periplasmic protein OS=Escherichia coli (strain K12) GN=potD PE=1 SV=1-268->sp|P0AFK9|POTD_ECOLI Spermidine/putrescine-binding periplasmic protein OS=Escherichia coli (strain K12) GN=potD PE=1 SV=1-98	1% FDR
653-1-5-1-9-1	F1_Agilent5_20160307_FL_EColi_DSSO_XL_SCX_f27_CID_MS2_MS3_ETD_MS2.mgf	intra	6555	4	1813.83	4	FNKGEK	3	114	>sp|P0A799|PGK_ECOLI Phosphoglycerate kinase OS=Escherichia coli (strain K12) GN=pgk PE=1 SV=2	721.376	3.78e-19	3.44e-27	KDDETLSK	1	120	>sp|P0A799|PGK_ECOLI Phosphoglycerate kinase OS=Escherichia coli (strain K12) GN=pgk PE=1 SV=2	934.461	2.38e-36	2.6e-46	>sp|P0A799|PGK_ECOLI Phosphoglycerate kinase OS=Escherichia coli (strain K12) GN=pgk PE=1 SV=2-116->sp|P0A799|PGK_ECOLI Phosphoglycerate kinase OS=Escherichia coli (strain K12) GN=pgk PE=1 SV=2-120	1% FDR
2367-1-42-1-22-1	F1_Agilent5_20160312_FL_EColi_low-conc_DSSO_SCX_CID_MS2_MS3_ETD_MS2_f28.mgf	intra	16224	4	3183.51	8	MEKILAR	3	344	>sp|P13482|TREA_ECOLI Periplasmic trehalase OS=Escherichia coli (strain K12) GN=treA PE=1 SV=1	859.495	2.19e-07	7.13e-16	ASKAAGDNAMANQYETLANAR	3	351	>sp|P13482|TREA_ECOLI Periplasmic trehalase OS=Escherichia coli (strain K12) GN=treA PE=1 SV=1	2166.01	9.7e-36	2.34e-46	>sp|P13482|TREA_ECOLI Periplasmic trehalase OS=Escherichia coli (strain K12) GN=treA PE=1 SV=1-346->sp|P13482|TREA_ECOLI Periplasmic trehalase OS=Escherichia coli (strain K12) GN=treA PE=1 SV=1-353	1% FDR
1038-1-6-1-6-1	F1_Agilent5_20160307_FL_EColi_DSSO_XL_SCX_f24_CID_MS2_MS3_ETD_MS2.mgf	intra	10945	4	2479.31	2	IMATAAKNITK	7	237	>sp|P25553|ALDA_ECOLI Lactaldehyde dehydrogenase OS=Escherichia coli (strain K12) GN=aldA PE=1 SV=2	1160.66	8.02e-30	1.79e-46	IMATAAKNITK	7	237	>sp|P25553|ALDA_ECOLI Lactaldehyde dehydrogenase OS=Escherichia coli (strain K12) GN=aldA PE=1 SV=2	1160.66	8.02e-30	1.79e-46	>sp|P25553|ALDA_ECOLI Lactaldehyde dehydrogenase OS=Escherichia coli (strain K12) GN=aldA PE=1 SV=2-243->sp|P25553|ALDA_ECOLI Lactaldehyde dehydrogenase OS=Escherichia coli (strain K12) GN=aldA PE=1 SV=2-243	1% FDR
2004-1-19-1-48-1	F1_Agilent5_20160307_FL_EColi_DSSO_XL_SCX_f25_CID_MS2_MS3_ETD_MS2.mgf	intra	14091	4	2814.38	4	NYPKSPK	4	209	>sp|P45955|YBGF_ECOLI Uncharacterized protein YbgF OS=Escherichia coli (strain K12) GN=ybgF PE=1 SV=2	832.444	5.5e-05	3.37e-11	AVYQQVISKYPGTDGAK	9	238	>sp|P45955|YBGF_ECOLI Uncharacterized protein YbgF OS=Escherichia coli (strain K12) GN=ybgF PE=1 SV=2	1823.94	6.04e-32	1.78e-46	>sp|P45955|YBGF_ECOLI Uncharacterized protein YbgF OS=Escherichia coli (strain K12) GN=ybgF PE=1 SV=2-212->sp|P45955|YBGF_ECOLI Uncharacterized protein YbgF OS=Escherichia coli (strain K12) GN=ybgF PE=1 SV=2-246	1% FDR
3340-1-13-1-52-1	F1_Agilent5_20160307_FL_EColi_DSSO_XL_SCX_f35_CID_MS2_MS3_ETD_MS2.mgf	intra	16761	4	2250.22	5	INLDKIHR	5	17	>sp|P00452|RIR1_ECOLI Ribonucleoside-diphosphate reductase 1 subunit alpha OS=Escherichia coli (strain K12) GN=nrdA PE=1 SV=2	1007.59	5.46e-12	5.46e-12	NQNLLVTKR	8	2	>sp|P00452|RIR1_ECOLI Ribonucleoside-diphosphate reductase 1 subunit alpha OS=Escherichia coli (strain K12) GN=nrdA PE=1 SV=2	1084.64	1.49e-35	1.67e-46	>sp|P00452|RIR1_ECOLI Ribonucleoside-diphosphate reductase 1 subunit alpha OS=Escherichia coli (strain K12) GN=nrdA PE=1 SV=2-21->sp|P00452|RIR1_ECOLI Ribonucleoside-diphosphate reductase 1 subunit alpha OS=Escherichia coli (strain K12) GN=nrdA PE=1 SV=2-9	1% FDR
4155-1-48-1-4-1	F1_Agilent5_20160312_FL_EColi_low-conc_DSSO_SCX_CID_MS2_MS3_ETD_MS2_f30_in40ul.mgf	intra	23092	4	2778.48	3	MQDSILTTVVK	1	1	>sp|P06610|BTUE_ECOLI Vitamin B12 transport periplasmic protein BtuE OS=Escherichia coli (strain K12) GN=btuE PE=3 SV=1	1233.66	6.29e-55	6.29e-55	FLVGRDGKVIQR	8	150	>sp|P06610|BTUE_ECOLI Vitamin B12 transport periplasmic protein BtuE OS=Escherichia coli (strain K12) GN=btuE PE=3 SV=1	1386.81	1.13e-35	1.47e-46	>sp|P06610|BTUE_ECOLI Vitamin B12 transport periplasmic protein BtuE OS=Escherichia coli (strain K12) GN=btuE PE=3 SV=1-1->sp|P06610|BTUE_ECOLI Vitamin B12 transport periplasmic protein BtuE OS=Escherichia coli (strain K12) GN=btuE PE=3 SV=1-157	1% FDR
5259-1-43-1-26-1	F1_Agilent5_20160307_FL_EColi_DSSO_XL_SCX_f30_CID_MS2_MS3_ETD_MS2.mgf	intra	25636	5	3417.64	2	INEVTATAVKR	10	95	>sp|P33136|OPGG_ECOLI Glucans biosynthesis protein G OS=Escherichia coli (strain K12) GN=mdoG PE=1 SV=1	1200.68	3.95e-06	8.63e-21	IKYSPDYFTFGDVQHDK	2	106	>sp|P33136|OPGG_ECOLI Glucans biosynthesis protein G OS=Escherichia coli (strain K12) GN=mdoG PE=1 SV=1	2058.97	3.6e-18	1.03e-46	>sp|P33136|OPGG_ECOLI Glucans biosynthesis protein G OS=Escherichia coli (strain K12) GN=mdoG PE=1 SV=1-104->sp|P33136|OPGG_ECOLI Glucans biosynthesis protein G OS=Escherichia coli (strain K12) GN=mdoG PE=1 SV=1-107	1% FDR
1362-1-9-1-19-1	F1_Agilent5_20160307_FL_EColi_DSSO_XL_SCX_f34_CID_MS2_MS3_ETD_MS2.mgf	intra	9618	4	1883.01	5	AAEIAKK	6	421	>sp|P05042|FUMC_ECOLI Fumarate hydratase class II OS=Escherichia coli (strain K12) GN=fumC PE=1 SV=1	729.438	5.79e-32	4.72e-43	AHKEGLTLK	3	428	>sp|P05042|FUMC_ECOLI Fumarate hydratase class II OS=Escherichia coli (strain K12) GN=fumC PE=1 SV=1	995.576	3.29e-34	8.84e-47	>sp|P05042|FUMC_ECOLI Fumarate hydratase class II OS=Escherichia coli (strain K12) GN=fumC PE=1 SV=1-426->sp|P05042|FUMC_ECOLI Fumarate hydratase class II OS=Escherichia coli (strain K12) GN=fumC PE=1 SV=1-430	1% FDR
2195-1-34-1-43-1	F1_Agilent5_20160307_FL_EColi_DSSO_XL_SCX_f34_CID_MS2_MS3_ETD_MS2.mgf	intra	12919	4	2089.14	2	KSEQVKK	6	18	>sp|P0A8U6|METJ_ECOLI Met repressor OS=Escherichia coli (strain K12) GN=metJ PE=1 SV=2	845.497	8.15e-19	3.44e-26	VLKILTDER	3	33	>sp|P0A8U6|METJ_ECOLI Met repressor OS=Escherichia coli (strain K12) GN=metJ PE=1 SV=2	1085.64	5.87e-34	6.68e-47	>sp|P0A8U6|METJ_ECOLI Met repressor OS=Escherichia coli (strain K12) GN=metJ PE=1 SV=2-23->sp|P0A8U6|METJ_ECOLI Met repressor OS=Escherichia coli (strain K12) GN=metJ PE=1 SV=2-35	1% FDR
308-1-33-1-5-1	F1_Agilent5_20160312_FL_EColi_low-conc_DSSO_SCX_CID_MS2_MS3_ETD_MS2_f29.mgf	intra	5245	4	1834.9	2	KGAIVTGK	1	450	>sp|P0AG67|RS1_ECOLI 30S ribosomal protein S1 OS=Escherichia coli (strain K12) GN=rpsA PE=1 SV=1	772.481	7.75e-38	2.32e-49	AKDEADEK	2	521	>sp|P0AG67|RS1_ECOLI 30S ribosomal protein S1 OS=Escherichia coli (strain K12) GN=rpsA PE=1 SV=1	904.414	1.38e-35	6.1e-47	>sp|P0AG67|RS1_ECOLI 30S ribosomal protein S1 OS=Escherichia coli (strain K12) GN=rpsA PE=1 SV=1-450->sp|P0AG67|RS1_ECOLI 30S ribosomal protein S1 OS=Escherichia coli (strain K12) GN=rpsA PE=1 SV=1-522	1% FDR
1766-1-16-1-22-1	F1_Agilent5_20160312_FL_EColi_low-conc_DSSO_SCX_CID_MS2_MS3_ETD_MS2_f31.mgf	inter	11709	4	1886.04	5	VAVIKAVR	5	67	>sp|P0A7K2|RL7_ECOLI 50S ribosomal protein L7/L12 OS=Escherichia coli (strain K12) GN=rplL PE=1 SV=2	854.57	5.43e-37	1.32e-48	GKNGELTR	2	28	>sp|P0AG55|RL6_ECOLI 50S ribosomal protein L6 OS=Escherichia coli (strain K12) GN=rplF PE=1 SV=2	873.467	5.43e-37	4.57e-47	>sp|P0A7K2|RL7_ECOLI 50S ribosomal protein L7/L12 OS=Escherichia coli (strain K12) GN=rplL PE=1 SV=2-71->sp|P0AG55|RL6_ECOLI 50S ribosomal protein L6 OS=Escherichia coli (strain K12) GN=rplF PE=1 SV=2-29	1% FDR
1582-1-15-1-10-1	F1_Agilent5_20160312_FL_EColi_low-conc_DSSO_SCX_CID_MS2_MS3_ETD_MS2_f36.mgf	intra	10467	4	2211.19	3	SGSGKPNKDK	8	88	>sp|P0A7J7|RL11_ECOLI 50S ribosomal protein L11 OS=Escherichia coli (strain K12) GN=rplK PE=1 SV=2	1016.53	4.98e-28	4.98e-28	TPPAAVLLKK	9	73	>sp|P0A7J7|RL11_ECOLI 50S ribosomal protein L11 OS=Escherichia coli (strain K12) GN=rplK PE=1 SV=2	1036.66	2.56e-32	4.12e-47	>sp|P0A7J7|RL11_ECOLI 50S ribosomal protein L11 OS=Escherichia coli (strain K12) GN=rplK PE=1 SV=2-81->sp|P0A7J7|RL11_ECOLI 50S ribosomal protein L11 OS=Escherichia coli (strain K12) GN=rplK PE=1 SV=2-95	1% FDR
3062-1-39-1-40-1	F1_Agilent5_20160307_FL_EColi_DSSO_XL_SCX_f24_CID_MS2_MS3_ETD_MS2.mgf	intra	19540	4	2834.42	2	AIFGEKASDVK	6	904	>sp|P0A8V2|RPOB_ECOLI DNA-directed RNA polymerase subunit beta OS=Escherichia coli (strain K12) GN=rpoB PE=1 SV=1	1163.62	6.47e-30	1.53e-48	GETQLTPEEKLLR	10	891	>sp|P0A8V2|RPOB_ECOLI DNA-directed RNA polymerase subunit beta OS=Escherichia coli (strain K12) GN=rpoB PE=1 SV=1	1512.81	3.49e-35	3.54e-47	>sp|P0A8V2|RPOB_ECOLI DNA-directed RNA polymerase subunit beta OS=Escherichia coli (strain K12) GN=rpoB PE=1 SV=1-900->sp|P0A8V2|RPOB_ECOLI DNA-directed RNA polymerase subunit beta OS=Escherichia coli (strain K12) GN=rpoB PE=1 SV=1-909	1% FDR
3509-1-6-1-8-1	F1_Agilent5_20160307_FL_EColi_DSSO_XL_SCX_f27_CID_MS2_MS3_ETD_MS2.mgf	intra	20337	4	2252.14	3	GSALINDKR	8	86	>sp|P00509|AAT_ECOLI Aspartate aminotransferase OS=Escherichia coli (strain K12) GN=aspC PE=1 SV=1	972.535	2.7e-39	2.12e-50	AFSQMKAAIR	6	271	>sp|P00509|AAT_ECOLI Aspartate aminotransferase OS=Escherichia coli (strain K12) GN=aspC PE=1 SV=1	1121.6	3.54e-47	3.54e-47	>sp|P00509|AAT_ECOLI Aspartate aminotransferase OS=Escherichia coli (strain K12) GN=aspC PE=1 SV=1-276->sp|P00509|AAT_ECOLI Aspartate aminotransferase OS=Escherichia coli (strain K12) GN=aspC PE=1 SV=1-93	1% FDR
4007-1-8-1-5-1	F1_Agilent5_20160312_FL_EColi_low-conc_DSSO_SCX_CID_MS2_MS3_ETD_MS2_f27.mgf	intra	25041	4	3664.87	1	SLAAEDSKLVETLK	8	329	>sp|P08331|CPDB_ECOLI 2',3'-cyclic-nucleotide 2'-phosphodiesterase/3'-nucleotidase OS=Escherichia coli (strain K12) GN=cpdB PE=1 SV=2	1502.82	5.4e-16	8.99e-33	NALAGAKFPYVNANVIDAR	7	128	>sp|P08331|CPDB_ECOLI 2',3'-cyclic-nucleotide 2'-phosphodiesterase/3'-nucleotidase OS=Escherichia coli (strain K12) GN=cpdB PE=1 SV=2	2003.06	5.1e-27	3.31e-47	>sp|P08331|CPDB_ECOLI 2',3'-cyclic-nucleotide 2'-phosphodiesterase/3'-nucleotidase OS=Escherichia coli (strain K12) GN=cpdB PE=1 SV=2-134->sp|P08331|CPDB_ECOLI 2',3'-cyclic-nucleotide 2'-phosphodiesterase/3'-nucleotidase OS=Escherichia coli (strain K12) GN=cpdB PE=1 SV=2-336	1% FDR
2314-1-23-1-51-1	F1_Agilent5_20160307_FL_EColi_DSSO_XL_SCX_f33_CID_MS2_MS3_ETD_MS2.mgf	intra	13329	5	2564.27	5	LEKDVMAQR	3	83	>sp|P0AEU7|SKP_ECOLI Chaperone protein Skp OS=Escherichia coli (strain K12) GN=skp PE=1 SV=1	1088.56	2.08e-20	8.06e-35	TKLEKDVMAQR	5	81	>sp|P0AEU7|SKP_ECOLI Chaperone protein Skp OS=Escherichia coli (strain K12) GN=skp PE=1 SV=1	1317.71	2.49e-27	3.15e-47	>sp|P0AEU7|SKP_ECOLI Chaperone protein Skp OS=Escherichia coli (strain K12) GN=skp PE=1 SV=1-85->sp|P0AEU7|SKP_ECOLI Chaperone protein Skp OS=Escherichia coli (strain K12) GN=skp PE=1 SV=1-85	1% FDR
2362-1-37-1-23-1	F1_Agilent5_20160307_FL_EColi_DSSO_XL_SCX_f25_CID_MS2_MS3_ETD_MS2.mgf	intra	15631	4	2555.34	5	ALKELGEITR	3	358	>sp|P0A9J8|PHEA_ECOLI P-protein OS=Escherichia coli (strain K12) GN=pheA PE=1 SV=1	1128.65	4e-32	1.07e-44	KAINVSDQVPAK	1	286	>sp|P0A9J8|PHEA_ECOLI P-protein OS=Escherichia coli (strain K12) GN=pheA PE=1 SV=1	1268.71	5.18e-35	3.13e-47	>sp|P0A9J8|PHEA_ECOLI P-protein OS=Escherichia coli (strain K12) GN=pheA PE=1 SV=1-286->sp|P0A9J8|PHEA_ECOLI P-protein OS=Escherichia coli (strain K12) GN=pheA PE=1 SV=1-360	1% FDR
75-2-5-1-14-1	F1_Agilent5_20160307_FL_EColi_DSSO_XL_SCX_f36_CID_MS2_MS3_ETD_MS2.mgf	intra	3382	4	2004.94	1	EAAEKDK	5	151	>sp|P0A705|IF2_ECOLI Translation initiation factor IF-2 OS=Escherichia coli (strain K12) GN=infB PE=1 SV=1	789.387	1.51e-31	1.51e-31	REAAEQAKR	8	134	>sp|P0A705|IF2_ECOLI Translation initiation factor IF-2 OS=Escherichia coli (strain K12) GN=infB PE=1 SV=1	1057.56	2.54e-36	2.58e-47	>sp|P0A705|IF2_ECOLI Translation initiation factor IF-2 OS=Escherichia coli (strain K12) GN=infB PE=1 SV=1-141->sp|P0A705|IF2_ECOLI Translation initiation factor IF-2 OS=Escherichia coli (strain K12) GN=infB PE=1 SV=1-155	1% FDR
2983-2-46-1-73-1	F1_Agilent5_20160312_FL_EColi_low-conc_DSSO_SCX_CID_MS2_MS3_ETD_MS2_f27.mgf	intra	20998	4	3743.89	6	LQDLAKECDLAGAIK	6	66	>sp|P0A6T1|G6PI_ECOLI Glucose-6-phosphate isomerase OS=Escherichia coli (strain K12) GN=pgi PE=1 SV=1	1643.86	3.93e-20	1.05e-42	MKNINPTQTAAWQALQK	1	1	>sp|P0A6T1|G6PI_ECOLI Glucose-6-phosphate isomerase OS=Escherichia coli (strain K12) GN=pgi PE=1 SV=1	1942.01	1.15e-29	2.17e-47	>sp|P0A6T1|G6PI_ECOLI Glucose-6-phosphate isomerase OS=Escherichia coli (strain K12) GN=pgi PE=1 SV=1-1->sp|P0A6T1|G6PI_ECOLI Glucose-6-phosphate isomerase OS=Escherichia coli (strain K12) GN=pgi PE=1 SV=1-71	1% FDR
1024-1-41-1-51-1	F1_Agilent5_20160307_FL_EColi_DSSO_XL_SCX_f39_CID_MS2_MS3_ETD_MS2.mgf	intra	7955	4	2318.22	3	ELAKASVSR	4	46	>sp|P0A7V3|RS3_ECOLI 30S ribosomal protein S3 OS=Escherichia coli (strain K12) GN=rpsC PE=1 SV=2	959.54	3.06e-35	3.06e-35	KGEDVEKLRK	7	80	>sp|P0A7V3|RS3_ECOLI 30S ribosomal protein S3 OS=Escherichia coli (strain K12) GN=rpsC PE=1 SV=2	1200.68	2.49e-34	1.87e-47	>sp|P0A7V3|RS3_ECOLI 30S ribosomal protein S3 OS=Escherichia coli (strain K12) GN=rpsC PE=1 SV=2-49->sp|P0A7V3|RS3_ECOLI 30S ribosomal protein S3 OS=Escherichia coli (strain K12) GN=rpsC PE=1 SV=2-86	1% FDR
4545-2-4-1-1-1	F1_Agilent5_20160312_FL_EColi_low-conc_DSSO_SCX_CID_MS2_MS3_ETD_MS2_f31.mgf	intra	23089	4	1907.05	4	KLSGGIR	1	388	>sp|P0ABB0|ATPA_ECOLI ATP synthase subunit alpha OS=Escherichia coli (strain K12) GN=atpA PE=1 SV=1	729.45	3.95e-28	3.95e-28	LKGILDSFK	2	500	>sp|P0ABB0|ATPA_ECOLI ATP synthase subunit alpha OS=Escherichia coli (strain K12) GN=atpA PE=1 SV=1	1019.6	3.6e-37	1.76e-47	>sp|P0ABB0|ATPA_ECOLI ATP synthase subunit alpha OS=Escherichia coli (strain K12) GN=atpA PE=1 SV=1-388->sp|P0ABB0|ATPA_ECOLI ATP synthase subunit alpha OS=Escherichia coli (strain K12) GN=atpA PE=1 SV=1-501	1% FDR
1781-1-20-1-3-1	F1_Agilent5_20160307_FL_EColi_DSSO_XL_SCX_f29_CID_MS2_MS3_ETD_MS2.mgf	intra	11545	4	2112.97	3	GFAGTVKR	7	117	>sp|P60438|RL3_ECOLI 50S ribosomal protein L3 OS=Escherichia coli (strain K12) GN=rplC PE=1 SV=1	834.471	3.86e-19	8.09e-31	KMAGQMGNER	1	160	>sp|P60438|RL3_ECOLI 50S ribosomal protein L3 OS=Escherichia coli (strain K12) GN=rplC PE=1 SV=1	1120.51	6.02e-37	1.67e-47	>sp|P60438|RL3_ECOLI 50S ribosomal protein L3 OS=Escherichia coli (strain K12) GN=rplC PE=1 SV=1-123->sp|P60438|RL3_ECOLI 50S ribosomal protein L3 OS=Escherichia coli (strain K12) GN=rplC PE=1 SV=1-160	1% FDR
2079-1-7-1-24-1	F1_Agilent5_20160312_FL_EColi_low-conc_DSSO_SCX_CID_MS2_MS3_ETD_MS2_f30_in40ul.mgf	intra	15162	4	2997.52	4	AENQYYGTGR	1	2	>sp|P0A7X3|RS9_ECOLI 30S ribosomal protein S9 OS=Escherichia coli (strain K12) GN=rpsI PE=1 SV=2	1157.51	6.54e-36	6.54e-36	VFIKPGNGKIVINQR	9	19	>sp|P0A7X3|RS9_ECOLI 30S ribosomal protein S9 OS=Escherichia coli (strain K12) GN=rpsI PE=1 SV=2	1682	5.39e-26	1.54e-47	>sp|P0A7X3|RS9_ECOLI 30S ribosomal protein S9 OS=Escherichia coli (strain K12) GN=rpsI PE=1 SV=2-2->sp|P0A7X3|RS9_ECOLI 30S ribosomal protein S9 OS=Escherichia coli (strain K12) GN=rpsI PE=1 SV=2-27	1% FDR
7063-1-14-1-3-1	F1_Agilent5_20160307_FL_EColi_DSSO_XL_SCX_f27_CID_MS2_MS3_ETD_MS2.mgf	intra	35059	4	2589.3	7	GLSAKSFDGR	5	116	>sp|P62399|RL5_ECOLI 50S ribosomal protein L5 OS=Escherichia coli (strain K12) GN=rplE PE=1 SV=2	1036.53	7.15e-31	7.16e-45	ALLAAFDFPFRK	12	168	>sp|P62399|RL5_ECOLI 50S ribosomal protein L5 OS=Escherichia coli (strain K12) GN=rplE PE=1 SV=2	1394.77	9.88e-48	9.88e-48	>sp|P62399|RL5_ECOLI 50S ribosomal protein L5 OS=Escherichia coli (strain K12) GN=rplE PE=1 SV=2-120->sp|P62399|RL5_ECOLI 50S ribosomal protein L5 OS=Escherichia coli (strain K12) GN=rplE PE=1 SV=2-179	1% FDR
1323-1-15-1-25-1	F1_Agilent5_20160307_FL_EColi_DSSO_XL_SCX_f25_CID_MS2_MS3_ETD_MS2.mgf	intra	11282	4	2348.12	4	DWEKTTQK	4	335	>sp|P33570|TKT2_ECOLI Transketolase 2 OS=Escherichia coli (strain K12) GN=tktB PE=1 SV=1	1034.5	2.48e-38	9.32e-48	TPDQVKEIAR	6	528	>sp|P33570|TKT2_ECOLI Transketolase 2 OS=Escherichia coli (strain K12) GN=tktB PE=1 SV=1	1155.62	8.44e-32	8.69e-48	>sp|P33570|TKT2_ECOLI Transketolase 2 OS=Escherichia coli (strain K12) GN=tktB PE=1 SV=1-338->sp|P33570|TKT2_ECOLI Transketolase 2 OS=Escherichia coli (strain K12) GN=tktB PE=1 SV=1-533	1% FDR
431-1-20-1-17-1	F1_Agilent5_20160307_FL_EColi_DSSO_XL_SCX_f36_CID_MS2_MS3_ETD_MS2.mgf	intra	5162	4	2014.95	1	KAAQDAK	1	14	>sp|P0A8A0|YEBC_ECOLI Probable transcriptional regulatory protein YebC OS=Escherichia coli (strain K12) GN=yebC PE=1 SV=1	730.397	6.31e-19	5.14e-28	AGHSKWANTR	5	2	>sp|P0A8A0|YEBC_ECOLI Probable transcriptional regulatory protein YebC OS=Escherichia coli (strain K12) GN=yebC PE=1 SV=1	1126.56	8.57e-37	6.82e-48	>sp|P0A8A0|YEBC_ECOLI Probable transcriptional regulatory protein YebC OS=Escherichia coli (strain K12) GN=yebC PE=1 SV=1-14->sp|P0A8A0|YEBC_ECOLI Probable transcriptional regulatory protein YebC OS=Escherichia coli (strain K12) GN=yebC PE=1 SV=1-6	1% FDR
2349-1-11-1-39-1	F1_Agilent5_20160307_FL_EColi_DSSO_XL_SCX_f31_CID_MS2_MS3_ETD_MS2.mgf	intra	13073	4	2401.27	1	VAVIKAVR	5	67	>sp|P0A7K2|RL7_ECOLI 50S ribosomal protein L7/L12 OS=Escherichia coli (strain K12) GN=rplL PE=1 SV=2	854.57	1.68e-26	3.5e-39	EGVSKDDAEALKK	5	97	>sp|P0A7K2|RL7_ECOLI 50S ribosomal protein L7/L12 OS=Escherichia coli (strain K12) GN=rplL PE=1 SV=2	1388.71	9.39e-36	6.73e-48	>sp|P0A7K2|RL7_ECOLI 50S ribosomal protein L7/L12 OS=Escherichia coli (strain K12) GN=rplL PE=1 SV=2-101->sp|P0A7K2|RL7_ECOLI 50S ribosomal protein L7/L12 OS=Escherichia coli (strain K12) GN=rplL PE=1 SV=2-71	1% FDR
3734-1-7-1-34-1	F1_Agilent5_20160307_FL_EColi_DSSO_XL_SCX_f29_CID_MS2_MS3_ETD_MS2.mgf	intra	19824	4	1974.99	1	KPEWMK	1	37	>sp|P60716|LIPA_ECOLI Lipoyl synthase OS=Escherichia coli (strain K12) GN=lipA PE=1 SV=1	817.416	2.45e-09	1.24e-15	IKLPADSTR	2	43	>sp|P60716|LIPA_ECOLI Lipoyl synthase OS=Escherichia coli (strain K12) GN=lipA PE=1 SV=1	999.571	5.91e-38	6.47e-48	>sp|P60716|LIPA_ECOLI Lipoyl synthase OS=Escherichia coli (strain K12) GN=lipA PE=1 SV=1-37->sp|P60716|LIPA_ECOLI Lipoyl synthase OS=Escherichia coli (strain K12) GN=lipA PE=1 SV=1-44	1% FDR
4190-1-28-1-41-1	F1_Agilent5_20160312_FL_EColi_low-conc_DSSO_SCX_CID_MS2_MS3_ETD_MS2_f36.mgf	intra	21431	4	2629.31	3	KFAIDQEK	1	301	>sp|P0A870|TALB_ECOLI Transaldolase B OS=Escherichia coli (strain K12) GN=talB PE=1 SV=2	977.518	8.22e-34	1.88e-42	ILDWYKANTDKK	6	182	>sp|P0A870|TALB_ECOLI Transaldolase B OS=Escherichia coli (strain K12) GN=talB PE=1 SV=2	1493.79	1.74e-34	5.49e-48	>sp|P0A870|TALB_ECOLI Transaldolase B OS=Escherichia coli (strain K12) GN=talB PE=1 SV=2-187->sp|P0A870|TALB_ECOLI Transaldolase B OS=Escherichia coli (strain K12) GN=talB PE=1 SV=2-301	1% FDR
909-1-43-1-1-1	F1_Agilent5_20160312_FL_EColi_low-conc_DSSO_SCX_CID_MS2_MS3_ETD_MS2_f30_in40ul.mgf	intra	10264	4	2396.12	1	TDLKASSLR	4	2	>sp|P0A6L0|DEOC_ECOLI Deoxyribose-phosphate aldolase OS=Escherichia coli (strain K12) GN=deoC PE=1 SV=1	989.551	1.49e-36	2.98e-51	ALGHGDGKSASSY	8	247	>sp|P0A6L0|DEOC_ECOLI Deoxyribose-phosphate aldolase OS=Escherichia coli (strain K12) GN=deoC PE=1 SV=1	1248.57	2.35e-35	5.01e-48	>sp|P0A6L0|DEOC_ECOLI Deoxyribose-phosphate aldolase OS=Escherichia coli (strain K12) GN=deoC PE=1 SV=1-254->sp|P0A6L0|DEOC_ECOLI Deoxyribose-phosphate aldolase OS=Escherichia coli (strain K12) GN=deoC PE=1 SV=1-5	1% FDR
531-1-6-1-72-1	F1_Agilent5_20160312_FL_EColi_low-conc_DSSO_SCX_CID_MS2_MS3_ETD_MS2_f22.mgf	intra	12513	4	3327.64	1	DGAQKEADK	5	46	>sp|P02925|RBSB_ECOLI Ribose import binding protein RbsB OS=Escherichia coli (strain K12) GN=rbsB PE=1 SV=1	960.451	0.00308793	3.34e-14	LAATIAQLPDQIGAKGVETADK	15	254	>sp|P02925|RBSB_ECOLI Ribose import binding protein RbsB OS=Escherichia coli (strain K12) GN=rbsB PE=1 SV=1	2209.2	2.03e-28	4.74e-48	>sp|P02925|RBSB_ECOLI Ribose import binding protein RbsB OS=Escherichia coli (strain K12) GN=rbsB PE=1 SV=1-268->sp|P02925|RBSB_ECOLI Ribose import binding protein RbsB OS=Escherichia coli (strain K12) GN=rbsB PE=1 SV=1-50	1% FDR
4256-1-11-1-45-1	F1_Agilent5_20160312_FL_EColi_low-conc_DSSO_SCX_CID_MS2_MS3_ETD_MS2_f37.mgf	inter	19494	4	2677.37	6	TSGEKHLR	5	33	>sp|P0A7N4|RL32_ECOLI 50S ribosomal protein L32 OS=Escherichia coli (strain K12) GN=rpmF PE=1 SV=2	926.493	5.77e-11	6.46e-22	KVSQALDILTYTNK	1	28	>sp|P61175|RL22_ECOLI 50S ribosomal protein L22 OS=Escherichia coli (strain K12) GN=rplV PE=1 SV=1	1592.88	3.6e-48	3.6e-48	>sp|P0A7N4|RL32_ECOLI 50S ribosomal protein L32 OS=Escherichia coli (strain K12) GN=rpmF PE=1 SV=2-37->sp|P61175|RL22_ECOLI 50S ribosomal protein L22 OS=Escherichia coli (strain K12) GN=rplV PE=1 SV=1-28	1% FDR
2994-1-16-1-21-1	F1_Agilent5_20160307_FL_EColi_DSSO_XL_SCX_f27_CID_MS2_MS3_ETD_MS2.mgf	intra	17792	4	2042.03	1	LKELTR	2	405	>sp|P0AB89|PUR8_ECOLI Adenylosuccinate lyase OS=Escherichia coli (strain K12) GN=purB PE=1 SV=1	758.465	1.93e-21	8.15e-29	YGIEKPYEK	5	396	>sp|P0AB89|PUR8_ECOLI Adenylosuccinate lyase OS=Escherichia coli (strain K12) GN=purB PE=1 SV=1	1125.57	7.33e-40	3.27e-48	>sp|P0AB89|PUR8_ECOLI Adenylosuccinate lyase OS=Escherichia coli (strain K12) GN=purB PE=1 SV=1-400->sp|P0AB89|PUR8_ECOLI Adenylosuccinate lyase OS=Escherichia coli (strain K12) GN=purB PE=1 SV=1-406	1% FDR
4091-1-4-1-4-1	F1_Agilent5_20160307_FL_EColi_DSSO_XL_SCX_f28_CID_MS2_MS3_ETD_MS2.mgf	intra	21833	4	1993.06	1	KNIFSGR	1	571	>sp|P36683|ACNB_ECOLI Aconitate hydratase B OS=Escherichia coli (strain K12) GN=acnB PE=1 SV=3	820.456	7.6e-31	2.47e-39	QGLLTVEKK	8	560	>sp|P36683|ACNB_ECOLI Aconitate hydratase B OS=Escherichia coli (strain K12) GN=acnB PE=1 SV=3	1014.61	3.18e-48	3.18e-48	>sp|P36683|ACNB_ECOLI Aconitate hydratase B OS=Escherichia coli (strain K12) GN=acnB PE=1 SV=3-567->sp|P36683|ACNB_ECOLI Aconitate hydratase B OS=Escherichia coli (strain K12) GN=acnB PE=1 SV=3-571	1% FDR
4176-1-42-1-9-1	F1_Agilent5_20160307_FL_EColi_DSSO_XL_SCX_f26_CID_MS2_MS3_ETD_MS2.mgf	intra	22512	4	2805.35	3	QYLTKELAK	5	41	>sp|P0A7V3|RS3_ECOLI 30S ribosomal protein S3 OS=Escherichia coli (strain K12) GN=rpsC PE=1 SV=2	1092.62	7.51e-32	5.12e-40	EFADNLDSDFKVR	11	28	>sp|P0A7V3|RS3_ECOLI 30S ribosomal protein S3 OS=Escherichia coli (strain K12) GN=rpsC PE=1 SV=2	1554.73	2.68e-48	2.68e-48	>sp|P0A7V3|RS3_ECOLI 30S ribosomal protein S3 OS=Escherichia coli (strain K12) GN=rpsC PE=1 SV=2-38->sp|P0A7V3|RS3_ECOLI 30S ribosomal protein S3 OS=Escherichia coli (strain K12) GN=rpsC PE=1 SV=2-45	1% FDR
3631-1-70-1-292-1	F1_Agilent5_20160312_FL_EColi_low-conc_DSSO_SCX_CID_MS2_MS3_ETD_MS2_f28.mgf	intra	21080	5	3954	1	EAKDLVESAPAALK	3	83	>sp|P0A7K2|RL7_ECOLI 50S ribosomal protein L7/L12 OS=Escherichia coli (strain K12) GN=rplL PE=1 SV=2	1440.78	9.01e-39	9.01e-39	DLVESAPAALKEGVSKDDAEALK	11	86	>sp|P0A7K2|RL7_ECOLI 50S ribosomal protein L7/L12 OS=Escherichia coli (strain K12) GN=rplL PE=1 SV=2	2355.22	4.66e-34	2.5e-48	>sp|P0A7K2|RL7_ECOLI 50S ribosomal protein L7/L12 OS=Escherichia coli (strain K12) GN=rplL PE=1 SV=2-85->sp|P0A7K2|RL7_ECOLI 50S ribosomal protein L7/L12 OS=Escherichia coli (strain K12) GN=rplL PE=1 SV=2-96	1% FDR
1556-1-1-1-48-1	F1_Agilent5_20160307_FL_EColi_DSSO_XL_SCX_f26_CID_MS2_MS3_ETD_MS2.mgf	intra	11472	4	1859.99	1	LEKLEAK	3	195	>sp|P0ADP7|UBIJ_ECOLI Ubiquinone biosynthesis protein UbiJ OS=Escherichia coli (strain K12) GN=ubiJ PE=3 SV=1	829.491	7.77e-20	1.79e-29	AVDALTKR	7	187	>sp|P0ADP7|UBIJ_ECOLI Ubiquinone biosynthesis protein UbiJ OS=Escherichia coli (strain K12) GN=ubiJ PE=3 SV=1	872.508	2.27e-48	2.27e-48	>sp|P0ADP7|UBIJ_ECOLI Ubiquinone biosynthesis protein UbiJ OS=Escherichia coli (strain K12) GN=ubiJ PE=3 SV=1-193->sp|P0ADP7|UBIJ_ECOLI Ubiquinone biosynthesis protein UbiJ OS=Escherichia coli (strain K12) GN=ubiJ PE=3 SV=1-197	1% FDR
858-1-27-1-10-1	F1_Agilent5_20160307_FL_EColi_DSSO_XL_SCX_f33_CID_MS2_MS3_ETD_MS2.mgf	intra	7931	4	2288.19	2	KIKELAVK	3	298	>sp|P0AFG6|ODO2_ECOLI Dihydrolipoyllysine-residue succinyltransferase component of 2-oxoglutarate dehydrogenase complex OS=Escherichia coli (strain K12) GN=sucB PE=1 SV=2	927.612	9.52e-20	2.32e-31	SEEKASTPAQR	4	91	>sp|P0AFG6|ODO2_ECOLI Dihydrolipoyllysine-residue succinyltransferase component of 2-oxoglutarate dehydrogenase complex OS=Escherichia coli (strain K12) GN=sucB PE=1 SV=2	1202.59	2.03e-48	2.03e-48	>sp|P0AFG6|ODO2_ECOLI Dihydrolipoyllysine-residue succinyltransferase component of 2-oxoglutarate dehydrogenase complex OS=Escherichia coli (strain K12) GN=sucB PE=1 SV=2-300->sp|P0AFG6|ODO2_ECOLI Dihydrolipoyllysine-residue succinyltransferase component of 2-oxoglutarate dehydrogenase complex OS=Escherichia coli (strain K12) GN=sucB PE=1 SV=2-94	1% FDR
4198-1-23-1-47-1	F1_Agilent5_20160307_FL_EColi_DSSO_XL_SCX_f26_CID_MS2_MS3_ETD_MS2.mgf	intra	22597	4	2367.21	3	KSLTEIK	1	298	>sp|P0A7Z4|RPOA_ECOLI DNA-directed RNA polymerase subunit alpha OS=Escherichia coli (strain K12) GN=rpoA PE=1 SV=1	817.491	1.06e-12	2.66e-21	MQGSVTEFLKPR	1	1	>sp|P0A7Z4|RPOA_ECOLI DNA-directed RNA polymerase subunit alpha OS=Escherichia coli (strain K12) GN=rpoA PE=1 SV=1	1391.72	9.86e-36	2e-48	>sp|P0A7Z4|RPOA_ECOLI DNA-directed RNA polymerase subunit alpha OS=Escherichia coli (strain K12) GN=rpoA PE=1 SV=1-1->sp|P0A7Z4|RPOA_ECOLI DNA-directed RNA polymerase subunit alpha OS=Escherichia coli (strain K12) GN=rpoA PE=1 SV=1-298	1% FDR
187-1-11-1-10-1	F1_Agilent5_20160307_FL_EColi_DSSO_XL_SCX_f34_CID_MS2_MS3_ETD_MS2.mgf	intra	4469	4	2195.09	3	HLAKAPAK	4	149	>sp|P0AFG6|ODO2_ECOLI Dihydrolipoyllysine-residue succinyltransferase component of 2-oxoglutarate dehydrogenase complex OS=Escherichia coli (strain K12) GN=sucB PE=1 SV=2	834.508	1.52e-12	4.5e-27	SEEKASTPAQR	4	91	>sp|P0AFG6|ODO2_ECOLI Dihydrolipoyllysine-residue succinyltransferase component of 2-oxoglutarate dehydrogenase complex OS=Escherichia coli (strain K12) GN=sucB PE=1 SV=2	1202.59	2.25e-37	1.77e-48	>sp|P0AFG6|ODO2_ECOLI Dihydrolipoyllysine-residue succinyltransferase component of 2-oxoglutarate dehydrogenase complex OS=Escherichia coli (strain K12) GN=sucB PE=1 SV=2-152->sp|P0AFG6|ODO2_ECOLI Dihydrolipoyllysine-residue succinyltransferase component of 2-oxoglutarate dehydrogenase complex OS=Escherichia coli (strain K12) GN=sucB PE=1 SV=2-94	1% FDR
105-1-6-1-18-1	F1_Agilent5_20160307_FL_EColi_DSSO_XL_SCX_f28_CID_MS2_MS3_ETD_MS2.mgf	intra	3651	4	1517.78	2	KAAGIK	1	82	>sp|P0A7J7|RL11_ECOLI 50S ribosomal protein L11 OS=Escherichia coli (strain K12) GN=rplK PE=1 SV=2	586.38	2.1e-18	4.26e-27	SGSGKPNK	5	88	>sp|P0A7J7|RL11_ECOLI 50S ribosomal protein L11 OS=Escherichia coli (strain K12) GN=rplK PE=1 SV=2	773.403	1.66e-36	1.56e-48	>sp|P0A7J7|RL11_ECOLI 50S ribosomal protein L11 OS=Escherichia coli (strain K12) GN=rplK PE=1 SV=2-82->sp|P0A7J7|RL11_ECOLI 50S ribosomal protein L11 OS=Escherichia coli (strain K12) GN=rplK PE=1 SV=2-92	1% FDR
389-1-9-1-41-1	F1_Agilent5_20160312_FL_EColi_low-conc_DSSO_SCX_CID_MS2_MS3_ETD_MS2_f29.mgf	intra	6427	4	1920.94	2	KGEDVEK	1	80	>sp|P0A7V3|RS3_ECOLI 30S ribosomal protein S3 OS=Escherichia coli (strain K12) GN=rpsC PE=1 SV=2	803.402	2.02e-07	8.48e-16	ELAKASVSR	4	46	>sp|P0A7V3|RS3_ECOLI 30S ribosomal protein S3 OS=Escherichia coli (strain K12) GN=rpsC PE=1 SV=2	959.54	1.54e-48	1.54e-48	>sp|P0A7V3|RS3_ECOLI 30S ribosomal protein S3 OS=Escherichia coli (strain K12) GN=rpsC PE=1 SV=2-49->sp|P0A7V3|RS3_ECOLI 30S ribosomal protein S3 OS=Escherichia coli (strain K12) GN=rpsC PE=1 SV=2-80	1% FDR
2000-1-49-1-14-1	F1_Agilent5_20160312_FL_EColi_low-conc_DSSO_SCX_CID_MS2_MS3_ETD_MS2_f27.mgf	inter	16619	4	3399.61	1	VTPKGETQLTPEEK	4	887	>sp|P0A8V2|RPOB_ECOLI DNA-directed RNA polymerase subunit beta OS=Escherichia coli (strain K12) GN=rpoB PE=1 SV=1	1555.81	4.23e-29	4.23e-29	IFGPVKDYECLCGK	6	61	>sp|P0A8T7|RPOC_ECOLI DNA-directed RNA polymerase subunit beta' OS=Escherichia coli (strain K12) GN=rpoC PE=1 SV=1	1684.8	2.71e-31	1.44e-48	>sp|P0A8T7|RPOC_ECOLI DNA-directed RNA polymerase subunit beta' OS=Escherichia coli (strain K12) GN=rpoC PE=1 SV=1-66->sp|P0A8V2|RPOB_ECOLI DNA-directed RNA polymerase subunit beta OS=Escherichia coli (strain K12) GN=rpoB PE=1 SV=1-890	1% FDR
80-1-13-1-15-1	F1_Agilent5_20160307_FL_EColi_DSSO_XL_SCX_f35_CID_MS2_MS3_ETD_MS2.mgf	intra	3715	4	1832.93	1	VGKISR	3	98	>sp|P0A7J7|RL11_ECOLI 50S ribosomal protein L11 OS=Escherichia coli (strain K12) GN=rplK PE=1 SV=2	658.413	5.42e-23	4.93e-31	SGSGKPNKDK	8	88	>sp|P0A7J7|RL11_ECOLI 50S ribosomal protein L11 OS=Escherichia coli (strain K12) GN=rplK PE=1 SV=2	1016.53	3.5e-39	1.31e-48	>sp|P0A7J7|RL11_ECOLI 50S ribosomal protein L11 OS=Escherichia coli (strain K12) GN=rplK PE=1 SV=2-100->sp|P0A7J7|RL11_ECOLI 50S ribosomal protein L11 OS=Escherichia coli (strain K12) GN=rplK PE=1 SV=2-95	1% FDR
2035-1-2-1-33-1	F1_Agilent5_20160312_FL_EColi_low-conc_DSSO_SCX_CID_MS2_MS3_ETD_MS2_f27.mgf	intra	16779	4	2596.35	14	EELEKK	5	319	>sp|P02924|ARAF_ECOLI L-arabinose-binding periplasmic protein OS=Escherichia coli (strain K12) GN=araF PE=1 SV=2,>sp|P39325|YTFQ_ECOLI ABC transporter periplasmic-binding protein YtfQ OS=Escherichia coli (strain K12) GN=ytfQ PE=1 SV=1	774.412	2.42e-10	2.74e-17	LTLTKSTLYLPDTAK	5	293	>sp|P39325|YTFQ_ECOLI ABC transporter periplasmic-binding protein YtfQ OS=Escherichia coli (strain K12) GN=ytfQ PE=1 SV=1	1663.94	1.24e-48	1.24e-48	>sp|P02924|ARAF_ECOLI L-arabinose-binding periplasmic protein OS=Escherichia coli (strain K12) GN=araF PE=1 SV=2,>sp|P39325|YTFQ_ECOLI ABC transporter periplasmic-binding protein YtfQ OS=Escherichia coli (strain K12) GN=ytfQ PE=1 SV=1-323->sp|P39325|YTFQ_ECOLI ABC transporter periplasmic-binding protein YtfQ OS=Escherichia coli (strain K12) GN=ytfQ PE=1 SV=1-297	1% FDR
3033-1-30-1-2-1	F1_Agilent5_20160307_FL_EColi_DSSO_XL_SCX_f36_CID_MS2_MS3_ETD_MS2.mgf	intra	15331	4	2335.23	2	EESIVKR	6	239	>sp|P15028|FECB_ECOLI Fe(3+) dicitrate-binding periplasmic protein OS=Escherichia coli (strain K12) GN=fecB PE=2 SV=3	859.476	8.54e-19	8.54e-19	IFHHQPLTVVK	11	290	>sp|P15028|FECB_ECOLI Fe(3+) dicitrate-binding periplasmic protein OS=Escherichia coli (strain K12) GN=fecB PE=2 SV=3	1317.76	1.83e-33	1.16e-48	>sp|P15028|FECB_ECOLI Fe(3+) dicitrate-binding periplasmic protein OS=Escherichia coli (strain K12) GN=fecB PE=2 SV=3-244->sp|P15028|FECB_ECOLI Fe(3+) dicitrate-binding periplasmic protein OS=Escherichia coli (strain K12) GN=fecB PE=2 SV=3-300	1% FDR
4704-1-35-1-39-1	F1_Agilent5_20160307_FL_EColi_DSSO_XL_SCX_f29_CID_MS2_MS3_ETD_MS2.mgf	intra	23633	5	3326.7	11	VQAKYPVDLK	4	282	>sp|P02925|RBSB_ECOLI Ribose import binding protein RbsB OS=Escherichia coli (strain K12) GN=rbsB PE=1 SV=1	1159.66	5.06e-10	3.16e-23	QATKGEVVSHIASDNVLGGK	4	116	>sp|P02925|RBSB_ECOLI Ribose import binding protein RbsB OS=Escherichia coli (strain K12) GN=rbsB PE=1 SV=1	2009.05	4.45e-37	1.08e-48	>sp|P02925|RBSB_ECOLI Ribose import binding protein RbsB OS=Escherichia coli (strain K12) GN=rbsB PE=1 SV=1-119->sp|P02925|RBSB_ECOLI Ribose import binding protein RbsB OS=Escherichia coli (strain K12) GN=rbsB PE=1 SV=1-285	1% FDR
4713-1-18-1-76-1	F1_Agilent5_20160307_FL_EColi_DSSO_XL_SCX_f27_CID_MS2_MS3_ETD_MS2.mgf	intra	25751	4	2833.38	2	KISNGEGVER	1	63	>sp|P0A7K6|RL19_ECOLI 50S ribosomal protein L19 OS=Escherichia coli (strain K12) GN=rplS PE=1 SV=2	1087.56	3.08e-14	5.57e-23	SNIIKQLEQEQMK	5	2	>sp|P0A7K6|RL19_ECOLI 50S ribosomal protein L19 OS=Escherichia coli (strain K12) GN=rplS PE=1 SV=2	1587.83	3.81e-37	1.04e-48	>sp|P0A7K6|RL19_ECOLI 50S ribosomal protein L19 OS=Escherichia coli (strain K12) GN=rplS PE=1 SV=2-6->sp|P0A7K6|RL19_ECOLI 50S ribosomal protein L19 OS=Escherichia coli (strain K12) GN=rplS PE=1 SV=2-63	1% FDR
1316-1-43-1-51-1	F1_Agilent5_20160312_FL_EColi_low-conc_DSSO_SCX_CID_MS2_MS3_ETD_MS2_f26.mgf	intra	15544	4	3403.72	1	GVETADKVLK	7	269	>sp|P02925|RBSB_ECOLI Ribose import binding protein RbsB OS=Escherichia coli (strain K12) GN=rbsB PE=1 SV=1	1058.6	1	6.18e-12	EADKLGYNLVVLDSQNNPAK	4	51	>sp|P02925|RBSB_ECOLI Ribose import binding protein RbsB OS=Escherichia coli (strain K12) GN=rbsB PE=1 SV=1	2187.12	1.9e-35	9.57e-49	>sp|P02925|RBSB_ECOLI Ribose import binding protein RbsB OS=Escherichia coli (strain K12) GN=rbsB PE=1 SV=1-275->sp|P02925|RBSB_ECOLI Ribose import binding protein RbsB OS=Escherichia coli (strain K12) GN=rbsB PE=1 SV=1-54	1% FDR
2617-1-14-1-181-1	F1_Agilent5_20160312_FL_EColi_low-conc_DSSO_SCX_CID_MS2_MS3_ETD_MS2_f35.mgf	intra	14033	5	3759.76	7	FMSACLKK	7	97	>sp|P0AFM4|PSIF_ECOLI Phosphate starvation-inducible protein PsiF OS=Escherichia coli (strain K12) GN=psiF PE=1 SV=1	983.493	1.88e-05	2.11e-16	SLTPQQQKMRECNNQATQQSLK	8	69	>sp|P0AFM4|PSIF_ECOLI Phosphate starvation-inducible protein PsiF OS=Escherichia coli (strain K12) GN=psiF PE=1 SV=1	2617.27	3.61e-24	9.29e-49	>sp|P0AFM4|PSIF_ECOLI Phosphate starvation-inducible protein PsiF OS=Escherichia coli (strain K12) GN=psiF PE=1 SV=1-103->sp|P0AFM4|PSIF_ECOLI Phosphate starvation-inducible protein PsiF OS=Escherichia coli (strain K12) GN=psiF PE=1 SV=1-76	1% FDR
4339-1-21-1-25-1	F1_Agilent5_20160312_FL_EColi_low-conc_DSSO_SCX_CID_MS2_MS3_ETD_MS2_f34.mgf	intra	20149	5	3240.63	8	KATVELLNR	1	27	>sp|P0ABT2|DPS_ECOLI DNA protection during starvation protein OS=Escherichia coli (strain K12) GN=dps PE=1 SV=2	1042.61	6.75e-51	6.4e-63	SKATNLLYTRNDVSDSEK	2	9	>sp|P0ABT2|DPS_ECOLI DNA protection during starvation protein OS=Escherichia coli (strain K12) GN=dps PE=1 SV=2	2040.01	8.61e-49	8.61e-49	>sp|P0ABT2|DPS_ECOLI DNA protection during starvation protein OS=Escherichia coli (strain K12) GN=dps PE=1 SV=2-10->sp|P0ABT2|DPS_ECOLI DNA protection during starvation protein OS=Escherichia coli (strain K12) GN=dps PE=1 SV=2-27	1% FDR
946-1-45-1-63-1	F1_Agilent5_20160307_FL_EColi_DSSO_XL_SCX_f23_CID_MS2_MS3_ETD_MS2.mgf	intra	11985	4	2966.44	2	KLLDDGK	1	223	>sp|P76116|YNCE_ECOLI Uncharacterized protein YncE OS=Escherichia coli (strain K12) GN=yncE PE=1 SV=1	787.444	1.19e-09	1.14e-19	TAIQNTGKMSTGLALDSEGK	8	178	>sp|P76116|YNCE_ECOLI Uncharacterized protein YncE OS=Escherichia coli (strain K12) GN=yncE PE=1 SV=1	2021.01	1.28e-36	7.96e-49	>sp|P76116|YNCE_ECOLI Uncharacterized protein YncE OS=Escherichia coli (strain K12) GN=yncE PE=1 SV=1-185->sp|P76116|YNCE_ECOLI Uncharacterized protein YncE OS=Escherichia coli (strain K12) GN=yncE PE=1 SV=1-223	1% FDR
3472-1-17-1-5-1	F1_Agilent5_20160312_FL_EColi_low-conc_DSSO_SCX_CID_MS2_MS3_ETD_MS2_f36.mgf	intra	18374	5	3183.41	1	KGHSSAQYSGEIK	1	33	>sp|P76002|PLIG_ECOLI Inhibitor of g-type lysozyme OS=Escherichia coli (strain K12) GN=pliG PE=1 SV=1	1390.68	9.65e-14	9.1e-33	GYDYDTYTFYAKK	12	46	>sp|P76002|PLIG_ECOLI Inhibitor of g-type lysozyme OS=Escherichia coli (strain K12) GN=pliG PE=1 SV=1	1633.73	3.83e-32	7.33e-49	>sp|P76002|PLIG_ECOLI Inhibitor of g-type lysozyme OS=Escherichia coli (strain K12) GN=pliG PE=1 SV=1-33->sp|P76002|PLIG_ECOLI Inhibitor of g-type lysozyme OS=Escherichia coli (strain K12) GN=pliG PE=1 SV=1-57	1% FDR
2522-1-20-1-7-1	F1_Agilent5_20160307_FL_EColi_DSSO_XL_SCX_f24_CID_MS2_MS3_ETD_MS2.mgf	intra	17379	4	2398.26	2	QKVTDVEGK	2	496	>sp|P0A6M8|EFG_ECOLI Elongation factor G OS=Escherichia coli (strain K12) GN=fusA PE=1 SV=2	1002.53	1.36e-33	6.03e-45	AKPVLLEPIMK	2	608	>sp|P0A6M8|EFG_ECOLI Elongation factor G OS=Escherichia coli (strain K12) GN=fusA PE=1 SV=2	1237.75	3.45e-36	6.86e-49	>sp|P0A6M8|EFG_ECOLI Elongation factor G OS=Escherichia coli (strain K12) GN=fusA PE=1 SV=2-497->sp|P0A6M8|EFG_ECOLI Elongation factor G OS=Escherichia coli (strain K12) GN=fusA PE=1 SV=2-609	1% FDR
4119-1-31-1-63-1	F1_Agilent5_20160307_FL_EColi_DSSO_XL_SCX_f30_CID_MS2_MS3_ETD_MS2.mgf	inter	21493	5	2935.57	5	LIAEKVK	5	55	>sp|P33345|MOLR_ECOLI Putative molybdate metabolism regulator OS=Escherichia coli (strain K12) GN=yehH PE=5 SV=1	799.517	1.01e-11	1.01e-11	LLAEHNLDASAIKGTGVGGR	13	121	>sp|P0AFG6|ODO2_ECOLI Dihydrolipoyllysine-residue succinyltransferase component of 2-oxoglutarate dehydrogenase complex OS=Escherichia coli (strain K12) GN=sucB PE=1 SV=2	1978.06	6.29e-49	6.29e-49	>sp|P0AFG6|ODO2_ECOLI Dihydrolipoyllysine-residue succinyltransferase component of 2-oxoglutarate dehydrogenase complex OS=Escherichia coli (strain K12) GN=sucB PE=1 SV=2-133->sp|P33345|MOLR_ECOLI Putative molybdate metabolism regulator OS=Escherichia coli (strain K12) GN=yehH PE=5 SV=1-59	1% FDR
2751-1-14-1-70-1	F1_Agilent5_20160307_FL_EColi_DSSO_XL_SCX_f35_CID_MS2_MS3_ETD_MS2.mgf	intra	14647	5	3008.55	2	DVHKTIAK	4	704	>sp|P07813|SYL_ECOLI Leucine--tRNA ligase OS=Escherichia coli (strain K12) GN=leuS PE=1 SV=2	910.524	2.22e-08	4.63e-21	AKITVPVDATEEQVRER	2	812	>sp|P07813|SYL_ECOLI Leucine--tRNA ligase OS=Escherichia coli (strain K12) GN=leuS PE=1 SV=2	1940.03	1.38e-37	5.82e-49	>sp|P07813|SYL_ECOLI Leucine--tRNA ligase OS=Escherichia coli (strain K12) GN=leuS PE=1 SV=2-707->sp|P07813|SYL_ECOLI Leucine--tRNA ligase OS=Escherichia coli (strain K12) GN=leuS PE=1 SV=2-813	1% FDR
3736-1-5-1-190-1	F1_Agilent5_20160312_FL_EColi_low-conc_DSSO_SCX_CID_MS2_MS3_ETD_MS2_f37.mgf	intra	17588	5	3211.62	6	TIKLSK	3	289	>sp|P22259|PCKA_ECOLI Phosphoenolpyruvate carboxykinase [ATP] OS=Escherichia coli (strain K12) GN=pckA PE=1 SV=2	688.448	1.07e-08	2.59e-16	RMoQAAGAQAYLVNTGWNGTGKR	21	428	>sp|P22259|PCKA_ECOLI Phosphoenolpyruvate carboxykinase [ATP] OS=Escherichia coli (strain K12) GN=pckA PE=1 SV=2	2365.17	5.25e-49	5.25e-49	>sp|P22259|PCKA_ECOLI Phosphoenolpyruvate carboxykinase [ATP] OS=Escherichia coli (strain K12) GN=pckA PE=1 SV=2-291->sp|P22259|PCKA_ECOLI Phosphoenolpyruvate carboxykinase [ATP] OS=Escherichia coli (strain K12) GN=pckA PE=1 SV=2-448	1% FDR
[truncated: 707 more rows]

## Sheet: HeLa
index	file_name	XL_type	scan	charge	precursor_mass	peptide_a	xl_a	pep_pos_a	protein_a	mass_a	n_score_a	n_score_a_MS2_MS3	peptide_b	xl_b	pep_pos_b	protein_b	mass_b	n_score_b	n_score_b_MS2_MS3	protein_a_b	FDR_cutoff
[truncated: 3,689 more rows]
